# Supplementary material for: Conserved Genome Organization and Core Transcriptome of the Lactobacillus acidophilus Complex
Source: Front Microbiol. 2018 Aug 13;9:1834. doi: 10.3389/fmicb.2018.01834 (PMC6099100; doi:10.3389/fmicb.2018.01834)
Supplement: TABLE S1 — All coding sequences from L. acidophilus complex. [file Table_1.XLSX]

## Sheet: Master_table_GS_1-4-17
GeneName	Length	CAI_by_Core	Minimum	Maximum	Arm	LAB_core	GC_content	GS_core	NormalizedLocation	ChromStart	ChromEnd	RPKM avg	RPKM std dev	RPKM log10 avg	TPM avg	TPM std dev	TPM log10 avg	90th percentile	50th percentile	acidophilus_PROKKA	Organism
dnaA CDS	1368	0.709	45	1412	A	no	0.37	yes	2.18e-05	2.18e-05	0.0007058	404.64	53.541	2.60707	249.82	26.008	2.39763	90th		PROKKA_00001	amylovorus
DNA polymerase III subunit beta CDS	1131	0.78	1589	2719	A	yes	0.36	no	0.000768486	0.000768486	0.00133399	574.8	45.4752	2.75952	356.24	31.5149	2.55174	90th			amylovorus
hypothetical protein CDS	225	0.57	2951	3175	A	no	0.4	no	0.00142719	0.00142719	0.00153969	418.52	84.6371	2.62172	257.92	45.2598	2.41149	90th			amylovorus
recF CDS	1128	0.681	3175	4302	A	no	0.39	no	0.00153552	0.00153552	0.00209952	410.58	80.3548	2.6134	252.88	42.2986	2.40291	90th			amylovorus
DNA gyrase subunit B CDS	1965	0.774	4303	6267	A	yes	0.42	yes	0.00208105	0.00208105	0.00306355	297.3	43.2934	2.47319	183.36	21.0092	2.2633			PROKKA_00005	amylovorus
DNA gyrase subunit A CDS	2466	0.785	6278	8743	A	yes	0.43	yes	0.00303622	0.00303622	0.00426922	522.36	49.0942	2.71797	322.74	19.6894	2.50885	90th		PROKKA_00006	amylovorus
rpsF CDS	297	0.832	8962	9258	A	yes	0.41	yes	0.00433428	0.00433428	0.00448278	16897.3	684.205	4.22782	10466.7	490.191	4.01981	90th	50th	PROKKA_00007	amylovorus
single-stranded DNA-binding protein CDS	522	0.756	9304	9825	A	yes	0.39	no	0.00449968	0.00449968	0.00476068	16736.4	2083.46	4.22366	10330.6	950.738	4.01412	90th	50th		amylovorus
rpsR CDS	237	0.848	9854	10090	A	yes	0.43	yes	0.00476568	0.00476568	0.00488418	10623.2	1506.67	4.02625	6611.52	1236.47	3.8203	90th	50th	PROKKA_00009	amylovorus
signaling protein CDS	2022	0.72	10259	12280	A	no	0.41	yes	0.00496155	0.00496155	0.00597255	440.66	64.4222	2.6441	271.82	31.3958	2.43428	90th		PROKKA_00010	amylovorus
rplI CDS	456	0.855	12295	12750	A	yes	0.41	yes	0.00594622	0.00594622	0.00617422	420.7	9.26957	2.62397	260.82	15.3064	2.41634	90th		PROKKA_00011	amylovorus
replicative DNA helicase CDS	1395	0.704	12779	14173	A	no	0.43	no	0.00618029	0.00618029	0.00687779	487.4	51.748	2.68789	301.04	21.8874	2.47862	90th			amylovorus
alkylphosphonate ABC transporter CDS	948	0.798	14399	15346	A	no	0.39	no	0.00696377	0.00696377	0.00743777	309.6	37.868	2.4908	192.22	28.2421	2.2838				amylovorus
hypothetical protein CDS	930	0.758	15451	16380	A	no	0.38	no	0.00747255	0.00747255	0.00793755	223.14	28.5211	2.34858	138.68	22.506	2.14201				amylovorus
fructokinase CDS	879	0.794	16498	17376	A	no	0.43	no	0.00797891	0.00797891	0.00841841	123.1	35.2512	2.09026	75.9	20.4918	1.88024				amylovorus
general stress response CDS	183	0.688	17532	17714	A	no	0.4	no	0.00847898	0.00847898	0.00857048	1129.48	425.567	3.05288	700.1	261.741	2.84516	90th			amylovorus
Integral membrane protein CDS	261	0.584	17763	18023	A	no	0.45	no	0.0085907	0.0085907	0.0087212	643.86	209.19	2.80879	399.46	130.796	2.60147	90th			amylovorus
hypothetical protein CDS	153	0.709	18061	18213	B	no	0.41	no	0.00873482	0.00873482	0.00881132	0.48	0.746324	-0.318759	0.3	0.479583	-0.522879				amylovorus
transposase CDS	675	0.726	18724	19398	B	no	0.4	no	0.00905546	0.00905546	0.00939296	33.16	3.80039	1.52061	20.58	2.6224	1.31345				amylovorus
transposase ORF C CDS	1374	0.695	27600	28973	B	no	0.39	no	0.0133482	0.0133482	0.0140352	12.76	3.85006	1.10585	7.9	2.34201	0.897627				amylovorus
transposase ORF B CDS	237	0.683	28918	29154	B	no	0.4	no	0.0139856	0.0139856	0.0141041	6.5	2.13776	0.812913	4.02	1.27161	0.604226				amylovorus
transposase ORF A CDS	348	0.739	29214	29561	B	no	0.4	no	0.0141287	0.0141287	0.0143027	6.04	1.67123	0.781037	3.72	0.952365	0.570543				amylovorus
hypothetical protein CDS	150	0.741	29558	29707	B	no	0.35	no	0.0142951	0.0142951	0.0143701	7.92	1.30652	0.898725	4.94	0.912688	0.693727				amylovorus
hypothetical protein CDS	1227	0.709	29847	31073	B	no	0.41	no	0.0144349	0.0144349	0.0150484	198.96	45.5227	2.29877	122.56	25.2546	2.08835				amylovorus
Mg2 transporter-C (MgtC) family protein CDS	702	0.676	31134	31835	B	no	0.41	no	0.0150573	0.0150573	0.0154083	51.72	2.46617	1.71366	32.04	0.873499	1.50569				amylovorus
hypothetical protein CDS	219	0.694	32170	32388	A	no	0.34	no	0.0155583	0.0155583	0.0156678	28.22	7.55493	1.45056	17.56	5.07376	1.24452				amylovorus
hypothetical protein CDS	201	0.735	32346	32546	A	no	0.37	no	0.0156435	0.0156435	0.015744	45.4	7.93662	1.65706	28	4.21307	1.44716				amylovorus
aminoglycoside N3-acetyltransferase CDS	825	0.725	32602	33426	B	no	0.38	no	0.0157673	0.0157673	0.0161798	111.5	11.1873	2.04727	69.3	9.93856	1.84073				amylovorus
acetyltransferase CDS	414	0.774	33645	34058	A	no	0.38	no	0.0162717	0.0162717	0.0164787	17.74	6.02146	1.24895	11.08	4.30662	1.04454				amylovorus
hypothetical protein CDS	1263	0.747	34137	35399	B	no	0.33	no	0.0165096	0.0165096	0.0171411	78.8	17.0049	1.89653	49.16	12.9377	1.69161				amylovorus
cytosol non-specific dipeptidase CDS	1401	0.805	35546	36946	A	no	0.41	no	0.0171911	0.0171911	0.0178916	347.58	30.1759	2.54105	214.88	13.1256	2.3322				amylovorus
hypothetical protein CDS	1371	0.717	37136	38506	A	no	0.36	no	0.01796	0.01796	0.0186455	14.32	7.77573	1.15594	9.02	5.40342	0.955207				amylovorus
hypothetical protein CDS	798	0.711	38600	39397	A	no	0.37	no	0.0186681	0.0186681	0.0190671	97.92	17.2028	1.99087	61.02	13.4986	1.78547				amylovorus
cobalamin adenosyltransferase CDS	564	0.684	39416	39979	B	no	0.4	no	0.0190627	0.0190627	0.0193447	182.86	37.4012	2.26212	112.92	20.8781	2.05277				amylovorus
hypothetical protein CDS	525	0.711	39979	40503	B	no	0.4	no	0.019335	0.019335	0.0195975	136.32	31.2618	2.13456	84.18	17.9394	1.92521				amylovorus
hypothetical protein CDS	399	0.776	40507	40905	B	no	0.34	no	0.0195903	0.0195903	0.0197898	141.74	30.7151	2.15149	87.56	17.4809	1.94231				amylovorus
ribonucleoside triphosphate reductase CDS	2235	0.761	40923	43157	B	no	0.43	no	0.0197915	0.0197915	0.020909	104.28	20.5681	2.0182	64.54	12.1566	1.80983				amylovorus
permease CDS	1038	0.694	43416	44453	A	no	0.4	no	0.0209972	0.0209972	0.0215162	22.88	5.17755	1.35946	14.28	3.85966	1.15473				amylovorus
esterase CDS	573	0.688	44450	45022	A	no	0.4	no	0.0214973	0.0214973	0.0217838	55.96	10.1264	1.74788	34.54	5.44729	1.53832				amylovorus
hypothetical protein CDS	183	0.652	45064	45246	B	no	0.41	no	0.0217942	0.0217942	0.0218857	56.36	60.0969	1.75097	36.1	40.5555	1.55751				amylovorus
sugar transporter CDS	1335	0.755	45451	46785	A	no	0.41	no	0.0219814	0.0219814	0.0226489	51.82	29.6529	1.7145	32.68	20.5722	1.51428				amylovorus
hypothetical protein CDS	357	0.821	46872	47228	B	no	0.4	no	0.0226686	0.0226686	0.0228471	1339.38	408.67	3.1269	825.64	238.863	2.91679	90th			amylovorus
ABC transporter ATP-binding protein CDS	762	0.667	47472	48233	B	no	0.4	no	0.0229588	0.0229588	0.0233398	2733.94	737.972	3.43679	1682.52	420.256	3.22596	90th			amylovorus
ABC transporter membrane spanning permease CDS	900	0.693	48230	49129	B	no	0.41	no	0.0233254	0.0233254	0.0237754	1167.16	179.053	3.06713	722.44	106.39	2.8588	90th			amylovorus
ABC transporter substrate binding protein CDS	993	0.711	49126	50118	B	no	0.43	no	0.0237587	0.0237587	0.0242552	1834.5	613.007	3.26352	1126.7	357.065	3.05181	90th			amylovorus
hypothetical protein CDS	126	0.772	50216	50341	A	no	0.39	no	0.0242859	0.0242859	0.0243489	2852.64	984.903	3.45525	1749.68	574.714	3.24296	90th			amylovorus
hydrolase CDS	708	0.755	50476	51183	A	no	0.37	no	0.0244116	0.0244116	0.0247656	200.54	3.19734	2.3022	124.24	3.37831	2.09426				amylovorus
hypothetical protein CDS	1926	0.7	51244	53169	A	no	0.41	no	0.0247831	0.0247831	0.0257461	20.84	1.33716	1.3189	12.92	1.01833	1.11126				amylovorus
hydrolase CDS	819	0.765	53288	54106	A	no	0.36	no	0.0257716	0.0257716	0.0261811	90.42	7.83977	1.95626	55.9	3.1281	1.74741				amylovorus
hypothetical protein CDS	1104	0.719	54134	55237	B	no	0.38	no	0.0261808	0.0261808	0.0267328	31.08	10.9566	1.49248	19.28	6.7607	1.28511				amylovorus
phosphoglycerate mutase CDS	606	0.734	55273	55878	A	no	0.38	no	0.0267316	0.0267316	0.0270346	46.98	5.44766	1.67191	29.16	4.00037	1.46479				amylovorus
D-lactate dehydrogenase CDS	1014	0.833	55938	56951	B	no	0.43	yes	0.0270532	0.0270532	0.0275602	3804.38	1523.22	3.58028	2386	1081.47	3.37767	90th		PROKKA_00056	amylovorus
Exodeoxyribonuclease III CDS	828	0.753	57569	58396	A	no	0.4	yes	0.027842	0.027842	0.028256	116.28	10.2368	2.06551	71.88	4.59097	1.85661			PROKKA_00057	amylovorus
phage DEAD box family helicase CDS	2826	0.687	59943	62768	A	no	0.39	no	0.0289902	0.0289902	0.0304032	50.12	4.84685	1.70001	31	2.499	1.49136				amylovorus
penicillin-binding protein CDS	1107	0.741	62806	63912	B	no	0.39	no	0.0303748	0.0303748	0.0309283	326.56	44.1108	2.51396	201.74	22.7199	2.30479				amylovorus
hypothetical protein CDS	1224	0.7	64033	65256	B	no	0.38	no	0.0309682	0.0309682	0.0315802	20.44	4.41169	1.31048	12.64	2.61687	1.10175				amylovorus
peptide deformylase CDS	414	0.679	65321	65734	A	no	0.38	no	0.0315911	0.0315911	0.0317981	42.06	6.80132	1.62387	26.14	4.96971	1.41731				amylovorus
hypothetical protein CDS	186	0.67	67878	68063	A	no	0.38	no	0.0328277	0.0328277	0.0329207	113.66	49.6151	2.05561	69.58	29.3096	1.84248				amylovorus
transposase CDS	1281	0.728	71391	72671	B	no	0.37	no	0.0345267	0.0345267	0.0351672	12.78	1.2276	1.10653	7.9	0.65192	0.897627				amylovorus
transcriptional regulator CDS	924	0.686	72812	73735	B	no	0.36	no	0.035214	0.035214	0.035676	35.58	3.1523	1.55121	22.04	2.23786	1.34321				amylovorus
fumarate reductase flavoprotein subunit CDS	1860	0.738	73857	75716	A	no	0.44	no	0.0357194	0.0357194	0.0366494	23.02	1.36821	1.36211	14.28	1.2478	1.15473				amylovorus
steroid binding protein CDS	231	0.732	75796	76026	B	no	0.41	no	0.0366571	0.0366571	0.0367726	567.16	129.157	2.75371	348.94	70.2366	2.54275	90th			amylovorus
phospho-beta-glycosidase CDS	870	0.777	76122	76991	B	no	0.4	no	0.0368148	0.0368148	0.0372498	758	117.11	2.87967	467.4	57.8352	2.66969	90th			amylovorus
glycosyl transferase family protein CDS	948	0.732	76988	77935	B	no	0.4	no	0.0372336	0.0372336	0.0377076	680.82	119.47	2.83303	419.6	61.5371	2.62284	90th			amylovorus
glucosyl transferase CDS	957	0.764	77949	78905	B	no	0.42	no	0.0376984	0.0376984	0.0381769	432.56	79.771	2.63605	266.5	41.5565	2.4257	90th			amylovorus
glycosyl transferase family protein CDS	837	0.684	78923	79759	B	no	0.42	no	0.0381694	0.0381694	0.0385879	295.86	77.3348	2.47109	181.84	43.1378	2.25969				amylovorus
transcriptional regulator CDS	819	0.76	79855	80673	A	no	0.28	no	0.0386202	0.0386202	0.0390297	59.38	8.31517	1.77364	36.76	4.87268	1.56538				amylovorus
hypothetical protein CDS	708	0.742	83418	84125	A	no	0.34	no	0.0403433	0.0403433	0.0406973	0.12	0.164317	-0.920819	0.06	0.0894427	-1.22185				amylovorus
hypothetical protein CDS	759	0.672	84185	84943	B	no	0.45	no	0.0407143	0.0407143	0.0410938	274.7	53.8005	2.43886	169.4	29.3166	2.22891				amylovorus
transposase IS607 family protein CDS	1242	0.671	85099	86340	B	no	0.44	no	0.0411563	0.0411563	0.0417773	324.26	39.4	2.51089	200.56	21.491	2.30224				amylovorus
hypothetical protein CDS	672	0.768	86495	87166	A	no	0.37	no	0.0418315	0.0418315	0.0421675	20.02	5.45683	1.30146	12.42	3.55275	1.09412				amylovorus
prophage repressor CDS	423	0.715	87244	87666	B	no	0.38	no	0.0421937	0.0421937	0.0424052	29.4	4.1833	1.46835	18.2	2.89137	1.26007				amylovorus
transcriptional regulator CDS	354	0.702	87663	88016	B	no	0.38	no	0.0423963	0.0423963	0.0425733	85.14	12.0421	1.93013	52.96	9.28079	1.72395				amylovorus
helveticin ORF 2 CDS	324	0.728	88321	88644	A	no	0.37	no	0.0427146	0.0427146	0.0428766	35.74	15.1678	1.55315	21.88	9.03753	1.34005				amylovorus
bacteriocin helveticin CDS	1029	0.751	88664	89692	A	no	0.33	no	0.0428805	0.0428805	0.043395	0.02	0.0447214	-1.69897	0	0					amylovorus
hypothetical protein CDS	681	0.774	89743	90423	B	no	0.31	no	0.0434023	0.0434023	0.0437428	11.96	4.28462	1.07773	7.5	3.05614	0.875061				amylovorus
surface layer protein CDS	1194	0.798	90558	91751	A	no	0.36	no	0.0437964	0.0437964	0.0443934	2.26	0.482701	0.354108	1.4	0.291548	0.146128				amylovorus
prophage repressor CDS	288	0.715	91960	92247	B	no	0.37	no	0.0444745	0.0444745	0.0446185	247.8	106.637	2.3941	151.84	63.5395	2.18139				amylovorus
transcriptional regulator CDS	354	0.734	92244	92597	B	no	0.36	no	0.0446118	0.0446118	0.0447888	76.28	13.3453	1.88241	47.38	9.17971	1.6756				amylovorus
helveticin ORF 2 CDS	324	0.744	92902	93225	A	no	0.36	no	0.0449301	0.0449301	0.0450921	66.84	14.5249	1.82504	41.4	8.93504	1.617				amylovorus
Bacteriocin helveticin-J CDS	939	0.773	93246	94184	A	no	0.33	no	0.0450964	0.0450964	0.0455659	112.24	25.5076	2.05015	69.26	14.5596	1.84048				amylovorus
hypothetical protein CDS	912	0.768	94270	95181	A	no	0.35	no	0.0455917	0.0455917	0.0460477	609.42	204.916	2.78492	375.12	120.082	2.57417	90th			amylovorus
surface layer protein CDS	975	0.76	95313	96287	A	no	0.34	no	0.0460961	0.0460961	0.0465836	43.84	26.5402	1.64187	27.68	18.3471	1.44217				amylovorus
hypothetical protein CDS	1134	0.748	96410	97543	A	no	0.36	no	0.0466266	0.0466266	0.0471936	16.36	7.83601	1.21378	10.3	5.50227	1.01284				amylovorus
hypothetical protein CDS	222	0.714	98069	98290	B	no	0.44	no	0.047429	0.047429	0.04754	402.9	66.0829	2.6052	248.5	33.6837	2.39533	90th			amylovorus
response regulator CDS	717	0.75	98618	99334	A	no	0.4	yes	0.0476945	0.0476945	0.048053	1628.96	214.901	3.21191	1005.3	100.847	3.0023	90th		PROKKA_00082	amylovorus
histidine kinase CDS	1788	0.705	99466	101253	A	no	0.42	yes	0.0481046	0.0481046	0.0489986	173.12	6.23474	2.23835	107.4	8.26287	2.031			PROKKA_00083	amylovorus
hypothetical protein CDS	1356	0.736	101243	102598	A	no	0.39	no	0.048964	0.048964	0.049642	263.42	33.5314	2.42065	162.62	15.8795	2.21117				amylovorus
hypothetical protein CDS	825	0.694	102603	103427	A	no	0.41	no	0.0496218	0.0496218	0.0500343	353.8	90.1761	2.54876	217.54	50.3867	2.33754				amylovorus
hypothetical protein CDS	798	0.657	103437	104234	A	no	0.45	no	0.0500251	0.0500251	0.0504241	561.38	192.58	2.74926	344.14	112.085	2.53674	90th			amylovorus
heat shock related serine protease CDS	1245	0.766	104315	105559	A	no	0.43	no	0.0504497	0.0504497	0.0510722	257.84	7.48352	2.41135	159.76	7.48752	2.20347				amylovorus
rRNA large subunit methyltransferase CDS	480	0.664	106025	106504	A	no	0.41	yes	0.0512767	0.0512767	0.0515167	144.94	14.8934	2.16119	89.82	9.63546	1.95337			PROKKA_00088	amylovorus
sugar O-acetyltransferase CDS	615	0.733	106591	107205	A	no	0.37	no	0.0515505	0.0515505	0.051858	80.98	15.1648	1.90838	50.06	8.68003	1.69949				amylovorus
prolyl aminopeptidase CDS	882	0.726	107239	108120	B	no	0.43	no	0.0518639	0.0518639	0.0523049	102.74	15.4322	2.01174	63.64	9.45082	1.80373				amylovorus
ABC transporter permease CDS	654	0.648	108129	108782	B	no	0.41	no	0.0522943	0.0522943	0.0526213	58.28	9.38414	1.76552	36.06	5.39657	1.55703				amylovorus
ABC transporter ATP-binding protein CDS	1254	0.647	108785	110038	B	no	0.41	no	0.0526115	0.0526115	0.0532385	50.38	6.50784	1.70226	31.18	3.69824	1.49388				amylovorus
regulatory protein CDS	948	0.748	110293	111240	A	no	0.36	no	0.0533409	0.0533409	0.0538149	627.6	25.3317	2.79768	389.2	28.3582	2.59017	90th			amylovorus
transposase CDS	1227	0.729	111473	112699	B	no	0.35	no	0.0539115	0.0539115	0.054525	3.64	0.789303	0.561101	2.24	0.439318	0.350248				amylovorus
transposase CDS	1401	0.72	112966	114366	A	no	0.36	no	0.0546336	0.0546336	0.0553341	7.86	0.610737	0.895423	4.88	0.465833	0.68842				amylovorus
heat shock protein HtpX CDS	882	0.672	114420	115301	B	no	0.43	no	0.0553368	0.0553368	0.0557778	567.9	67.4565	2.75427	352.74	52.2107	2.54745	90th			amylovorus
hypothetical protein CDS	561	0.82	115313	115873	B	no	0.38	yes	0.0557687	0.0557687	0.0560492	569.74	49.2257	2.75568	353.74	42.3772	2.54868	90th		PROKKA_00099	amylovorus
cation transporter CDS	1107	0.727	115972	117078	B	no	0.39	no	0.0560874	0.0560874	0.0566409	286.3	30.26	2.45682	177.4	19.4597	2.24895				amylovorus
hypothetical protein CDS	402	0.798	117276	117677	A	no	0.34	no	0.056718	0.056718	0.056919	1233.7	396.086	3.09121	764.04	241.566	2.88312	90th			amylovorus
glycerophosphodiester phosphodiesterase CDS	1752	0.672	117688	119439	A	no	0.36	no	0.0569173	0.0569173	0.0577933	144.5	38.5291	2.15987	89.3	22.5472	1.95085				amylovorus
hypothetical protein CDS	141	0.865	119500	119640	A	no	0.41	no	0.0577936	0.0577936	0.0578641	29701.5	7991.63	4.47278	18249.9	4487.48	4.26126	90th	50th		amylovorus
transposase CDS	675	0.726	120048	120722	A	no	0.4	no	0.0580587	0.0580587	0.0583962	37.68	4.43475	1.57611	23.28	2.38474	1.36698				amylovorus
hypothetical protein CDS	744	0.713	120835	121578	A	no	0.38	no	0.0584393	0.0584393	0.0588113	87.16	11.6404	1.94032	54.18	9.33445	1.73384				amylovorus
hypothetical protein CDS	147	0.757	121571	121717	A	no	0.29	no	0.0587952	0.0587952	0.0588687	155.6	28.1133	2.19201	96.1	15.5657	1.98272				amylovorus
glycosyltransferase CDS	1308	0.726	121710	123017	A	no	0.4	no	0.0588624	0.0588624	0.0595164	114.5	14.1797	2.05881	70.84	7.86912	1.85028				amylovorus
beta-glucanase precursor CDS	1062	0.708	123099	124160	A	no	0.4	no	0.0595342	0.0595342	0.0600652	110.66	11.3799	2.04399	68.52	6.96111	1.83582				amylovorus
major facilitator superfamily transporter CDS	1233	0.678	124199	125431	B	no	0.43	no	0.0600662	0.0600662	0.0606827	20.08	3.16338	1.30276	12.46	2.06591	1.09552				amylovorus
HD superfamily hydrolase CDS	645	0.799	125657	126301	A	no	0.36	no	0.0607713	0.0607713	0.0610938	197.36	31.1877	2.29526	122.2	19.0259	2.08707				amylovorus
hypothetical protein CDS	915	0.714	126302	127216	A	no	0.39	no	0.0610833	0.0610833	0.0615408	155.62	46.9179	2.19207	97.28	33.7441	1.98802				amylovorus
hypothetical protein CDS	933	0.745	127315	128247	B	no	0.42	no	0.0615732	0.0615732	0.0620397	276.4	25.7475	2.44154	171.72	22.6502	2.23482				amylovorus
amino acid ABC transporter ATP-binding protein CDS	756	0.746	128328	129083	B	no	0.42	yes	0.0620631	0.0620631	0.0624411	125.1	20.8695	2.09726	77.72	14.5876	1.89053			PROKKA_00112	amylovorus
glutamine ABC transporter CDS	1614	0.813	129083	130696	B	no	0.4	yes	0.0624282	0.0624282	0.0632352	341.58	50.3369	2.53349	211.12	27.5317	2.32453			PROKKA_00113	amylovorus
3-methyladenine DNA glycosylase CDS	633	0.722	131028	131660	B	no	0.41	no	0.0633689	0.0633689	0.0636854	65.34	6.17479	1.81518	40.58	5.2026	1.60831				amylovorus
hypothetical protein CDS	360	0.783	131728	132087	A	no	0.36	no	0.0637074	0.0637074	0.0638874	140.04	20.4516	2.14625	86.88	13.7905	1.93892				amylovorus
hypothetical protein CDS	792	0.737	132128	132919	B	no	0.39	no	0.0639009	0.0639009	0.0642969	213.2	43.6453	2.32879	132.34	28.5278	2.12169				amylovorus
methylated DNA-protein cysteine methyltransferase CDS	372	0.697	132906	133277	B	no	0.39	no	0.0642772	0.0642772	0.0644632	298.62	83.8848	2.47512	184.54	49.8207	2.26609				amylovorus
NAD-dependent deacetylase CDS	705	0.694	133476	134180	B	no	0.38	no	0.0645528	0.0645528	0.0649053	211.04	44.0223	2.32436	130.2	24.6924	2.11461				amylovorus
hypothetical protein CDS	477	0.748	134268	134744	A	no	0.38	no	0.0649359	0.0649359	0.0651744	365.34	48.1752	2.5627	225.46	22.818	2.35307				amylovorus
cardiolipin synthase CDS	1458	0.695	134745	136202	B	no	0.43	no	0.0651665	0.0651665	0.0658955	68.84	7.2075	1.83784	42.58	3.84669	1.62921				amylovorus
hypothetical protein CDS	927	0.69	136221	137147	B	no	0.4	no	0.0658804	0.0658804	0.0663439	74.76	11.4124	1.87367	46.16	6.04467	1.66427				amylovorus
ribonuclease HI CDS	765	0.696	137241	138005	A	no	0.42	no	0.0663737	0.0663737	0.0667562	63.54	7.36838	1.80305	39.26	3.58371	1.59395				amylovorus
extracellular protein CDS	960	0.764	138051	139010	B	no	0.41	yes	0.0667654	0.0667654	0.0672454	216.42	37.2908	2.3353	134.32	24.9112	2.12814			PROKKA_00122	amylovorus
polysaccharide biosynthesis protein CDS	819	0.75	139161	139979	A	no	0.4	no	0.0673023	0.0673023	0.0677118	359.6	41.0743	2.55582	222.1	18.387	2.34655				amylovorus
oxidoreductase CDS	657	0.727	139991	140647	A	no	0.4	no	0.0677037	0.0677037	0.0680322	201.54	6.54125	2.30436	124.86	5.97604	2.09642				amylovorus
oxidoreductase CDS	639	0.808	140731	141369	A	no	0.4	no	0.0680615	0.0680615	0.068381	411.98	36.2273	2.61488	254.66	14.7144	2.40596	90th			amylovorus
ribose-phosphate pyrophosphokinase CDS	987	0.834	142837	143823	A	no	0.4	yes	0.0690801	0.0690801	0.0695736	904	89.9534	2.95617	561.88	79.9149	2.74964	90th		PROKKA_00131	amylovorus
transcriptional regulator CDS	684	0.75	143983	144666	A	no	0.39	no	0.0696343	0.0696343	0.0699763	491.02	74.6481	2.6911	303.18	39.255	2.4817	90th			amylovorus
hypothetical protein CDS	825	0.69	144679	145503	A	no	0.4	no	0.0699709	0.0699709	0.0703834	329.22	33.5644	2.51749	203.78	19.2388	2.30916				amylovorus
glutamine ABC transporter substrate binding/permease protein CDS	1485	0.753	145620	147104	A	no	0.39	no	0.070426	0.070426	0.0711685	159.66	8.40732	2.2032	98.78	2.8543	1.99467				amylovorus
phosphate ABC transporter ATP-binding protein CDS	738	0.72	147097	147834	A	no	0.42	yes	0.0711403	0.0711403	0.0715093	203.46	60.8038	2.30848	127.28	44.6125	2.10476			PROKKA_00135	amylovorus
hypothetical protein CDS	1242	0.697	147867	149108	B	no	0.4	no	0.0715127	0.0715127	0.0721337	149.26	4.87883	2.17394	92.58	6.28864	1.96652				amylovorus
ddl CDS	1083	0.834	149259	150341	A	no	0.4	yes	0.0721859	0.0721859	0.0727274	1140.24	53.9335	3.057	705.7	18.6722	2.84862	90th		PROKKA_00137	amylovorus
hypothetical protein CDS	750	0.769	150369	151118	A	no	0.38	no	0.0727228	0.0727228	0.0730978	1364.3	174.069	3.13491	841.98	80.1461	2.9253	90th			amylovorus
hypothetical protein CDS	1134	0.657	151228	152361	A	no	0.42	no	0.0731382	0.0731382	0.0737052	83.16	13.7807	1.91991	51.8	10.9023	1.71433				amylovorus
hypothetical protein CDS	786	0.676	152358	153143	A	no	0.4	no	0.0736847	0.0736847	0.0740777	69.32	34.5288	1.84086	43.62	24.1819	1.63969				amylovorus
acetyl esterase CDS	822	0.758	153115	153936	A	no	0.38	no	0.0740508	0.0740508	0.0744618	190.7	12.638	2.28035	118.32	11.5415	2.07306				amylovorus
alpha-glucosidase CDS	3012	0.758	153988	156999	B	no	0.41	no	0.074473	0.074473	0.075979	178.02	10.397	2.25047	110.12	2.97187	2.04187				amylovorus
N-acetylglucosamine-6-phosphate deacetylase CDS	1155	0.836	157156	158310	A	no	0.43	no	0.0760051	0.0760051	0.0765827	151.04	15.439	2.17909	93.5	9.28493	1.97081				amylovorus
nucleoside 2-deoxyribosyltransferase CDS	477	0.78	158698	159174	B	no	0.41	yes	0.0767509	0.0767509	0.0769894	288.26	51.3392	2.45978	178.92	34.3407	2.25266			PROKKA_00144	amylovorus
PTS system transporter subunit IIA CDS	504	0.723	159294	159797	A	no	0.39	no	0.0770391	0.0770391	0.0772911	60.48	6.18886	1.78161	37.5	4.20833	1.57403				amylovorus
protein tyrosine phosphatase CDS	804	0.759	159801	160604	B	no	0.41	no	0.0772843	0.0772843	0.0776863	399.34	23.3749	2.60134	247.78	23.3533	2.39407	90th			amylovorus
Universal stress protein family CDS	486	0.847	160749	161234	A	no	0.39	yes	0.0777428	0.0777428	0.0779858	1228.8	107.29	3.08948	759.46	42.0714	2.8805	90th		PROKKA_00147	amylovorus
phosphonate ABC transporter, phosphonate-bindingprotein CDS	930	0.836	161588	162517	A	no	0.41	yes	0.0781486	0.0781486	0.0786136	1198.34	159.303	3.07858	739.5	74.7024	2.86894	90th		PROKKA_00148	amylovorus
phosphonate ABC transporter, ATP-binding protein CDS	774	0.776	162547	163320	A	no	0.41	yes	0.0786124	0.0786124	0.0789994	787.54	59.9732	2.89627	487.22	27.8039	2.68773	90th		PROKKA_00149	amylovorus
phosphate/phosphonate ABC transporter permease CDS	792	0.75	163320	164111	A	no	0.41	no	0.0789862	0.0789862	0.0793822	805.86	65.7381	2.90626	498.76	35.2691	2.69789	90th			amylovorus
phosphate/phosphonate ABC transporter permease CDS	813	0.767	164111	164923	A	no	0.43	yes	0.0793688	0.0793688	0.0797753	697.04	68.9159	2.84326	432.76	56.2173	2.63625	90th		PROKKA_00151	amylovorus
DNA-3-methyladenine glycosidase CDS	573	0.671	164971	165543	B	no	0.43	no	0.0797847	0.0797847	0.0800712	58.88	8.68602	1.76997	36.32	4.21983	1.56015				amylovorus
hypothetical protein CDS	486	0.818	165694	166179	A	no	0.37	no	0.0801344	0.0801344	0.0803774	851.02	42.1874	2.92994	526.68	15.3009	2.72155	90th			amylovorus
hypothetical protein CDS	1398	0.705	166235	167632	A	no	0.42	no	0.080396	0.080396	0.081095	430.42	91.1167	2.63389	265.02	49.2452	2.42328	90th			amylovorus
asparagine synthase CDS	1950	0.824	167750	169699	A	no	0.41	yes	0.0811287	0.0811287	0.0821037	1533.5	182.205	3.18568	946.74	82.0122	2.97623	90th		PROKKA_00155	amylovorus
hypothetical protein CDS	1269	0.843	169721	170989	A	no	0.4	yes	0.0820819	0.0820819	0.0827164	1149.32	113.979	3.06044	714.34	101.407	2.8539	90th		PROKKA_00156	amylovorus
transposase CDS	1629	0.682	170831	172459	B	no	0.38	no	0.0826188	0.0826188	0.0834333	178.92	10.8898	2.25266	111	10.4355	2.04532				amylovorus
hypothetical protein CDS	159	0.77	172913	173071	A	no	0.38	no	0.0836257	0.0836257	0.0837052	27.76	2.31366	1.44342	17.18	1.58493	1.23502				amylovorus
hypothetical protein CDS	333	0.754	173195	173527	A	no	0.45	no	0.0837621	0.0837621	0.0839286	36.94	5.93532	1.5675	22.98	4.41441	1.36135				amylovorus
anaerobic ribonucleoside triphosphate reductase CDS	2196	0.783	173753	175948	A	no	0.44	yes	0.0840319	0.0840319	0.0851299	246.98	53.4211	2.39266	152.3	29.4021	2.1827			PROKKA_00157	amylovorus
anaerobic NTP reductase or activator protein CDS	714	0.753	175932	176645	A	no	0.41	yes	0.0850858	0.0850858	0.0854428	156.54	20.5905	2.19463	96.76	10.6753	1.9857			PROKKA_00158	amylovorus
hypothetical protein CDS	582	0.715	176716	177297	A	no	0.4	no	0.0854649	0.0854649	0.0857559	72.52	10.8847	1.86046	44.76	5.39843	1.65089				amylovorus
PAS domain-containing protein CDS	1209	0.693	177297	178505	A	no	0.42	no	0.0857459	0.0857459	0.0863504	160.24	32.9587	2.20477	98.64	17.5486	1.99405				amylovorus
multidrug resistance protein CDS	1218	0.686	178604	179821	A	no	0.44	no	0.086378	0.086378	0.086987	122.78	13.2909	2.08913	75.86	6.32282	1.88001				amylovorus
neutral endopeptidase CDS	1953	0.82	179906	181858	A	no	0.43	no	0.0870077	0.0870077	0.0879842	789.88	128.46	2.89756	491.68	100.749	2.69168	90th			amylovorus
potassium transport protein CDS	2022	0.743	184258	186279	B	no	0.41	no	0.0891125	0.0891125	0.0901235	6.36	1.61028	0.803457	4	1.18533	0.60206				amylovorus
hypothetical protein CDS	438	0.832	186624	187061	B	no	0.39	no	0.0902567	0.0902567	0.0904757	1367.92	239.804	3.13606	842.98	122.997	2.92582	90th			amylovorus
hypothetical protein CDS	234	0.756	187380	187613	B	no	0.32	no	0.0906223	0.0906223	0.0907393	285.46	37.8612	2.45555	176.56	20.9	2.24689				amylovorus
transposase CDS	465	0.7	187788	188252	B	no	0.39	no	0.0908197	0.0908197	0.0910522	37.02	9.18352	1.56844	23.12	6.8152	1.36399				amylovorus
transposase CDS	1332	0.685	188352	189683	A	no	0.39	no	0.0910924	0.0910924	0.0917584	122.12	4.46565	2.08679	75.72	4.9992	1.87921				amylovorus
Abortive phage resistance protein CDS	1278	0.649	189939	191216	B	no	0.4	no	0.0918599	0.0918599	0.0924989	162.78	36.7174	2.2116	100.18	20.078	2.00078				amylovorus
hypothetical protein CDS	408	0.669	191341	191748	B	no	0.46	no	0.092538	0.092538	0.092742	571.52	49.5166	2.75703	353.26	19.305	2.54809	90th			amylovorus
hypothetical protein CDS	186	0.746	191905	192090	A	no	0.38	no	0.0928108	0.0928108	0.0929038	105.44	21.5599	2.02301	65.1	12.2835	1.81358				amylovorus
hypothetical protein CDS	270	0.758	192138	192407	A	no	0.41	no	0.0929234	0.0929234	0.0930584	65.68	11.4738	1.81743	40.8	8.06846	1.61066				amylovorus
transposase CDS	675	0.724	192527	193201	B	no	0.4	no	0.0931116	0.0931116	0.0934491	97.4	9.55118	1.98856	60.44	7.43929	1.78132				amylovorus
S-layer protein CDS	1371	0.864	193912	195282	A	no	0.41	no	0.0937814	0.0937814	0.0944669	167.88	157.893	2.225	107.12	107.111	2.02987				amylovorus
S-layer protein CDS	849	0.87	202055	202903	B	no	0.4	no	0.0977196	0.0977196	0.0981441	0.18	0.402492	-0.744727	0.12	0.268328	-0.920819				amylovorus
hypothetical protein CDS	171	0.798	203374	203544	B	no	0.43	no	0.0983575	0.0983575	0.098443	18.56	40.8317	1.26858	12.3	27.1129	1.08991				amylovorus
N-acetylmuramidase CDS	1230	0.776	204009	205238	A	no	0.45	no	0.0986646	0.0986646	0.0992796	390.74	66.0684	2.59189	241.4	36.2115	2.38274				amylovorus
autolysin, amidase CDS	1110	0.744	205253	206362	A	no	0.43	no	0.0992662	0.0992662	0.0998212	359.2	46.7498	2.55534	222.54	29.3986	2.34741				amylovorus
Na+-H+ antiporter CDS	1836	0.693	206453	208288	A	no	0.43	no	0.0998466	0.0998466	0.100765	116.56	20.8181	2.06655	72.54	15.4596	1.86058				amylovorus
oxidoreductase CDS	966	0.724	209711	210676	B	no	0.4	no	0.101422	0.101422	0.101905	179.08	35.8107	2.25305	111.62	27.4288	2.04774				amylovorus
DNA polymerase CDS	816	0.757	210687	211502	B	no	0.41	no	0.101894	0.101894	0.102302	220.94	16.7534	2.34427	136.76	8.68234	2.13596				amylovorus
hypothetical protein CDS	765	0.707	211576	212340	B	no	0.38	no	0.102324	0.102324	0.102707	152.48	26.959	2.18321	94.12	14.557	1.97368				amylovorus
gpmA CDS	693	0.864	212509	213201	A	no	0.43	yes	0.102775	0.102775	0.103122	8507	546.6	3.92978	5262.04	192.864	3.72115	90th		PROKKA_00178	amylovorus
pyrrolidone carboxyl peptidase CDS	603	0.681	213417	214019	A	no	0.45	no	0.103215	0.103215	0.103516	153.14	29.3578	2.18509	94.8	17.725	1.97681				amylovorus
hypothetical protein CDS	561	0.687	214083	214643	A	no	0.36	no	0.103537	0.103537	0.103817	213.66	101.416	2.32972	134.36	71.3212	2.12827				amylovorus
transcriptional regulator CDS	1098	0.687	214745	215842	A	no	0.44	no	0.103857	0.103857	0.104406	1097.66	69.7974	3.04047	680.34	52.8821	2.83273	90th			amylovorus
membrane protein CDS	618	0.681	215842	216459	A	no	0.4	no	0.104387	0.104387	0.104696	1101.66	202.628	3.04205	686.48	157.579	2.83663	90th			amylovorus
glucan modification protein CDS	2991	0.769	216501	219491	A	no	0.4	no	0.104706	0.104706	0.106202	1284.74	109.811	3.10882	797.16	87.9469	2.90155	90th			amylovorus
Fibronectin domain CDS	1095	0.784	219589	220683	A	no	0.37	no	0.1062	0.1062	0.106747	162.14	26.208	2.20989	100.84	19.5192	2.00363				amylovorus
tyrosyl-tRNA synthetase CDS	1263	0.857	220943	222205	A	no	0.42	yes	0.106854	0.106854	0.107486	184.62	23.3186	2.26628	114.82	19.0157	2.06002			PROKKA_00185	amylovorus
hypothetical protein CDS	336	0.818	222398	222733	A	no	0.4	no	0.107558	0.107558	0.107726	56.48	8.57508	1.75189	35.06	5.99525	1.54481				amylovorus
transposase CDS	708	0.709	222890	223597	A	no	0.39	no	0.107796	0.107796	0.10815	53.36	6.54622	1.72722	33.18	5.53778	1.52088				amylovorus
transposase CDS	1035	0.652	223612	224646	B	no	0.45	no	0.108145	0.108145	0.108663	0.8	0.331662	-0.09691	0.48	0.228035	-0.318759				amylovorus
transposase CDS	471	0.689	224928	225398	A	no	0.39	no	0.108782	0.108782	0.109017	119.22	13.2234	2.07635	74.12	11.5042	1.86994				amylovorus
aminopeptidase G CDS	1314	0.772	225831	227144	A	no	0.42	no	0.109218	0.109218	0.109875	229.5	25.6441	2.36078	141.82	12.2779	2.15174				amylovorus
hydrolase CDS	654	0.702	227144	227797	A	no	0.42	no	0.109853	0.109853	0.11018	206.8	10.3673	2.31555	128.1	7.15577	2.10755				amylovorus
oligopeptide ABC transporter substrate binding protein CDS	1632	0.821	227968	229599	A	no	0.41	no	0.110252	0.110252	0.111068	170.9	23.3412	2.23274	106.26	18.5681	2.02637				amylovorus
peptide binding protein CDS	1635	0.78	229672	231306	A	no	0.42	no	0.111076	0.111076	0.111893	67.2	13.9392	1.82737	41.92	10.6858	1.62242				amylovorus
inosine-5-monophosphate dehydrogenase CDS	1143	0.802	231454	232596	A	no	0.44	no	0.111938	0.111938	0.112509	461.98	89.7277	2.66462	286.28	55.8652	2.45679	90th			amylovorus
oligopeptide ABC transporter permease CDS	930	0.716	232782	233711	A	no	0.42	no	0.11258	0.11258	0.113045	185.92	33.3054	2.26933	115.62	23.7679	2.06303				amylovorus
oligopeptide transport system permease CDS	1032	0.752	233720	234751	A	no	0.41	no	0.113034	0.113034	0.11355	254.1	39.615	2.405	157.52	25.2451	2.19734				amylovorus
ATP-binding protein CDS	1059	0.777	234767	235825	A	no	0.43	no	0.11354	0.11354	0.11407	481.58	107.089	2.68267	297.32	61.3981	2.47322	90th			amylovorus
oligopeptide ABC transporter ATPase CDS	945	0.784	235846	236790	A	no	0.41	no	0.114062	0.114062	0.114534	403.28	64.3419	2.60561	249.76	39.2839	2.39752	90th			amylovorus
aminopeptidase E CDS	1317	0.827	236878	238194	B	no	0.43	no	0.114561	0.114561	0.115219	123.56	22.6073	2.09188	76.68	14.7749	1.88468				amylovorus
heat shock low molecular weight CDS	426	0.819	238333	238758	B	no	0.38	no	0.115265	0.115265	0.115478	199.06	92.5954	2.29898	125.04	64.0937	2.09705				amylovorus
greA CDS	432	0.728	238993	239424	A	no	0.42	no	0.115584	0.115584	0.1158	238.24	59.8256	2.37701	146.88	33.6692	2.16696				amylovorus
abortive infection protein CDS	300	0.702	239864	240163	A	no	0.38	no	0.116005	0.116005	0.116155	604.22	65.7528	2.7812	375.44	54.4531	2.57454	90th			amylovorus
hypothetical protein CDS	600	0.673	240335	240934	B	no	0.4	no	0.116233	0.116233	0.116533	43.44	3.23156	1.63789	26.88	1.95115	1.42943				amylovorus
tryptophanyl-tRNA synthetase II CDS	1023	0.829	241037	242059	A	yes	0.4	yes	0.116572	0.116572	0.117084	316.86	10.4975	2.50087	196.5	13.352	2.29336			PROKKA_00203	amylovorus
dCMP deaminase CDS	480	0.722	242081	242560	A	no	0.41	yes	0.117077	0.117077	0.117317	333.2	18.7804	2.5227	206.1	4.15271	2.31408			PROKKA_00204	amylovorus
hypothetical protein CDS	618	0.656	242541	243158	A	no	0.41	no	0.1173	0.1173	0.117609	281.42	15.7433	2.44935	174.56	15.5325	2.24194				amylovorus
cation transporter P-ATPase CDS	2664	0.689	243452	246115	A	no	0.41	no	0.11774	0.11774	0.119072	337.7	66.3221	2.52853	209.2	40.6974	2.32056				amylovorus
methionyl-tRNA synthetase CDS	1977	0.837	246211	248187	A	no	0.42	yes	0.119075	0.119075	0.120063	271.94	10.5258	2.43447	168.36	3.66442	2.22624			PROKKA_00207	amylovorus
TatD family hydrolase CDS	768	0.746	248187	248954	A	no	0.42	yes	0.12003	0.12003	0.120414	231.1	8.81476	2.3638	143.04	1.75157	2.15546			PROKKA_00208	amylovorus
primase like protein CDS	567	0.673	248941	249507	A	no	0.42	yes	0.120395	0.120395	0.120679	279.12	29.1844	2.44579	172.4	12.3521	2.23654			PROKKA_00209	amylovorus
ksgA CDS	885	0.761	249497	250381	A	no	0.39	yes	0.120664	0.120664	0.121106	210.1	28.9659	2.32243	130.76	24.0128	2.11647			PROKKA_00210	amylovorus
hypothetical protein CDS	258	0.723	250443	250700	A	no	0.36	yes	0.121121	0.121121	0.12125	1363.32	159.8	3.1346	843.92	93.3054	2.9263	90th		PROKKA_00211	amylovorus
pur operon repressor CDS	831	0.739	250807	251637	A	no	0.42	yes	0.121297	0.121297	0.121713	383.52	32.0963	2.58379	238.04	26.7792	2.37665			PROKKA_00212	amylovorus
glmU CDS	1386	0.82	251685	253070	A	no	0.42	yes	0.121722	0.121722	0.122415	699.9	29.3539	2.84504	434.26	35.4171	2.63775	90th		PROKKA_00213	amylovorus
hypothetical protein CDS	771	0.858	253225	253995	A	no	0.4	no	0.122467	0.122467	0.122852	976.78	92.0943	2.9898	606.6	77.7359	2.7829	90th			amylovorus
cell separation protein CDS	1749	0.855	254129	255877	A	no	0.41	no	0.122904	0.122904	0.123779	1061.54	38.66	3.02594	657.46	26.0285	2.81787	90th			amylovorus
ribose-phosphate pyrophosphokinase CDS	975	0.832	256118	257092	A	no	0.42	yes	0.123866	0.123866	0.124354	769.56	196.861	2.88624	480.7	147.158	2.68187	90th		PROKKA_00218	amylovorus
6-phospho-beta-glucosidase CDS	285	0.78	257191	257475	B	no	0.4	no	0.124385	0.124385	0.124527	40.32	17.7376	1.60552	24.68	10.5701	1.39235				amylovorus
transcriptional regulator CDS	912	0.726	258778	259689	A	no	0.39	no	0.125152	0.125152	0.125608	34.36	4.69393	1.53605	21.38	3.88162	1.33001				amylovorus
hypothetical protein CDS	264	0.764	259731	259994	B	no	0.38	no	0.125613	0.125613	0.125745	213.96	139.105	2.33033	135.26	95.8682	2.13117				amylovorus
HD superfamily phosphohydrolase CDS	1365	0.716	260023	261387	B	no	0.43	yes	0.125755	0.125755	0.126437	191.7	22.9189	2.28262	118.46	11.3306	2.07357			PROKKA_00224	amylovorus
hypothetical protein CDS	402	0.674	261502	261903	A	no	0.41	no	0.12647	0.12647	0.126671	242.7	56.4871	2.38507	149.46	30.9406	2.17452				amylovorus
DNA-directed RNA polymerase subunit delta CDS	558	0.814	261950	262507	A	no	0.42	yes	0.126687	0.126687	0.126966	1915.04	564.636	3.28218	1175.64	321.325	3.07027	90th		PROKKA_00226	amylovorus
pyrG CDS	1620	0.838	262633	264252	A	no	0.42	yes	0.127017	0.127017	0.127827	716.64	79.7065	2.8553	445.54	68.7099	2.64889	90th		PROKKA_00227	amylovorus
UDP-N-acetylglucosamine 1-carboxyvinyltransferase CDS	1296	0.747	264382	265677	A	no	0.42	yes	0.127863	0.127863	0.128511	988.56	133.089	2.995	610.04	63.5384	2.78536	90th		PROKKA_00228	amylovorus
dipeptidase CDS	1425	0.829	265822	267246	B	no	0.44	no	0.128559	0.128559	0.129272	477.12	40.4751	2.67863	294.94	16.3977	2.46973	90th			amylovorus
transcriptional regulator raffinose operon CDS	825	0.677	267307	268131	B	no	0.41	no	0.129277	0.129277	0.12969	44	5.4	1.64345	27.34	4.14403	1.4368				amylovorus
hypothetical protein CDS	540	0.639	268207	268746	A	no	0.43	no	0.129713	0.129713	0.129983	39.12	6.17309	1.5924	24.2	3.62491	1.38382				amylovorus
xanthine permease CDS	1284	0.679	268846	270129	B	no	0.43	yes	0.130022	0.130022	0.130664	80.2	10.8307	1.90417	49.54	5.43259	1.69496			PROKKA_00233	amylovorus
xanthine phosphoribosyltransferase CDS	579	0.742	270137	270715	B	no	0.43	no	0.130646	0.130646	0.130936	59.78	7.76994	1.77656	36.92	3.8206	1.56726				amylovorus
hypothetical protein CDS	603	0.654	270947	271549	B	no	0.44	no	0.131038	0.131038	0.131339	46.84	11.2609	1.67062	28.94	6.54775	1.4615				amylovorus
hypothetical protein CDS	153	0.661	271527	271679	A	no	0.46	no	0.131318	0.131318	0.131395	29.22	8.55728	1.46568	18.02	5.02713	1.25575				amylovorus
transcriptional regulator CDS	510	0.722	271676	272185	B	no	0.32	no	0.13139	0.13139	0.131645	26.78	5.8075	1.42781	16.5	3.25807	1.21748				amylovorus
guaA CDS	1551	0.802	272409	273959	A	no	0.42	yes	0.131745	0.131745	0.13252	402.84	36.0902	2.60513	250.18	31.6155	2.39825	90th		PROKKA_00237	amylovorus
hypothetical protein CDS	882	0.768	274853	275734	B	no	0.32	no	0.132927	0.132927	0.133368	29.42	6.67698	1.46864	18.36	5.02921	1.26387				amylovorus
hypothetical protein CDS	516	0.793	275936	276451	B	no	0.34	no	0.133451	0.133451	0.133709	18.88	2.44479	1.276	11.7	1.88016	1.06819				amylovorus
glyA CDS	1236	0.779	278038	279273	A	no	0.39	no	0.134467	0.134467	0.135085	21.86	12.9907	1.33965	13.8	9.02912	1.13988				amylovorus
aa transporter CDS	1557	0.741	279410	280966	A	no	0.4	no	0.135131	0.135131	0.135909	142.36	24.8103	2.15339	88.7	19.5519	1.94792				amylovorus
hypothetical protein CDS	831	0.754	280999	281829	B	no	0.37	no	0.135899	0.135899	0.136315	5.3	0.961769	0.724276	3.26	0.658027	0.513218				amylovorus
rpmE2 CDS	246	0.891	283679	283924	A	no	0.39	yes	0.137195	0.137195	0.137318	9295.62	1194.5	3.96828	5783.18	1001.38	3.76217	90th	50th	PROKKA_00258	amylovorus
UDP-N-acetylmuramoylalanyl-D-glutamyl-2, 6-diaminopimelate--D-alanyl-D-alanyl ligase CDS	1368	0.797	284049	285416	A	yes	0.42	yes	0.137374	0.137374	0.138058	2089.56	324.716	3.32005	1290.06	168.124	3.11061	90th		PROKKA_00259	amylovorus
ATP-dependent RNA helicase-like protein CDS	1494	0.789	285430	286923	A	no	0.42	yes	0.138042	0.138042	0.138789	1418.08	173.595	3.1517	879.28	117.261	2.94413	90th		PROKKA_00260	amylovorus
acpS CDS	357	0.751	287004	287360	A	no	0.36	no	0.138803	0.138803	0.138982	793.4	112.064	2.89949	491.1	66.2046	2.69117	90th			amylovorus
alanine racemase CDS	1131	0.823	287363	288493	A	no	0.4	no	0.138977	0.138977	0.139542	497.18	108.572	2.69651	310.08	81.4701	2.49147	90th			amylovorus
hypothetical protein CDS	708	0.788	288567	289274	B	no	0.38	yes	0.139559	0.139559	0.139913	666.3	132.581	2.82367	415.48	102.744	2.61855	90th		PROKKA_00263	amylovorus
L-lactate dehydrogenase CDS	972	0.831	289444	290415	B	no	0.45	no	0.139983	0.139983	0.140469	4191.74	855.251	3.62239	2611.5	640.566	3.41689	90th			amylovorus
peptidyl-tRNA hydrolase CDS	558	0.812	290549	291106	A	yes	0.35	yes	0.140518	0.140518	0.140797	206.48	40.9128	2.31488	128.7	31.3445	2.10958			PROKKA_00265	amylovorus
transcription-repair coupling factor CDS	3495	0.735	291108	294602	A	yes	0.41	no	0.140788	0.140788	0.142536	178.76	10.3483	2.25227	110.64	5.27759	2.04391				amylovorus
hypothetical protein CDS	243	0.855	294618	294860	A	no	0.33	yes	0.142486	0.142486	0.142607	643.02	186.662	2.80822	395.04	106.587	2.59664	90th		PROKKA_00267	amylovorus
hypothetical protein CDS	375	0.735	294935	295309	A	no	0.34	no	0.142639	0.142639	0.142827	1141.92	147.532	3.05764	706.3	81.3949	2.84899	90th			amylovorus
30S ribosomal protein S1 CDS	363	0.781	295309	295671	A	no	0.36	no	0.14282	0.14282	0.143001	822.6	90.8643	2.91519	509.88	60.4544	2.70747	90th			amylovorus
tRNA(Ile)-lysidine synthase CDS	1272	0.687	295685	296956	A	no	0.38	no	0.143002	0.143002	0.143638	71.12	21.1318	1.85199	43.68	12.0483	1.64028				amylovorus
cell division protein CDS	2169	0.795	297051	299219	A	no	0.42	yes	0.143662	0.143662	0.144747	1566.64	188.117	3.19497	974.38	159.962	2.98873	90th		PROKKA_00271	amylovorus
hslO CDS	891	0.813	299273	300163	A	no	0.39	yes	0.144737	0.144737	0.145183	510.36	51.2624	2.70788	315.72	27.0364	2.4993	90th		PROKKA_00272	amylovorus
transcriptional regulator CDS	1026	0.742	300243	301268	A	no	0.42	yes	0.145206	0.145206	0.145719	784.12	146.818	2.89438	483.24	76.9139	2.68416	90th		PROKKA_00273	amylovorus
lysS CDS	1551	0.851	301285	302835	A	no	0.42	yes	0.14571	0.14571	0.146486	1611.7	213.243	3.20728	1002.7	177.067	3.00117	90th		PROKKA_00274	amylovorus
hypothetical protein CDS	456	0.744	302902	303357	B	no	0.36	no	0.146492	0.146492	0.14672	126.48	35.5879	2.10202	78.92	24.8836	1.89719				amylovorus
hypothetical protein CDS	456	0.738	303830	304285	A	no	0.39	yes	0.146941	0.146941	0.147169	0.86	0.378153	-0.0655015	0.52	0.238747	-0.283997			PROKKA_00278	amylovorus
ATPase CDS	2499	0.806	304392	306890	A	no	0.4	no	0.147213	0.147213	0.148462	545.66	91.3324	2.73692	339.88	72.7528	2.53133	90th			amylovorus
rpoB CDS	3642	0.856	307112	310753	A	no	0.42	yes	0.148528	0.148528	0.150349	1726.52	333.51	3.23717	1076.32	259.398	3.03194	90th		PROKKA_00280	amylovorus
DNA-directed RNA polymerase subunit beta' CDS	3654	0.848	310769	314422	A	yes	0.42	yes	0.150297	0.150297	0.152124	2166.42	452.169	3.33574	1351.26	347.79	3.13074	90th		PROKKA_00281	amylovorus
type IV prepilin peptidase CDS	684	0.706	314476	315159	B	no	0.31	no	0.15209	0.15209	0.152432	20.16	3.66988	1.30449	12.44	2.18586	1.09482				amylovorus
rpsL CDS	408	0.856	315343	315750	A	yes	0.45	yes	0.152509	0.152509	0.152713	8541.76	814.478	3.93155	5277.34	327.865	3.72242	90th	50th	PROKKA_00283	amylovorus
30S ribosomal protein S7 CDS	471	0.885	315766	316236	A	no	0.41	yes	0.152713	0.152713	0.152949	6236.92	334.925	3.79497	3871.24	369.848	3.58785	90th		PROKKA_00284	amylovorus
elongation factor G CDS	2094	0.863	316270	318363	A	yes	0.43	yes	0.152957	0.152957	0.154004	5741.32	372.158	3.75901	3564.72	380.49	3.55203	90th		PROKKA_00285	amylovorus
rpsJ CDS	309	0.829	318680	318988	A	no	0.4	yes	0.154123	0.154123	0.154277	10954.2	551.072	4.03958	6798.36	622.375	3.8324	90th	50th	PROKKA_00286	amylovorus
rplC CDS	639	0.811	319015	319653	A	yes	0.41	yes	0.154285	0.154285	0.154604	12636.8	1703.42	4.10164	7799.84	825.502	3.89209	90th	50th	PROKKA_00287	amylovorus
rplD CDS	618	0.85	319668	320285	A	yes	0.4	yes	0.154601	0.154601	0.15491	8303.86	81.4364	3.91928	5144.04	153.183	3.7113	90th		PROKKA_00288	amylovorus
rplW CDS	306	0.798	320285	320590	A	yes	0.4	yes	0.154899	0.154899	0.155052	11938.5	1465.17	4.07695	7370.38	677.949	3.86749	90th	50th	PROKKA_00289	amylovorus
rplB CDS	837	0.84	320606	321442	A	no	0.44	yes	0.155054	0.155054	0.155473	9081.92	477.134	3.95818	5618.7	109.136	3.74964	90th	50th	PROKKA_00290	amylovorus
30S ribosomal protein S19 CDS	285	0.819	321461	321745	A	no	0.38	yes	0.155468	0.155468	0.15561	8840.46	376.504	3.94647	5471.04	71.3112	3.73807	90th	50th	PROKKA_00291	amylovorus
rplV CDS	354	0.828	321765	322118	A	no	0.42	yes	0.155615	0.155615	0.155792	12499.5	2518.89	4.09689	7696.64	1340.27	3.8863	90th	50th	PROKKA_00292	amylovorus
rpsC CDS	675	0.87	322132	322806	A	yes	0.4	yes	0.155792	0.155792	0.15613	9256.46	1266.2	3.96644	5712.3	610.282	3.75681	90th	50th	PROKKA_00293	amylovorus
rplP CDS	441	0.847	322806	323246	A	no	0.42	yes	0.156118	0.156118	0.156339	9952.16	2004.08	3.99792	6128.02	1064.47	3.78732	90th	50th	PROKKA_00294	amylovorus
50S ribosomal protein L29 CDS	198	0.744	323236	323433	A	no	0.36	yes	0.156326	0.156326	0.156425	19707.1	6719.41	4.29462	12081.1	3903.13	4.08211	90th	50th	PROKKA_00295	amylovorus
rpsQ CDS	267	0.816	323452	323718	A	no	0.38	yes	0.156431	0.156431	0.156564	23583.1	8110.2	4.3726	14455.3	4715.93	4.16003	90th	50th	PROKKA_00296	amylovorus
rplN CDS	369	0.749	323750	324118	A	no	0.43	yes	0.156575	0.156575	0.156759	8934.44	1252.75	3.95107	5512.06	600.582	3.74131	90th	50th	PROKKA_00297	amylovorus
rplX CDS	234	0.835	324138	324371	A	no	0.36	yes	0.156762	0.156762	0.156879	21322.4	7981.6	4.32884	13058.1	4689.26	4.11588	90th	50th	PROKKA_00298	amylovorus
rplE CDS	543	0.858	324386	324928	A	yes	0.39	yes	0.156882	0.156882	0.157154	9211	1399.94	3.96431	5680.44	686.796	3.75438	90th	50th	PROKKA_00299	amylovorus
rpsN CDS	186	0.793	324941	325126	A	no	0.42	no	0.157151	0.157151	0.157244	6386.86	674.958	3.80529	3970.42	592.087	3.59884	90th			amylovorus
rpsH CDS	399	0.802	325151	325549	A	yes	0.41	yes	0.157252	0.157252	0.157452	9512.08	981.956	3.97828	5875.88	420.953	3.76907	90th	50th	PROKKA_00301	amylovorus
rplF CDS	531	0.848	325574	326104	A	yes	0.41	yes	0.157457	0.157457	0.157722	10002.1	1124.42	4.00009	6175.98	489.348	3.79071	90th	50th	PROKKA_00302	amylovorus
50S ribosomal protein L18 CDS	360	0.79	326131	326490	A	no	0.42	yes	0.157726	0.157726	0.157906	6753.82	272.33	3.82955	4181	111.062	3.62128	90th		PROKKA_00303	amylovorus
rpsE CDS	507	0.826	326507	327013	A	yes	0.42	yes	0.157908	0.157908	0.158162	6771.8	210.135	3.8307	4198.54	266.184	3.6231	90th		PROKKA_00304	amylovorus
rpmD CDS	186	0.821	327030	327215	A	yes	0.37	yes	0.158161	0.158161	0.158254	15839.3	3737.63	4.19974	9742.74	2053.01	3.98868	90th	50th	PROKKA_00305	amylovorus
rplO CDS	441	0.81	327240	327680	A	no	0.41	yes	0.158263	0.158263	0.158483	7874.96	478.135	3.89625	4888.64	497.415	3.68919	90th		PROKKA_00306	amylovorus
secY CDS	1296	0.736	327680	328975	A	no	0.36	yes	0.158475	0.158475	0.159123	7932.98	258.889	3.89944	4912.16	134.307	3.69127	90th		PROKKA_00307	amylovorus
adk CDS	657	0.823	328987	329643	A	no	0.37	yes	0.159108	0.159108	0.159436	7304.06	1338.76	3.86356	4552.12	1050.92	3.65821	90th		PROKKA_00308	amylovorus
infA CDS	222	0.799	329718	329939	A	no	0.34	yes	0.159461	0.159461	0.159572	19357.5	5483.93	4.28685	11895.3	3119.58	4.07537	90th	50th	PROKKA_00309	amylovorus
rpmJ CDS	117	0.891	329956	330072	A	no	0.38	no	0.159576	0.159576	0.159635	23940.4	6959.19	4.37913	14701.9	3963.1	4.16737	90th	50th		amylovorus
rpsM CDS	351	0.865	330097	330447	A	no	0.43	yes	0.159644	0.159644	0.15982	7597.42	471.941	3.88067	4716.88	490.873	3.67365	90th		PROKKA_00311	amylovorus
30S ribosomal protein S11 CDS	390	0.828	330472	330861	A	no	0.44	yes	0.159826	0.159826	0.160021	11238.7	2252.29	4.05072	6921.32	1200.9	3.84019	90th	50th	PROKKA_00312	amylovorus
DNA-directed RNA polymerase subunit alpha CDS	939	0.775	330910	331848	A	yes	0.38	yes	0.160038	0.160038	0.160507	16629.6	3768.7	4.22088	10233.1	2061.82	4.01001	90th	50th	PROKKA_00313	amylovorus
rplQ CDS	384	0.828	331875	332258	A	no	0.41	yes	0.160504	0.160504	0.160696	5771.7	973.681	3.7613	3595.44	775.724	3.55575	90th		PROKKA_00314	amylovorus
cbiO CDS	852	0.701	332438	333289	A	no	0.34	no	0.160777	0.160777	0.161203	257.06	43.0559	2.41003	158.86	24.0619	2.20101				amylovorus
cbiO CDS	858	0.689	333265	334122	A	no	0.37	no	0.161177	0.161177	0.161606	319.26	59.6223	2.50414	197.08	32.9183	2.29464				amylovorus
ABC transporter permease CDS	798	0.697	334115	334912	A	yes	0.35	no	0.161588	0.161588	0.161987	321.74	67.1501	2.50751	198.54	37.5847	2.29785				amylovorus
truA CDS	795	0.732	334915	335709	A	no	0.37	yes	0.161975	0.161975	0.162372	386.4	69.3424	2.58704	238.56	38.1219	2.3776			PROKKA_00318	amylovorus
hypothetical protein CDS	519	0.728	335749	336267	A	no	0.36	no	0.162378	0.162378	0.162637	306.46	46.3	2.48637	189.52	26.2896	2.27766				amylovorus
rplM CDS	444	0.83	336463	336906	A	yes	0.39	yes	0.162723	0.162723	0.162945	15780.5	2453.27	4.19812	9823.08	1958.54	3.99225	90th	50th	PROKKA_00319	amylovorus
rpsI CDS	396	0.818	336918	337313	A	no	0.45	yes	0.162943	0.162943	0.163141	9300.32	1962.5	3.9685	5800.26	1500.73	3.76345	90th	50th	PROKKA_00320	amylovorus
ABC transporter ATPase CDS	636	0.736	337472	338107	A	no	0.32	no	0.163211	0.163211	0.163529	8.18	1.87003	0.912753	5.08	1.38816	0.705864				amylovorus
ABC transport system permease CDS	765	0.675	338104	338868	A	no	0.39	yes	0.163517	0.163517	0.163899	4.34	2.35011	0.63749	2.74	1.61028	0.437751			PROKKA_01480	amylovorus
4-methyl-5(beta-hydroxyethyl)-thiazole monophosphate synthesis protein CDS	585	0.795	338911	339495	B	no	0.42	no	0.163907	0.163907	0.1642	141.96	99.2373	2.15217	89.88	68.1257	1.95366				amylovorus
hypothetical protein CDS	657	0.709	339535	340191	B	no	0.36	no	0.164209	0.164209	0.164537	57.52	5.89254	1.75982	35.56	3.04352	1.55096				amylovorus
integral membrane protein CDS	759	0.718	340265	341023	A	no	0.38	no	0.164562	0.164562	0.164941	111.04	17.82	2.04548	68.92	12.0359	1.83835				amylovorus
phosphoglycerate mutase CDS	681	0.748	341066	341746	A	no	0.4	yes	0.164949	0.164949	0.16529	364.3	19.3045	2.56146	225.64	12.2447	2.35342			PROKKA_00335	amylovorus
cation efflux protein CDS	900	0.746	341808	342707	A	no	0.38	no	0.165308	0.165308	0.165758	145.46	6.61347	2.16274	90.2	7.07001	1.95521				amylovorus
hypothetical protein CDS	189	0.692	342716	342904	A	no	0.34	no	0.165747	0.165747	0.165842	199.36	6.59037	2.29964	123.5	4.74236	2.09167				amylovorus
phosphoglyceromutase CDS	678	0.761	342909	343586	A	no	0.4	yes	0.165841	0.165841	0.16618	126.62	11.3709	2.1025	78.68	10.0842	1.89586			PROKKA_00338	amylovorus
2',3'-cyclic-nucleotide 2'-phosphodiesterase CDS	936	0.77	343691	344626	A	no	0.38	yes	0.166219	0.166219	0.166687	453.96	44.3147	2.65702	280.64	20.3552	2.44815	90th		PROKKA_00339	amylovorus
aminopeptidase C CDS	1350	0.831	344692	346041	B	no	0.41	yes	0.166703	0.166703	0.167378	833.52	88.9803	2.92092	517.96	75.6117	2.7143	90th		PROKKA_00340	amylovorus
hypothetical protein CDS	306	0.78	346103	346408	B	no	0.34	no	0.167385	0.167385	0.167538	4.24	1.70968	0.627366	2.62	1.03053	0.418301				amylovorus
dUTPase CDS	552	0.757	346540	347091	A	no	0.36	yes	0.167597	0.167597	0.167873	53.36	5.7204	1.72722	33.02	2.8943	1.51878			PROKKA_00342	amylovorus
DNA repair protein RadA CDS	1377	0.707	347091	348467	A	no	0.41	yes	0.167863	0.167863	0.168552	164.86	9.01488	2.21712	102.02	3.44049	2.00869			PROKKA_00343	amylovorus
gltX CDS	1500	0.849	348544	350043	A	no	0.41	yes	0.168566	0.168566	0.169316	1057.36	101.279	3.02422	656.98	89.5918	2.81755	90th		PROKKA_00344	amylovorus
cysS CDS	1434	0.788	350140	351573	A	yes	0.39	yes	0.169338	0.169338	0.170055	172.32	28.6255	2.23634	106.62	16.6689	2.02784			PROKKA_00345	amylovorus
ribonuclease III CDS	444	0.736	351566	352009	A	yes	0.38	no	0.170027	0.170027	0.170249	362.04	125.165	2.55876	222.22	73.1171	2.34678				amylovorus
tRNA-rRNA methyltransferase CDS	753	0.759	351996	352748	A	no	0.4	yes	0.170235	0.170235	0.170612	147.9	41.8808	2.16997	92.44	30.621	1.96586			PROKKA_00347	amylovorus
DNA-directed RNA polymerase sigma factor, sigma H CDS	546	0.692	352887	353432	A	no	0.35	no	0.170666	0.170666	0.170939	170.04	59.9342	2.23055	104.44	35.1418	2.01887				amylovorus
hypothetical protein CDS	219	0.852	353496	353714	A	no	0.38	yes	0.170961	0.170961	0.17107	133960	12491.9	5.12697	83168.8	10407	4.91996	90th	50th	PROKKA_00349	amylovorus
hypothetical protein CDS	609	0.798	353855	354463	A	no	0.29	no	0.171134	0.171134	0.171439	74.76	19.0634	1.87367	46.38	11.8879	1.66633				amylovorus
gluconate kinase CDS	1485	0.699	354465	355949	A	no	0.39	no	0.171429	0.171429	0.172172	106.12	27.8927	2.0258	65.48	16.1574	1.81611				amylovorus
1-deoxy-D-xylulose-5-phosphate synthase CDS	1743	0.815	356116	357858	B	no	0.41	no	0.172228	0.172228	0.173099	328.2	40.2372	2.51614	203.6	28.2893	2.30878				amylovorus
rpmG CDS	150	0.689	358044	358193	A	no	0.46	no	0.17316	0.17316	0.173235	2601.34	1009.9	3.4152	1593.8	596.561	3.20243	90th			amylovorus
secE CDS	171	0.86	358202	358372	A	no	0.35	no	0.173237	0.173237	0.173322	1367.36	212.16	3.13588	850.5	161.832	2.92967	90th			amylovorus
transcription antiterminator CDS	558	0.83	358481	359038	A	yes	0.4	yes	0.173372	0.173372	0.173651	666.72	49.5924	2.82394	414.02	47.4968	2.61702	90th		PROKKA_00355	amylovorus
rplK CDS	426	0.785	359165	359590	A	no	0.44	yes	0.173702	0.173702	0.173915	15909.2	2454.29	4.20165	9811.12	1216.32	3.99172	90th	50th	PROKKA_00356	amylovorus
rplA CDS	693	0.845	359667	360359	A	no	0.41	yes	0.173945	0.173945	0.174292	8485.5	343.025	3.92868	5262.94	397.098	3.72123	90th		PROKKA_00357	amylovorus
phosphate ABC transporter substrate-binding protein CDS	831	0.747	362009	362839	A	no	0.36	no	0.175078	0.175078	0.175493	299.16	13.6355	2.4759	185.32	10.1655	2.26792				amylovorus
phosphate ABC transporter permease PstC CDS	996	0.756	362843	363838	A	no	0.39	no	0.175481	0.175481	0.175979	320.02	21.4946	2.50518	197.9	6.96527	2.29645				amylovorus
phosphate ABC transporter permease PstA CDS	888	0.758	363840	364727	A	no	0.38	no	0.175963	0.175963	0.176407	212.9	17.5419	2.32818	132.22	16.4112	2.1213				amylovorus
phosphate transporter ATP-binding protein CDS	795	0.755	364737	365531	A	no	0.35	no	0.176397	0.176397	0.176795	544.78	117.134	2.73622	335.36	63.5179	2.52551	90th			amylovorus
phosphate ABC transporter ATP-binding protein CDS	756	0.737	365533	366288	A	no	0.39	no	0.176782	0.176782	0.17716	557.42	40.8449	2.74618	344.72	15.4077	2.53747	90th			amylovorus
phosphate uptake regulator CDS	678	0.787	366305	366982	A	no	0.36	no	0.177156	0.177156	0.177495	469.74	19.1439	2.67186	291.26	20.1649	2.46428	90th			amylovorus
receptor CDS	1176	0.764	367175	368350	A	no	0.38	no	0.177576	0.177576	0.178164	56.72	34.9384	1.75374	35.08	21.2127	1.54506				amylovorus
hypothetical protein CDS	372	0.702	368664	369035	B	no	0.36	no	0.178296	0.178296	0.178482	29.66	5.05698	1.47217	18.34	2.88843	1.2634				amylovorus
rplJ CDS	513	0.851	369291	369803	A	yes	0.41	no	0.1786	0.1786	0.178856	14939	912.468	4.17432	9246.66	453.602	3.96598	90th	50th		amylovorus
rplL CDS	363	0.85	369854	370216	A	no	0.44	yes	0.178872	0.178872	0.179054	10892.1	458.721	4.03711	6757.32	546.751	3.82977	90th	50th	PROKKA_00367	amylovorus
K channel CDS	846	0.693	370291	371136	A	no	0.35	no	0.179083	0.179083	0.179506	331.32	55.9068	2.52025	204.24	28.4639	2.31014				amylovorus
methyltransferase small CDS	621	0.717	371137	371757	A	no	0.37	no	0.179492	0.179492	0.179803	451.7	99.5026	2.65485	277.98	53.9059	2.44401	90th			amylovorus
hypothetical protein CDS	183	0.824	371886	372068	A	no	0.36	no	0.179855	0.179855	0.179946	468.74	41.9622	2.67093	289.7	16.8031	2.46195	90th			amylovorus
transposase CDS	1701	0.697	372079	373779	B	no	0.38	no	0.179948	0.179948	0.180799	71.96	9.36792	1.85709	44.48	5.03061	1.64816				amylovorus
hypothetical protein CDS	114	0.733	373869	373982	A	no	0.31	no	0.180814	0.180814	0.180871	25.96	5.67565	1.4143	16	3.22102	1.20412				amylovorus
cytidine-deoxycytidylate deaminase CDS	507	0.706	373972	374478	A	yes	0.4	yes	0.180864	0.180864	0.181117	47.56	1.15239	1.67724	29.46	1.60717	1.46923			PROKKA_00371	amylovorus
DNA polymerase III, subunit gamma/tau CDS	1809	0.731	374674	376482	A	no	0.39	no	0.181203	0.181203	0.182108	786.56	114.548	2.89573	485.28	55.8307	2.68599	90th			amylovorus
hypothetical protein CDS	330	0.799	376496	376825	A	no	0.41	yes	0.182084	0.182084	0.182249	926.24	97.8722	2.96672	572.2	42.5796	2.75755	90th		PROKKA_00374	amylovorus
recR CDS	600	0.772	376826	377425	A	no	0.37	yes	0.182244	0.182244	0.182544	619.14	46.4467	2.79179	384.5	44.6659	2.5849	90th		PROKKA_00375	amylovorus
hypothetical protein CDS	237	0.759	377425	377661	A	no	0.32	no	0.182534	0.182534	0.182652	827.32	132.878	2.91767	510.12	66.6637	2.70767	90th			amylovorus
tmk CDS	639	0.706	377764	378402	A	no	0.4	no	0.182698	0.182698	0.183017	355.325	126.13	2.55063	174.7	115.903	2.24229				amylovorus
hypothetical protein CDS	321	0.747	378414	378734	A	no	0.35	no	0.183012	0.183012	0.183172	327.74	33.7125	2.51553	202.5	14.8679	2.30643				amylovorus
DNA polymerase III subunit delta CDS	858	0.712	378734	379591	A	yes	0.38	no	0.183167	0.183167	0.183596	281.16	15.2312	2.44895	173.92	3.34021	2.24035				amylovorus
DNA replication initiation control protein YabA CDS	351	0.793	379602	379952	A	no	0.33	no	0.183586	0.183586	0.183762	305.7	13.714	2.4853	189.4	10.4845	2.27738				amylovorus
methyltransferase CDS	855	0.757	379953	380807	A	no	0.37	yes	0.183756	0.183756	0.184184	483.34	84.4646	2.68425	297.9	43.2883	2.47407	90th		PROKKA_00381	amylovorus
acyl-ACP thioesterase CDS	735	0.734	380814	381548	A	no	0.39	no	0.184173	0.184173	0.18454	432.64	46.3482	2.63613	267.2	19.8736	2.42684	90th			amylovorus
hypothetical protein CDS	519	0.73	381603	382121	A	no	0.36	no	0.184554	0.184554	0.184814	372.76	36.3666	2.57143	230.34	15.4494	2.36237				amylovorus
glycoprotein endopeptidase CDS	735	0.794	382148	382882	A	no	0.37	no	0.184818	0.184818	0.185185	332.92	40.3312	2.52234	207.06	34.3359	2.3161				amylovorus
ribosomal-protein-alanine acetyltransferase CDS	573	0.805	382866	383438	A	no	0.33	no	0.185165	0.185165	0.185451	370.6	63.8827	2.56891	230.86	50.476	2.36335				amylovorus
DNA-binding/iron metalloprotein/AP endonuclease CDS	1050	0.796	383435	384484	A	yes	0.42	yes	0.18544	0.18544	0.185965	296.18	53.5184	2.47156	184.5	41.7861	2.266			PROKKA_00386	amylovorus
bile acid-inducible operon protein CDS	1188	0.731	384546	385733	B	no	0.42	no	0.185977	0.185977	0.186571	15.34	3.8766	1.18583	9.48	2.32099	0.976808				amylovorus
formyl-coenzyme A transferase CDS	1344	0.837	385802	387145	B	no	0.41	no	0.186585	0.186585	0.187257	70.46	21.4291	1.84794	43.74	13.4823	1.64088				amylovorus
oxalyl-CoA decarboxylase CDS	1713	0.813	387180	388892	B	no	0.42	no	0.187251	0.187251	0.188108	110.2	36.8488	2.04218	68.2	22.3307	1.83378				amylovorus
transposase CDS	1764	0.694	389170	390933	A	no	0.38	no	0.188214	0.188214	0.189096	191.2	38.9197	2.28149	117.98	21.8222	2.07181				amylovorus
ABC transporter ATP-binding protein CDS	1917	0.753	390864	392780	B	no	0.39	yes	0.189033	0.189033	0.189992	181.86	28.9294	2.25974	112.18	14.8335	2.04992			PROKKA_00393	amylovorus
redox-sensing transcriptional repressor Rex CDS	636	0.812	392965	393600	A	no	0.35	yes	0.190049	0.190049	0.190367	229.84	34.5992	2.36143	142.82	25.3601	2.15479			PROKKA_00394	amylovorus
Sucrose operon repressor ScrR CDS	999	0.739	393629	394627	B	no	0.36	no	0.19037	0.19037	0.19087	158.7	16.0541	2.20058	98.08	7.49713	1.99158				amylovorus
sucrose-6-p hydrolase CDS	1449	0.796	394643	396091	B	no	0.38	no	0.190861	0.190861	0.191585	11.72	3.77783	1.06893	7.34	2.67544	0.865696				amylovorus
PTS system sucrose-specific transporter subunit IIABC CDS	1950	0.818	396336	398285	A	no	0.41	no	0.191679	0.191679	0.192654	5.72	2.83849	0.757396	3.62	1.95243	0.558709				amylovorus
transcriptional regulator CDS	810	0.777	398423	399232	A	no	0.3	no	0.192689	0.192689	0.193094	50.14	3.06398	1.70018	31.12	2.91668	1.49304				amylovorus
bacteriocin helveticin J CDS	1053	0.743	399291	400343	A	no	0.33	no	0.193109	0.193109	0.193635	1440.66	411.537	3.15856	893.36	256.797	2.95103	90th			amylovorus
hypothetical protein CDS	723	0.745	400357	401079	A	no	0.34	no	0.193624	0.193624	0.193986	3041.88	996.001	3.48314	1873.16	574.286	3.27257	90th			amylovorus
hypothetical protein CDS	225	0.706	401154	401378	A	no	0.31	no	0.19401	0.19401	0.194122	184.38	50.0813	2.26571	113.32	28.0985	2.05431				amylovorus
hypothetical protein CDS	174	0.77	401481	401654	A	no	0.31	no	0.194168	0.194168	0.194255	112.12	8.76368	2.04968	69.6	7.77496	1.84261				amylovorus
hypothetical protein CDS	474	0.754	401742	402215	A	no	0.31	no	0.194294	0.194294	0.194531	210.1	33.2724	2.32243	129.56	16.769	2.11247				amylovorus
hypothetical protein CDS	756	0.758	402215	402970	A	no	0.34	no	0.194523	0.194523	0.194901	213.04	21.9878	2.32846	131.6	9.14248	2.11926				amylovorus
groES CDS	285	0.809	403146	403430	A	yes	0.4	yes	0.194973	0.194973	0.195115	852.68	297.53	2.93079	522.68	173.532	2.71824	90th		PROKKA_00401	amylovorus
groEL CDS	1632	0.865	403452	405083	A	yes	0.43	yes	0.195121	0.195121	0.195937	340.26	36.0219	2.53181	211.52	31.5995	2.32535			PROKKA_00402	amylovorus
DNA mismatch repair protein MutS CDS	2601	0.749	405262	407862	A	no	0.41	yes	0.195996	0.195996	0.197297	171.26	10.8602	2.23366	106	5.27304	2.02531			PROKKA_00403	amylovorus
mutL CDS	1881	0.685	407865	409745	A	no	0.39	no	0.197255	0.197255	0.198196	197.98	24.4425	2.29662	122.24	11.2213	2.08721				amylovorus
ruvA CDS	588	0.711	409748	410335	A	yes	0.4	no	0.198166	0.198166	0.19846	151.5	7.90348	2.18041	94.02	8.21048	1.97322				amylovorus
ruvB CDS	1050	0.682	410354	411403	A	yes	0.43	yes	0.198459	0.198459	0.198984	344.44	51.9963	2.53711	212.44	25.4805	2.32724			PROKKA_00406	amylovorus
preprotein translocase subunit YajC CDS	390	0.868	411468	411857	A	no	0.41	yes	0.198998	0.198998	0.199193	2087.92	164.927	3.31971	1290.94	64.1306	3.11091	90th		PROKKA_00407	amylovorus
glucose-6-phosphate 1-dehydrogenase CDS	1452	0.866	411965	413416	A	no	0.37	no	0.199238	0.199238	0.199964	345.86	47.6568	2.5389	213.58	24.0746	2.32956				amylovorus
DNA polymerase IV CDS	1149	0.698	413382	414530	A	no	0.39	no	0.199923	0.199923	0.200498	98.86	18.1756	1.99502	61.1	10.283	1.78604				amylovorus
hypothetical protein CDS	957	0.825	414590	415546	A	no	0.42	yes	0.200508	0.200508	0.200986	615.14	129.401	2.78897	378.76	69.1985	2.57836	90th		PROKKA_00410	amylovorus
RNA helicase CDS	1362	0.784	415539	416900	A	no	0.41	yes	0.200967	0.200967	0.201648	466.24	53.084	2.66861	288.12	25.5433	2.45957	90th		PROKKA_00411	amylovorus
alaS CDS	2640	0.851	417141	419780	A	no	0.41	yes	0.201741	0.201741	0.203061	776.92	14.8596	2.89038	481.2	13.4726	2.68233	90th		PROKKA_00412	amylovorus
hypothetical protein CDS	258	0.758	419841	420098	A	no	0.36	yes	0.203047	0.203047	0.203176	2602.28	193.427	3.41535	1613.56	150.34	3.20779	90th		PROKKA_00413	amylovorus
Holliday junction resolvase-like protein CDS	429	0.7	420098	420526	A	yes	0.38	yes	0.203171	0.203171	0.203386	3702.62	237.89	3.56851	2291.28	108.618	3.36008	90th		PROKKA_00414	amylovorus
hypothetical protein CDS	312	0.789	420528	420839	A	no	0.39	yes	0.203379	0.203379	0.203535	2864.64	190.414	3.45707	1777.38	173.164	3.24978	90th		PROKKA_00415	amylovorus
DNA mismatch repair protein MutS2 CDS	2358	0.774	420899	423256	A	no	0.39	no	0.203559	0.203559	0.204738	237.58	46.275	2.37581	147.22	28.7181	2.16797				amylovorus
thioredoxin CDS	312	0.904	423337	423648	A	no	0.37	yes	0.204738	0.204738	0.204894	2593.54	1846.9	3.41389	1642.98	1267.88	3.21563	90th		PROKKA_00417	amylovorus
transposase CDS	1227	0.729	423860	425086	B	no	0.35	no	0.204991	0.204991	0.205604	4.1	1.25897	0.612784	2.54	0.74364	0.404834				amylovorus
transposase CDS	1227	0.744	428154	429380	A	no	0.33	no	0.207068	0.207068	0.207681	208.62	15.6079	2.31936	129.5	13.9989	2.11227				amylovorus
transposase CDS	603	0.703	429396	429998	B	no	0.38	no	0.207668	0.207668	0.20797	0.02	0.0447214	-1.69897	0.02	0.0447214	-1.69897				amylovorus
large-conductance mechanosensitive channel CDS	372	0.708	434032	434403	B	no	0.34	no	0.20991	0.20991	0.210096	467.8	8.2283	2.67006	289.92	13.8328	2.46228	90th			amylovorus
hypothetical protein CDS	420	0.739	434485	434904	B	no	0.39	no	0.210129	0.210129	0.210339	191.92	27.1127	2.28312	119.42	21.9013	2.07708				amylovorus
glutamate racemase CDS	807	0.704	434981	435787	A	no	0.37	no	0.210369	0.210369	0.210773	0.36	0.134164	-0.443697	0.24	0.114018	-0.619789				amylovorus
nucleoside-triphosphatase CDS	621	0.737	435787	436407	A	no	0.41	no	0.210759	0.210759	0.21107	0.08	0.130384	-1.09691	0.06	0.0894427	-1.22185				amylovorus
methyl-accepting chemotaxis-like protein CDS	426	0.741	439594	440019	A	no	0.38	no	0.2126	0.2126	0.212813	1461.64	663.901	3.16484	893.58	397.863	2.95113	90th			amylovorus
hypothetical protein CDS	375	0.823	440037	440411	A	no	0.36	no	0.212815	0.212815	0.213002	815.76	77.046	2.91156	506.06	58.1159	2.7042	90th			amylovorus
proline dipeptidase CDS	1107	0.773	440460	441566	B	no	0.43	no	0.213019	0.213019	0.213573	464.08	29.1436	2.66659	288.14	30.208	2.4596	90th			amylovorus
catabolite control protein A CDS	1002	0.824	441712	442713	A	no	0.38	no	0.213625	0.213625	0.214126	783.84	133.747	2.89423	483.22	68.2001	2.68414	90th			amylovorus
glycerophosphoryl diester phosphodiesterase CDS	1371	0.718	442768	444138	B	no	0.36	no	0.214135	0.214135	0.214821	142.94	19.3194	2.15515	88.28	9.7973	1.94586				amylovorus
hypothetical protein CDS	321	0.757	444232	444552	A	no	0.34	yes	0.214843	0.214843	0.215004	134.8	19.6417	2.12969	83.32	10.6797	1.92075			PROKKA_00429	amylovorus
UDP-sugar hydrolase CDS	1377	0.756	444567	445943	A	no	0.39	no	0.215005	0.215005	0.215694	139.18	11.5172	2.14358	86.2	7.17948	1.93551				amylovorus
hypothetical protein CDS	630	0.696	445944	446573	A	no	0.37	no	0.215671	0.215671	0.215986	278.6	45.1478	2.44498	172	24.1262	2.23553				amylovorus
n-acetylglucosamine catabolic protein CDS	771	0.732	446573	447343	A	no	0.38	no	0.215976	0.215976	0.216361	253.68	22.3552	2.40429	156.86	10.4208	2.19551				amylovorus
hypothetical protein CDS	609	0.718	447340	447948	A	no	0.34	no	0.216346	0.216346	0.216651	216	19.7689	2.33445	133.54	9.30285	2.12561				amylovorus
membrane-associated protein CDS	651	0.723	447961	448611	B	no	0.38	yes	0.216647	0.216647	0.216972	143.36	59.4408	2.15643	89.96	42.2568	1.95405			PROKKA_00434	amylovorus
thioredoxin reductase CDS	996	0.713	448620	449615	B	no	0.36	no	0.216966	0.216966	0.217464	159.76	17.9547	2.20347	98.7	8.47467	1.99432				amylovorus
mutator protein CDS	423	0.67	456800	457222	A	no	0.37	no	0.220922	0.220922	0.221133	106.62	9.80597	2.02784	65.86	3.87273	1.81862				amylovorus
glycosyltransferase CDS	942	0.77	459185	460126	A	no	0.35	yes	0.222075	0.222075	0.222546	397.96	61.9891	2.59984	245.5	31.5727	2.39005	90th		PROKKA_00471	amylovorus
glycosyltransferase CDS	1044	0.777	460140	461183	A	no	0.35	yes	0.222537	0.222537	0.223059	261.74	18.9561	2.41787	162.46	17.1764	2.21075			PROKKA_00472	amylovorus
integral membrane protein CDS	1026	0.704	461183	462208	A	no	0.36	no	0.223041	0.223041	0.223554	315.62	29.7433	2.49916	195.36	16.4802	2.29084				amylovorus
sulfatase CDS	2061	0.745	462280	464340	A	no	0.36	yes	0.223572	0.223572	0.224602	593.84	61.0515	2.77367	367.6	35.2086	2.56538	90th		PROKKA_00474	amylovorus
secG CDS	234	0.76	464408	464641	A	no	0.33	yes	0.224601	0.224601	0.224718	1986.12	256.119	3.29801	1235.64	214.823	3.09189	90th		PROKKA_00475	amylovorus
ribonuclease R CDS	2343	0.786	464713	467055	A	no	0.39	yes	0.224749	0.224749	0.22592	326.28	28.4921	2.51359	201.72	11.753	2.30475			PROKKA_00476	amylovorus
smpB CDS	459	0.751	467068	467526	A	yes	0.36	yes	0.225887	0.225887	0.226117	355.4	44.0296	2.55072	219.6	22.3705	2.34163			PROKKA_00477	amylovorus
transposase CDS	1743	0.699	467477	469219	B	no	0.38	no	0.226085	0.226085	0.226957	81.22	11.8206	1.90966	50.26	6.85004	1.70122				amylovorus
hypothetical protein CDS	186	0.67	471536	471721	A	no	0.38	no	0.228048	0.228048	0.228141	115.14	53.34	2.06123	70.44	31.5699	1.84782				amylovorus
PTS system mannose-specific transporter subunit IIAB CDS	1011	0.84	475237	476247	A	no	0.43	no	0.229838	0.229838	0.230344	2977.76	497.523	3.47389	1836.72	259.235	3.26404	90th			amylovorus
PTS system mannose-specific transporter subunit IIC CDS	813	0.836	476266	477078	A	no	0.45	yes	0.230336	0.230336	0.230742	2109	113.065	3.32408	1306.62	81.0636	3.11615	90th		PROKKA_00483	amylovorus
PTS system mannose-specific transporter subunit IID CDS	921	0.826	477107	478027	A	no	0.42	yes	0.230743	0.230743	0.231203	3346.08	395.429	3.52454	2067.36	193.528	3.31542	90th		PROKKA_00484	amylovorus
hypothetical protein CDS	369	0.77	478031	478399	A	no	0.36	no	0.23119	0.23119	0.231374	1943.44	384.879	3.28857	1211.42	294.399	3.08329	90th			amylovorus
transposase CDS	1401	0.72	478481	479881	A	no	0.36	no	0.231407	0.231407	0.232108	11.76	2.22441	1.07041	7.32	1.70646	0.864511				amylovorus
transcriptional regulator CDS	831	0.746	479931	480761	B	no	0.36	no	0.232108	0.232108	0.232524	0.06	0.134164	-1.22185	0.04	0.0894427	-1.39794				amylovorus
amino acid permease CDS	1374	0.747	481344	482717	B	no	0.35	no	0.232792	0.232792	0.233479	0.04	0.0894427	-1.39794	0.02	0.0447214	-1.69897				amylovorus
bifunctional acetaldehyde-CoA/alcohol dehydrogenase CDS	2628	0.841	483017	485644	A	no	0.42	yes	0.233601	0.233601	0.234915	538.44	171.081	2.73114	333.78	105.851	2.52346	90th		PROKKA_00489	amylovorus
glucosamine--fructose-6-phosphate aminotransferase CDS	1812	0.863	485834	487645	A	no	0.41	yes	0.234963	0.234963	0.235869	43.9	13.2527	1.64246	27.42	9.36654	1.43807			PROKKA_00490	amylovorus
acetate kinase CDS	1194	0.729	493697	494890	A	no	0.42	no	0.238766	0.238766	0.239363	0.1	0.122474	-1	0.06	0.0894427	-1.22185				amylovorus
Carboxymuconolactone decarboxylase CDS	732	0.788	494991	495722	A	no	0.39	no	0.239392	0.239392	0.239758	120.36	39.9697	2.08048	73.96	23.2401	1.869				amylovorus
hypothetical protein CDS	228	0.856	495840	496067	A	no	0.43	no	0.239802	0.239802	0.239916	1465.78	164.424	3.16607	910.36	130.678	2.95921	90th			amylovorus
NUDIX family hydrolase CDS	408	0.69	496223	496630	A	no	0.39	no	0.239988	0.239988	0.240192	50.52	14.0603	1.70346	31.04	7.93429	1.49192				amylovorus
phosphoenolpyruvate carboxykinase CDS	1659	0.819	496705	498363	B	no	0.42	no	0.240221	0.240221	0.24105	77.72	6.53276	1.89053	48.12	4.19726	1.68233				amylovorus
hypothetical protein CDS	1833	0.706	498577	500409	A	no	0.39	no	0.241126	0.241126	0.242043	54.34	9.24651	1.73512	33.56	5.06981	1.52582				amylovorus
biotin carboxylase CDS	1326	0.717	500414	501739	A	no	0.43	no	0.242015	0.242015	0.242678	59.84	6.08506	1.77699	37.04	3.58092	1.56867				amylovorus
ATP-dependent helicase CDS	2220	0.703	501750	503969	A	no	0.44	yes	0.242661	0.242661	0.243771	80.78	10.6003	1.9073	49.94	5.65535	1.69845			PROKKA_00497	amylovorus
dihydroxyacetone kinase subunit DhaK CDS	996	0.792	504181	505176	A	no	0.37	no	0.243836	0.243836	0.244334	54.24	6.43607	1.73432	33.62	4.40988	1.5266				amylovorus
dihydroxyacetone kinase CDS	585	0.775	505192	505776	A	no	0.39	no	0.244325	0.244325	0.244618	53.5	7.92338	1.72835	33.02	4.1913	1.51878				amylovorus
hypothetical protein CDS	372	0.741	505773	506144	A	no	0.33	no	0.244606	0.244606	0.244792	56.44	10.4076	1.75159	34.88	5.87597	1.54258				amylovorus
glycerol uptake facilitator protein CDS	711	0.761	506162	506872	A	no	0.38	no	0.244794	0.244794	0.24515	66.52	14.6541	1.82295	41.1	8.56213	1.61384				amylovorus
hypothetical protein CDS	378	0.84	506996	507373	A	no	0.37	no	0.245198	0.245198	0.245387	194.58	58.8698	2.2891	121.72	43.1213	2.08536				amylovorus
NADPH-flavin oxidoreductase CDS	759	0.777	507459	508217	A	no	0.4	no	0.245422	0.245422	0.245801	468.24	51.8876	2.67047	290.98	43.5449	2.46386	90th			amylovorus
hypothetical protein CDS	258	0.793	508341	508598	A	no	0.38	no	0.245848	0.245848	0.245977	322.08	159.222	2.50796	202.66	111.549	2.30677				amylovorus
TetR family transcriptional regulator CDS	549	0.721	508698	509246	A	no	0.35	no	0.246021	0.246021	0.246295	135.1	25.66	2.13066	84.14	19.2433	1.925				amylovorus
thermostable pullulanase CDS	3585	0.808	511036	514620	A	no	0.37	no	0.247152	0.247152	0.248944	86.54	44.1537	1.93722	54.48	30.8564	1.73624				amylovorus
hypothetical protein CDS	390	0.755	514757	515146	B	no	0.33	no	0.248951	0.248951	0.249146	4.58	4.56968	0.660865	2.92	3.10757	0.465383				amylovorus
hypothetical protein CDS	441	0.685	516629	517069	B	no	0.42	no	0.249857	0.249857	0.250077	30.06	4.37756	1.47799	18.56	2.33088	1.26858				amylovorus
hypothetical protein CDS	207	0.747	517158	517364	B	no	0.38	no	0.250112	0.250112	0.250216	73	41.9119	1.86332	46.04	29.1014	1.66314				amylovorus
hypothetical protein CDS	309	0.721	517447	517755	A	no	0.36	no	0.250252	0.250252	0.250407	68.14	10.3742	1.8334	42.4	7.89018	1.62737				amylovorus
glycosyl transferase family protein CDS	930	0.683	517785	518714	A	no	0.41	no	0.250416	0.250416	0.250881	96.78	6.04417	1.98579	59.96	4.17109	1.77786				amylovorus
serine-threonine protein phosphatase CDS	873	0.715	518726	519598	A	no	0.43	no	0.250871	0.250871	0.251307	92.98	14.218	1.96839	57.86	11.4135	1.76238				amylovorus
transposase CDS	1281	0.728	519693	520973	B	no	0.37	no	0.251338	0.251338	0.251979	13.08	1.46185	1.11661	8.08	0.834865	0.907411				amylovorus
hypothetical protein CDS	117	0.845	521174	521290	B	no	0.32	no	0.252055	0.252055	0.252113	393.04	268.952	2.59444	248.8	185.004	2.39585				amylovorus
PTS system cellobiose-specific transporter subunit IIC CDS	216	0.769	521496	521711	A	no	0.38	no	0.25221	0.25221	0.252318	12.38	2.56066	1.09272	7.72	1.81989	0.887617				amylovorus
agregation promoting protein CDS	720	0.876	522976	523695	A	no	0.42	no	0.252926	0.252926	0.253286	1035.96	150.213	3.01534	641.76	93.5496	2.80737	90th			amylovorus
Surface exclusion protein CDS	1071	0.769	523836	524906	A	no	0.41	no	0.253342	0.253342	0.253878	61.5	10.7766	1.78888	38.32	8.5057	1.58343				amylovorus
phosphoglycerate mutase CDS	576	0.747	524988	525563	A	no	0.43	no	0.253899	0.253899	0.254187	65.12	7.85156	1.81371	40.22	3.5457	1.60444				amylovorus
phosphoglycerate mutase CDS	534	0.674	525630	526163	A	no	0.46	no	0.25421	0.25421	0.254477	63.6	12.3667	1.80346	39.18	6.52625	1.59306				amylovorus
hypothetical protein CDS	660	0.853	526231	526890	A	no	0.37	no	0.2545	0.2545	0.25483	284.52	14.9786	2.45411	176.08	6.02636	2.24571				amylovorus
glycerophosphoryl diester phosphodiesterase CDS	684	0.647	526943	527626	A	no	0.43	no	0.254845	0.254845	0.255187	83.26	14.2621	1.92044	51.56	8.63441	1.71231				amylovorus
transposase CDS	1035	0.652	527791	528825	A	no	0.45	no	0.255255	0.255255	0.255772	0.82	0.294958	-0.0861861	0.52	0.178885	-0.283997				amylovorus
transposase CDS	675	0.726	529264	529938	B	no	0.4	no	0.255967	0.255967	0.256305	34.2	3.87105	1.53403	21.18	2.23875	1.32593				amylovorus
hypothetical protein CDS	276	0.811	530219	530494	A	no	0.45	no	0.256429	0.256429	0.256567	5.48	2.23092	0.738781	3.46	1.52086	0.539076				amylovorus
transposase CDS	465	0.692	532121	532585	B	no	0.38	no	0.257349	0.257349	0.257581	37.16	2.24009	1.57008	23	1.247	1.36173				amylovorus
transposase CDS	1332	0.692	532685	534016	A	no	0.39	no	0.257622	0.257622	0.258288	74	7.29452	1.86923	45.78	3.6677	1.66068				amylovorus
magnesium-translocating P-type ATPase CDS	2688	0.729	534770	537457	A	no	0.41	no	0.25863	0.25863	0.259974	361.34	131.752	2.55792	226.2	92.3359	2.35449				amylovorus
Aspartate aminotransferase CDS	1173	0.676	543085	544257	A	no	0.46	no	0.262651	0.262651	0.263238	881.8	296.879	2.94537	542.8	174.046	2.73464	90th			amylovorus
hypothetical protein CDS	477	0.765	544601	545077	A	no	0.41	no	0.263385	0.263385	0.263623	10.14	4.36211	1.00604	6.32	2.70407	0.800717				amylovorus
hypothetical protein CDS	261	0.691	547035	547295	A	no	0.5	no	0.264562	0.264562	0.264692	31.96	7.19743	1.50461	19.84	4.64414	1.29754				amylovorus
regulatory protein CDS	1041	0.637	547489	548529	A	no	0.47	no	0.264781	0.264781	0.265302	35.58	7.02332	1.55121	22.12	4.78038	1.34479				amylovorus
SlpX protein CDS	1506	0.845	548829	550334	A	no	0.41	no	0.265429	0.265429	0.266182	537.62	183.417	2.73048	336.54	131.885	2.52704	90th			amylovorus
hypothetical protein CDS	363	0.608	550460	550822	B	no	0.41	no	0.266218	0.266218	0.2664	19.6	13.9357	1.29226	12.44	9.53221	1.09482				amylovorus
Nucleotidyltransferase/DNA polymerase for DNA repair CDS	1320	0.638	550815	552134	B	no	0.46	no	0.26639	0.26639	0.26705	17.84	5.70333	1.25139	11.04	3.45007	1.04297				amylovorus
hypothetical protein CDS	399	0.756	552488	552886	A	no	0.42	no	0.267199	0.267199	0.267399	2305.74	358.982	3.36281	1424.06	192.54	3.15353	90th			amylovorus
transposase CDS	1161	0.74	554012	555172	A	no	0.36	no	0.267936	0.267936	0.268517	99.74	30.7672	1.99887	61.48	18.0139	1.78873				amylovorus
hypothetical protein CDS	1116	0.692	555460	556575	A	no	0.44	no	0.268636	0.268636	0.269194	77.5	21.3456	1.8893	47.68	12.1568	1.67834				amylovorus
transcriptional regulator CDS	702	0.754	556670	557371	A	no	0.42	yes	0.269222	0.269222	0.269573	119.7	6.99536	2.07809	74.12	3.69351	1.86994			PROKKA_00541	amylovorus
hypothetical protein CDS	975	0.745	557915	558889	A	no	0.35	no	0.269824	0.269824	0.270311	1.22	1.16919	0.0863598	0.78	0.801249	-0.107905				amylovorus
arsenate reductase CDS	402	0.693	558889	559290	A	no	0.44	no	0.270295	0.270295	0.270496	107.88	6.04293	2.03294	66.92	6.13082	1.82556				amylovorus
glycerol-3-phosphate cytidylyltransferase CDS	387	0.739	559346	559732	B	no	0.41	yes	0.270516	0.270516	0.270709	557.46	84.0369	2.74621	347.08	68.4106	2.54043	90th		PROKKA_00542	amylovorus
UDP-N-acetyl-D-mannosamine transferase CDS	729	0.69	559862	560590	A	no	0.42	no	0.270765	0.270765	0.27113	191.82	15.9617	2.28289	118.72	8.21383	2.07452				amylovorus
galactosyltransferase CDS	1089	0.706	560598	561686	A	no	0.42	no	0.271121	0.271121	0.271666	227.94	24.274	2.35782	140.84	10.7454	2.14873				amylovorus
nicotinate phosphoribosyltransferase CDS	1479	0.803	561768	563246	A	no	0.42	no	0.271687	0.271687	0.272427	377.56	72.1954	2.57699	235.34	56.0865	2.3717				amylovorus
nadE CDS	831	0.855	563243	564073	A	no	0.41	yes	0.2724	0.2724	0.272816	500.28	150.169	2.69921	312.9	110.185	2.49541	90th		PROKKA_00546	amylovorus
cation-transporting P-type ATPase CDS	2670	0.762	564266	566935	A	no	0.43	yes	0.272895	0.272895	0.27423	142.7	13.7792	2.15442	88.54	10.6152	1.94714			PROKKA_00547	amylovorus
teichoic acid biosynthesis protein CDS	1152	0.72	567027	568178	A	no	0.41	no	0.274231	0.274231	0.274807	95.32	13.0389	1.97918	58.82	6.17956	1.76953				amylovorus
capsular polysaccharide biosynthesis protein CDS	1431	0.692	568182	569612	A	no	0.41	yes	0.274789	0.274789	0.275505	50.3	7.09049	1.70157	31.3	5.72232	1.49554			PROKKA_00549	amylovorus
glycosyltransferase CDS	699	0.718	569615	570313	A	no	0.4	yes	0.275482	0.275482	0.275832	304.7	43.9011	2.48387	187.98	21.5543	2.27411			PROKKA_00550	amylovorus
hypothetical protein CDS	456	0.689	570310	570765	A	no	0.38	no	0.275818	0.275818	0.276046	150.46	28.6682	2.17742	92.76	15.37	1.96736				amylovorus
N-acetylmuramidase CDS	648	0.691	571018	571665	A	no	0.42	no	0.276161	0.276161	0.276485	319.14	48.1172	2.50398	196.84	23.8073	2.29411				amylovorus
ATP-dependent helicase CDS	2247	0.76	571751	573997	A	no	0.43	no	0.276515	0.276515	0.277639	178.44	16.2323	2.25149	110.26	6.76373	2.04242				amylovorus
DNA ligase CDS	2004	0.727	574033	576036	A	no	0.42	yes	0.277619	0.277619	0.278621	365.66	63.0865	2.56308	225.4	32.5891	2.35295			PROKKA_00555	amylovorus
hypothetical protein CDS	1170	0.726	576029	577198	A	no	0.39	no	0.278584	0.278584	0.279169	917.42	145.789	2.96257	565.7	73.1361	2.75259	90th			amylovorus
aspartyl/glutamyl-tRNA(Asn/Gln) amidotransferasesubunit C CDS	309	0.749	577210	577518	A	no	0.38	no	0.279155	0.279155	0.27931	3252.08	1104.06	3.51216	1993.7	640.563	3.29966	90th			amylovorus
gatA CDS	1440	0.828	577518	578957	A	no	0.42	yes	0.279304	0.279304	0.280024	1647.98	259.691	3.21695	1016.2	128.962	3.00698	90th		PROKKA_00558	amylovorus
gatB CDS	1431	0.86	578962	580392	A	no	0.41	yes	0.280003	0.280003	0.280718	1718.24	94.3154	3.23508	1063.3	36.3918	3.02666	90th		PROKKA_00559	amylovorus
lipid kinase CDS	921	0.759	580418	581338	A	no	0.4	yes	0.280707	0.280707	0.281167	1489.8	72.8573	3.17313	924.32	79.284	2.96582	90th		PROKKA_00560	amylovorus
hypothetical protein CDS	249	0.66	581593	581841	A	no	0.41	no	0.281275	0.281275	0.2814	30.58	6.32155	1.48544	18.84	3.40191	1.27508				amylovorus
hypothetical protein CDS	711	0.77	581892	582602	B	no	0.41	no	0.28142	0.28142	0.281775	678.12	239.248	2.83131	424.64	171.595	2.62802	90th			amylovorus
hypothetical protein CDS	348	0.743	582743	583090	A	no	0.34	no	0.281831	0.281831	0.282005	47.28	11.8814	1.67468	29.4	7.97653	1.46835				amylovorus
Na+/H+ antiporter CDS	1377	0.722	583142	584518	B	no	0.43	no	0.282024	0.282024	0.282713	90.36	5.08606	1.95598	56.04	5.34631	1.7485				amylovorus
RNA methyltransferase CDS	1347	0.757	584887	586233	A	no	0.42	yes	0.282868	0.282868	0.283542	264.3	13.319	2.4221	163.72	8.97145	2.2141			PROKKA_00565	amylovorus
Permease of the major facilitator superfamily protein CDS	1467	0.707	587243	588709	A	no	0.43	no	0.284008	0.284008	0.284741	0.04	0.0894427	-1.39794	0.02	0.0447214	-1.69897				amylovorus
myosin-cross-reactive antigen CDS	1773	0.8	589304	591076	A	no	0.39	no	0.285004	0.285004	0.285891	20.44	6.20387	1.31048	12.78	4.5091	1.10653				amylovorus
acetyltransferase CDS	438	0.744	591305	591742	A	no	0.38	no	0.285972	0.285972	0.286191	909.84	200.886	2.95897	563.28	121.686	2.75072	90th			amylovorus
DNA-binding membrane protein CDS	474	0.709	591832	592305	A	no	0.35	no	0.286227	0.286227	0.286464	24.48	7.5231	1.38881	15.22	4.92768	1.18241				amylovorus
aldehyde reductase CDS	837	0.714	593591	594427	A	no	0.43	no	0.287078	0.287078	0.287496	44.16	25.3097	1.64503	27.86	17.5859	1.44498				amylovorus
uracil permease CDS	1329	0.765	594494	595822	B	no	0.44	yes	0.287514	0.287514	0.288179	71.62	23.4522	1.85503	44.44	14.6283	1.64777			PROKKA_00591	amylovorus
bifunctional pyrimidine regulatory protein PyrR/uracil phosphoribosyltransferase CDS	531	0.765	595833	596363	B	no	0.41	no	0.288162	0.288162	0.288427	73.9	27.1616	1.86864	45.86	16.9708	1.66143				amylovorus
HAD family hydrolase CDS	444	0.772	596562	597005	B	no	0.42	no	0.288514	0.288514	0.288736	4.18	4.23521	0.621176	2.64	2.8457	0.421604				amylovorus
hypothetical protein CDS	195	0.621	597114	597308	A	no	0.41	no	0.288781	0.288781	0.288879	7.62	5.42789	0.881955	4.8	3.73162	0.681241				amylovorus
multidrug transporter CDS	1470	0.696	597479	598948	A	no	0.42	no	0.288958	0.288958	0.289693	85.78	5.20884	1.93339	53.16	4.10098	1.72558				amylovorus
multidrug resistance efflux pump CDS	1200	0.651	598980	600179	B	no	0.43	yes	0.289684	0.289684	0.290284	54.34	2.51853	1.73512	33.66	1.95141	1.52711			PROKKA_00596	amylovorus
aminopeptidase I zinc metalloprotease CDS	1083	0.79	600271	601353	A	no	0.42	yes	0.290308	0.290308	0.29085	216.5	28.9589	2.33546	133.76	14.7497	2.12633			PROKKA_00598	amylovorus
ABC transporter ATP-binding protein CDS	1623	0.778	601451	603073	A	no	0.4	yes	0.290879	0.290879	0.29169	107.98	32.8587	2.03334	67.56	24.0454	1.82969			PROKKA_00599	amylovorus
oxidoreductase, aldo/keto reductase family protein CDS	921	0.753	603170	604090	A	no	0.41	no	0.29171	0.29171	0.292171	9.98	2.54205	0.999131	6.24	1.92172	0.795185				amylovorus
hypothetical protein CDS	642	0.736	604172	604813	A	no	0.37	no	0.292195	0.292195	0.292516	83.02	11.9792	1.91918	51.22	5.95584	1.70944				amylovorus
glutamine ABC transporter CDS	819	0.696	605047	605865	B	no	0.4	no	0.292618	0.292618	0.293028	201.8	4.62439	2.30492	125.06	6.16993	2.09712				amylovorus
transcriptional regulator CDS	441	0.738	606032	606472	A	no	0.34	no	0.293094	0.293094	0.293315	41.62	7.41869	1.6193	25.72	4.20024	1.41027				amylovorus
ABC transporter ATPase/permease CDS	1731	0.755	606472	608202	A	no	0.41	no	0.293307	0.293307	0.294173	37.12	4.4718	1.56961	23.04	3.19734	1.36248				amylovorus
ABC transporter ATPase/permease CDS	1770	0.735	608202	609971	A	no	0.4	no	0.294144	0.294144	0.295029	52.46	6.51253	1.71983	32.64	5.28138	1.51375				amylovorus
hypothetical protein CDS	579	0.732	610141	610719	A	no	0.4	no	0.295082	0.295082	0.295371	27.44	7.19674	1.43838	17.12	5.25233	1.2335				amylovorus
hypothetical protein CDS	108	0.656	610808	610915	A	no	0.35	no	0.295404	0.295404	0.295458	26.42	6.32115	1.42193	16.48	4.6639	1.21696				amylovorus
Permease of the major facilitator superfamily protein CDS	435	0.709	610894	611328	A	no	0.4	no	0.295446	0.295446	0.295663	65.06	5.91041	1.81331	40.26	3.19969	1.60487				amylovorus
uridine kinase CDS	639	0.781	611381	612019	B	no	0.4	no	0.295681	0.295681	0.296001	137.2	47.984	2.13735	84.32	28.1282	1.92593				amylovorus
glutamine ABC transporter ATP-binding protein CDS	741	0.818	612660	613400	A	no	0.39	yes	0.2963	0.2963	0.29667	254.38	35.528	2.40548	157.08	18.023	2.19612			PROKKA_00607	amylovorus
glutamine-binding protein CDS	819	0.762	613412	614230	A	no	0.41	no	0.296664	0.296664	0.297073	113.72	20.4174	2.05584	70.28	11.6248	1.84683				amylovorus
glutamine ABC transporter permease CDS	642	0.756	614230	614871	A	no	0.37	yes	0.297059	0.297059	0.29738	53.3	7.00643	1.72673	33.06	4.77053	1.5193			PROKKA_00609	amylovorus
glutamine ABC transporter membrane protein CDS	657	0.739	614889	615545	A	no	0.41	no	0.297378	0.297378	0.297706	285.76	66.1858	2.456	176.62	38.8374	2.24704				amylovorus
hypothetical protein CDS	927	0.667	615622	616548	A	no	0.43	no	0.297732	0.297732	0.298196	35.24	7.70539	1.54704	21.7	4.2196	1.33646				amylovorus
hypothetical protein CDS	444	0.655	616539	616982	A	no	0.38	no	0.298176	0.298176	0.298398	59.54	13.4508	1.77481	36.68	7.34997	1.56443				amylovorus
glycerol-3-phosphate ABC transporter CDS	1305	0.822	617143	618447	B	no	0.41	no	0.298468	0.298468	0.299121	314.36	19.0808	2.49743	194.64	11.4258	2.28923				amylovorus
galactose-1-phosphate uridylyltransferase CDS	804	0.767	618605	619408	A	no	0.4	no	0.299175	0.299175	0.299577	113.18	6.89181	2.05377	70.16	5.32663	1.84609				amylovorus
ribokinase CDS	927	0.807	619495	620421	A	no	0.41	no	0.299606	0.299606	0.300069	189.46	6.1027	2.27752	117.38	5.81868	2.06959				amylovorus
ribose-5-phosphate isomerase A CDS	693	0.765	620421	621113	A	no	0.43	no	0.300053	0.300053	0.3004	167.22	37.4159	2.22329	104.32	28.432	2.01837				amylovorus
transposase CDS	1050	0.691	621295	622344	A	no	0.4	no	0.300476	0.300476	0.301001	11.82	3.49886	1.07262	7.3	2.12368	0.863323				amylovorus
potassium uptake protein Kup CDS	2016	0.745	622464	624479	A	no	0.38	no	0.301041	0.301041	0.302049	246.16	41.7808	2.39122	153.32	32.9983	2.1856				amylovorus
nucleoside hydrolase CDS	927	0.769	624598	625524	A	no	0.38	no	0.302074	0.302074	0.302537	2	1.00995	0.30103	1.24	0.684105	0.0934217				amylovorus
GntR family transcriptional regulator CDS	726	0.712	625524	626249	A	no	0.36	no	0.302521	0.302521	0.302884	4.92	2.9141	0.691965	3.08	2.0315	0.488551				amylovorus
phosphoketolase CDS	2397	0.849	628653	631049	A	no	0.43	yes	0.304035	0.304035	0.305233	860.7	130.141	2.93485	533.74	85.9541	2.72733	90th		PROKKA_00628	amylovorus
Serine protease CDS	849	0.702	631117	631965	A	no	0.42	no	0.305226	0.305226	0.305651	19.54	4.21046	1.29092	12.04	2.35966	1.08063				amylovorus
hypothetical protein CDS	114	0.739	632298	632411	A	no	0.4	no	0.305797	0.305797	0.305854	80.88	13.1119	1.90784	50.02	7.57113	1.69914				amylovorus
PTS system arbutin-like transporter subunit IIBC CDS	1881	0.811	633088	634968	A	no	0.42	no	0.30618	0.30618	0.30712	12.56	4.3558	1.09899	7.88	3.1348	0.896526				amylovorus
transcriptional regulator CDS	810	0.732	635029	635838	A	no	0.35	no	0.307118	0.307118	0.307523	126.12	10.6497	2.10078	78.32	9.41897	1.89387				amylovorus
hypothetical protein CDS	498	0.681	635825	636322	A	no	0.39	no	0.307503	0.307503	0.307752	136.62	8.55436	2.13551	84.72	7.7011	1.92799				amylovorus
PTS system transporter subunit IIABC CDS	486	0.786	636343	636828	A	no	0.37	no	0.307754	0.307754	0.307997	196.38	12.5362	2.2931	121.7	9.28413	2.08529				amylovorus
hypothetical protein CDS	261	0.699	636975	637235	A	no	0.38	no	0.308059	0.308059	0.30819	215.24	30.0823	2.33292	133.48	20.4083	2.12542				amylovorus
nitroreductase CDS	657	0.79	637274	637930	A	no	0.37	no	0.308204	0.308204	0.308532	146.76	36.0867	2.16661	91.56	26.6797	1.96171				amylovorus
transporter CDS	1362	0.753	638036	639397	A	no	0.39	yes	0.308573	0.308573	0.309254	427.82	56.6894	2.63126	265.96	45.2121	2.42482	90th		PROKKA_00640	amylovorus
hypoxanthine-guanine phosphoribosyltransferase CDS	570	0.82	639502	640071	A	no	0.38	no	0.309282	0.309282	0.309567	431.32	18.2742	2.6348	267.04	9.0445	2.42658	90th			amylovorus
amino acid permease CDS	1305	0.676	640121	641425	B	no	0.41	no	0.309581	0.309581	0.310233	97.66	11.56	1.98972	60.38	6.35311	1.78089				amylovorus
hypothetical protein CDS	708	0.659	641533	642240	A	no	0.39	no	0.310264	0.310264	0.310618	135.82	30.1638	2.13296	83.62	16.5284	1.92231				amylovorus
ATP-dependent RNA helicase CDS	1242	0.761	642240	643481	A	no	0.38	no	0.310606	0.310606	0.311227	212.64	43.0004	2.32764	131	23.2187	2.11727				amylovorus
PTS system cellobiose-specific transporter subunit IIC CDS	1329	0.692	643478	644806	A	no	0.43	no	0.311204	0.311204	0.311869	199.08	12.1358	2.29903	123.24	5.96347	2.09075				amylovorus
hypothetical protein CDS	189	0.698	644976	645164	B	no	0.35	no	0.311929	0.311929	0.312023	367.62	101.057	2.5654	229.56	73.7404	2.3609				amylovorus
UDP-N-acetylglucosamine 2-epimerase CDS	1143	0.769	645277	646419	A	no	0.41	yes	0.312074	0.312074	0.312646	193.72	13.3136	2.28717	119.82	4.68049	2.07853			PROKKA_00648	amylovorus
cellwall teichoic acid glycosylation protein CDS	522	0.721	646436	646957	B	no	0.36	no	0.312635	0.312635	0.312896	495.52	13.6392	2.69506	306.86	6.94464	2.48694	90th			amylovorus
flavodoxin CDS	447	0.753	646950	647396	B	no	0.4	yes	0.312884	0.312884	0.313107	887.48	222.546	2.94816	545.62	123.19	2.73689	90th		PROKKA_00650	amylovorus
methionine aminopeptidase CDS	828	0.844	647532	648359	A	no	0.42	yes	0.313165	0.313165	0.313579	353.76	33.5278	2.54871	218.62	14.0348	2.33969			PROKKA_00651	amylovorus
hypothetical protein CDS	918	0.683	648368	649285	A	no	0.37	no	0.313569	0.313569	0.314028	270.32	6.83352	2.43188	167.52	8.28173	2.22407				amylovorus
UTP-glucose-1-phosphate uridylyltransferase CDS	900	0.821	649351	650250	A	no	0.4	yes	0.314045	0.314045	0.314495	868.16	101.867	2.9386	536	45.46	2.72916	90th		PROKKA_00653	amylovorus
acetyl-CoA acetyltransferase CDS	1161	0.762	650367	651527	A	no	0.41	no	0.314536	0.314536	0.315117	186.28	13.5577	2.27017	115.34	7.82867	2.06198				amylovorus
hydroxymethylglutaryl-CoA reductase CDS	1212	0.735	651527	652738	A	no	0.39	no	0.315097	0.315097	0.315703	285.08	33.7832	2.45497	176	15.2786	2.24551				amylovorus
hydroxymethylglutaryl-CoA synthase CDS	1164	0.775	652738	653901	A	no	0.4	no	0.315683	0.315683	0.316265	150.1	25.9469	2.17638	93.52	20.5075	1.9709				amylovorus
hypothetical protein CDS	285	0.653	653950	654234	B	no	0.36	no	0.316269	0.316269	0.316411	171.02	10.8686	2.23305	105.88	6.14182	2.02481				amylovorus
hypothetical protein CDS	921	0.764	654331	655251	A	no	0.38	no	0.316453	0.316453	0.316914	198.16	9.7372	2.29702	122.94	10.305	2.08969				amylovorus
RNA methyltransferase CDS	1380	0.763	655691	657070	B	no	0.41	yes	0.317111	0.317111	0.317801	584.3	121.344	2.76664	359.74	64.9938	2.55599	90th		PROKKA_00659	amylovorus
recX CDS	813	0.714	657197	658009	A	no	0.38	no	0.317839	0.317839	0.318246	212.74	42.9178	2.32785	131.16	23.5239	2.1178				amylovorus
hypothetical protein CDS	480	0.81	658023	658502	A	no	0.36	no	0.318239	0.318239	0.318479	148.48	11.8202	2.17167	92.16	10.2744	1.96454				amylovorus
hypothetical protein CDS	462	0.726	658510	658971	B	no	0.38	no	0.318474	0.318474	0.318705	474.52	49.026	2.67625	293.08	20.6987	2.46699	90th			amylovorus
transporter protein -hemolysin CDS	867	0.716	659076	659942	A	no	0.39	no	0.318748	0.318748	0.319182	455.62	103.042	2.6586	280.42	56.5134	2.44781	90th			amylovorus
prfC CDS	1572	0.811	659942	661513	A	no	0.4	yes	0.319167	0.319167	0.319953	343.2	18.9623	2.53555	212.48	9.45341	2.32732			PROKKA_00664	amylovorus
transposase CDS	1707	0.698	661508	663214	B	no	0.38	no	0.319924	0.319924	0.320778	75.12	9.67275	1.87576	46.54	6.11989	1.66783				amylovorus
hypothetical protein CDS	282	0.784	663379	663660	B	no	0.35	no	0.320829	0.320829	0.32097	445.56	117.385	2.64891	278.36	87.1478	2.44461	90th			amylovorus
ATP-dependent Clp protease ATP-binding subunit ClpE CDS	2049	0.818	663845	666028	B	no	0.4	yes	0.321054	0.321054	0.322079	285	15.8021	2.45484	176.82	15.8626	2.24753			PROKKA_00666	amylovorus
hypothetical protein CDS	189	0.682	666213	666401	A	no	0.38	no	0.3222	0.3222	0.322294	2076.24	183.959	3.31728	1283.14	72.2629	3.10827	90th			amylovorus
phosphocarrier protein HPr CDS	267	0.848	666515	666781	A	no	0.4	yes	0.322346	0.322346	0.322479	8445.26	359.992	3.92661	5233.38	304.924	3.71878	90th		PROKKA_00667	amylovorus
p-enolpyruvate-protein p-transferase PTSI CDS	1734	0.851	666781	668514	A	no	0.4	yes	0.322474	0.322474	0.323341	4711.82	879.017	3.67319	2936.9	688.083	3.46789	90th		PROKKA_00668	amylovorus
arsenate reductase CDS	444	0.768	668749	669192	A	no	0.35	yes	0.323426	0.323426	0.323648	1922.14	647.288	3.28379	1203.42	468.039	3.08042	90th		PROKKA_00669	amylovorus
adaptor protein CDS	744	0.796	669243	669986	A	no	0.37	no	0.323665	0.323665	0.324037	1127.58	273.329	3.05215	703.6	202.937	2.84733	90th			amylovorus
competence protein CDS	861	0.712	670063	670923	A	no	0.34	no	0.324062	0.324062	0.324492	196.34	33.6302	2.29301	121.06	17.1882	2.083				amylovorus
dithiol-disulfide isomerase CDS	618	0.719	670920	671537	B	no	0.37	no	0.324476	0.324476	0.324785	234.14	44.4186	2.36948	144.26	23.3039	2.15915				amylovorus
adenylate cyclase family protein CDS	609	0.733	671623	672231	B	no	0.37	no	0.324816	0.324816	0.325121	97.88	12.6739	1.99069	60.44	5.9138	1.78132				amylovorus
GTP pyrophosphokinase CDS	633	0.764	672305	672937	A	no	0.37	yes	0.325146	0.325146	0.325462	231.1	30.1499	2.3638	143.78	25.2247	2.1577			PROKKA_00674	amylovorus
ppnK CDS	801	0.74	672934	673734	A	yes	0.39	no	0.32545	0.32545	0.325851	219.94	21.9255	2.3423	136.68	19.4738	2.1357				amylovorus
pseudouridine synthase CDS	906	0.726	673727	674632	A	no	0.35	no	0.325834	0.325834	0.326287	15.34	1.2482	1.18583	9.52	0.960208	0.978637				amylovorus
myosin-cross-reactive antigen CDS	1776	0.832	674737	676512	A	no	0.4	no	0.326322	0.326322	0.32721	80.42	22.4537	1.90536	50.28	16.6094	1.7014				amylovorus
hypothetical protein CDS	693	0.719	676550	677242	B	no	0.36	no	0.327199	0.327199	0.327545	153.08	12.6209	2.18492	94.78	7.55493	1.97672				amylovorus
isomerase CDS	1029	0.767	677335	678363	B	no	0.41	no	0.327579	0.327579	0.328093	83.88	12.7172	1.92366	51.8	6.68281	1.71433				amylovorus
H+-K+-exchanging ATPase CDS	2757	0.794	678514	681270	A	no	0.39	no	0.328149	0.328149	0.329527	43.12	14.071	1.63468	27	10.1025	1.43136				amylovorus
PTS system glucitol/sorbitol-specific transporter subunit IIA CDS	381	0.809	681351	681731	A	no	0.39	no	0.329521	0.329521	0.329711	468.6	69.8615	2.6708	289.12	34.5179	2.46108	90th			amylovorus
permease CDS	1203	0.722	681748	682950	A	no	0.38	no	0.329713	0.329713	0.330314	469.16	31.9728	2.67132	291.06	28.524	2.46398	90th			amylovorus
TrmH family RNA methyltransferase CDS	561	0.814	683002	683562	A	no	0.34	yes	0.330319	0.330319	0.3306	245.12	50.9171	2.38938	150.96	27.4167	2.17886			PROKKA_00683	amylovorus
hypothetical protein CDS	390	0.793	683562	683951	A	no	0.37	no	0.33059	0.33059	0.330785	266.14	50.2881	2.42511	163.98	26.5505	2.21479				amylovorus
DNA translocase ftsK CDS	2436	0.703	683972	686407	A	yes	0.41	no	0.330788	0.330788	0.332006	153.74	12.9805	2.18679	95.1	5.94853	1.97818				amylovorus
protease CDS	1215	0.716	686394	687608	A	no	0.37	no	0.33196	0.33196	0.332567	143.62	24.8187	2.15721	88.54	13.0285	1.94714				amylovorus
protease CDS	1251	0.75	687605	688855	A	no	0.35	no	0.332546	0.332546	0.333171	211.6	4.49667	2.32552	131.12	6.08827	2.11767				amylovorus
3-oxoacyl-ACP reductase CDS	729	0.672	688862	689590	A	no	0.42	no	0.333153	0.333153	0.333518	516.1	66.805	2.71273	318.56	31.3457	2.50319	90th			amylovorus
transcriptional regulator CDS	1113	0.799	689658	690770	A	no	0.39	no	0.333538	0.333538	0.334095	1215.84	231.05	3.08488	748.92	120.755	2.87444	90th			amylovorus
phosphatidylglycerophosphate synthetase CDS	561	0.834	690793	691353	A	yes	0.38	yes	0.334087	0.334087	0.334368	644.88	88.4038	2.80948	401.2	72.4023	2.60336	90th		PROKKA_00690	amylovorus
recA CDS	1095	0.789	691542	692636	A	no	0.42	yes	0.33445	0.33445	0.334997	415.8	49.7452	2.61888	258.62	42.4544	2.41266	90th		PROKKA_00691	amylovorus
phosphodiesterase CDS	1632	0.754	692753	694384	A	no	0.4	yes	0.335035	0.335035	0.335851	1164.4	55.642	3.0661	721.94	53.1236	2.8585	90th		PROKKA_00692	amylovorus
undecaprenyl-phosphaten-acetyl- glucosaminyltransfera se CDS	1167	0.719	694489	695655	A	no	0.37	yes	0.335875	0.335875	0.336458	173.7	10.0688	2.2398	107.8	10.1723	2.03262			PROKKA_00693	amylovorus
hypothetical protein CDS	663	0.722	695689	696351	B	no	0.36	no	0.336455	0.336455	0.336787	105.18	22.0347	2.02193	64.94	12.5556	1.81251				amylovorus
COMF operon protein 1 CDS	1287	0.671	696398	697684	A	no	0.39	no	0.336798	0.336798	0.337442	11.62	1.78522	1.06521	7.22	1.1649	0.858537				amylovorus
competence protein CDS	696	0.664	697681	698376	A	no	0.38	no	0.337419	0.337419	0.337767	40.36	22.1915	1.60595	25.46	15.4676	1.40586				amylovorus
phosphate starvation inducible protein stress related protein CDS	543	0.82	698457	698999	A	no	0.38	yes	0.337794	0.337794	0.338065	464.7	198.865	2.66717	291.76	140.867	2.46503	90th		PROKKA_00697	amylovorus
secA CDS	2400	0.842	699142	701541	A	no	0.41	yes	0.338125	0.338125	0.339325	816.12	77.5128	2.91175	507.2	70.2608	2.70518	90th		PROKKA_00698	amylovorus
peptide chain release factor 2 CDS	999	0.71	701717	702715	A	no	0.42	yes	0.33937	0.33937	0.33987	309.36	13.4862	2.49046	191.72	12.1502	2.28267			PROKKA_00699	amylovorus
hypothetical protein CDS	279	0.78	702724	703002	A	no	0.32	no	0.339857	0.339857	0.339997	411.16	57.7863	2.61401	254.26	32.0873	2.40528	90th			amylovorus
HPr kinase/phosphorylase CDS	969	0.787	703018	703986	A	no	0.39	yes	0.34	0.34	0.340484	497.5	27.3364	2.69679	307.98	13.5396	2.48852	90th		PROKKA_00701	amylovorus
prolipoprotein diacylglyceryl transferase CDS	840	0.701	703979	704818	A	no	0.38	yes	0.340464	0.340464	0.340884	517.9	28.4287	2.71425	320.92	21.6312	2.5064	90th		PROKKA_00702	amylovorus
gpsA CDS	1020	0.859	704864	705883	A	no	0.4	no	0.340892	0.340892	0.341402	780.26	60.0558	2.89224	484.62	57.743	2.6854	90th			amylovorus
thioredoxin reductase CDS	930	0.808	705960	706889	A	no	0.4	no	0.341423	0.341423	0.341888	2978.16	617.905	3.47395	1857.44	473.992	3.26891	90th			amylovorus
glycogen branching protein CDS	1908	0.708	707071	708978	A	yes	0.39	no	0.34196	0.34196	0.342914	2.6	0.689202	0.414973	1.62	0.491935	0.209515				amylovorus
glycogen phosphorylase CDS	2445	0.795	712701	715145	A	no	0.38	no	0.344683	0.344683	0.345905	6.1	1.45774	0.78533	3.8	1.08628	0.579784				amylovorus
amylopullulanase CDS	1794	0.7	715145	716938	A	no	0.39	no	0.345865	0.345865	0.346762	17.38	4.20797	1.24005	10.86	3.00133	1.03583				amylovorus
phosphoglucomutase CDS	1725	0.83	717047	718771	A	no	0.4	yes	0.346784	0.346784	0.347647	195.68	12.1703	2.29155	121.4	11.3153	2.08422			PROKKA_00711	amylovorus
excinuclease ABC subunit B CDS	2049	0.733	718872	720920	A	no	0.4	yes	0.347667	0.347667	0.348692	137.6	9.49447	2.13862	85.1	3.60208	1.92993			PROKKA_00712	amylovorus
excinuclease ABC subunit A CDS	2841	0.762	720910	723750	A	no	0.39	yes	0.348653	0.348653	0.350073	252.02	10.2495	2.40144	156.02	4.5483	2.19318			PROKKA_00713	amylovorus
hypothetical protein CDS	543	0.793	723809	724351	A	no	0.37	no	0.350055	0.350055	0.350326	900.46	458.644	2.95446	566.82	320.873	2.75345	90th			amylovorus
hypothetical protein CDS	882	0.746	724440	725321	A	no	0.35	yes	0.35036	0.35036	0.350801	169.8	22.8936	2.22994	105.5	17.0615	2.02325			PROKKA_00715	amylovorus
hypothetical protein CDS	1038	0.773	725330	726367	A	no	0.38	yes	0.35079	0.35079	0.351309	192.9	24.338	2.28533	119.8	18.2103	2.07846			PROKKA_00716	amylovorus
sporulation transcriptional regulator whiA CDS	936	0.732	726367	727302	A	no	0.37	yes	0.351292	0.351292	0.35176	196.12	21.845	2.29252	121.66	15.4455	2.08515			PROKKA_00717	amylovorus
clpP CDS	585	0.821	727353	727937	B	no	0.39	yes	0.351769	0.351769	0.352061	1058.96	32.3803	3.02488	656.24	34.1802	2.81706	90th		PROKKA_00718	amylovorus
hypothetical protein CDS	1629	0.822	728127	729755	A	no	0.39	no	0.352143	0.352143	0.352958	319.9	95.9765	2.50501	200.02	70.1558	2.30107				amylovorus
amino acid permease CDS	1434	0.821	729815	731248	B	no	0.4	no	0.352959	0.352959	0.353676	193.8	20.861	2.28735	120.32	16.2323	2.08034				amylovorus
transposase CDS	543	0.695	731562	732104	A	no	0.41	no	0.353804	0.353804	0.354076	932.24	132.918	2.96953	579.8	104.283	2.76328	90th			amylovorus
hypothetical protein CDS	111	0.702	732136	732246	A	no	0.41	no	0.354082	0.354082	0.354137	637.12	64.0785	2.80422	395.8	54.2212	2.59748	90th			amylovorus
Central glycolytic genes regulator CDS	1032	0.655	732737	733768	A	no	0.42	no	0.354373	0.354373	0.354889	4325.88	461.598	3.63607	2688.82	398.811	3.42956	90th			amylovorus
glyceraldehyde-3-phosphate dehydrogenase CDS	1017	0.88	733822	734838	A	no	0.43	yes	0.354897	0.354897	0.355406	24005.9	4152.77	4.38032	14954.5	3281.16	4.17477	90th	50th	PROKKA_00723	amylovorus
pgk CDS	1212	0.852	734952	736163	A	no	0.42	yes	0.355444	0.355444	0.35605	5870.4	1338.82	3.76867	3663.62	1015.73	3.56391	90th		PROKKA_00724	amylovorus
tpiA CDS	759	0.864	736189	736947	A	no	0.41	yes	0.356042	0.356042	0.356422	6172.2	1548.02	3.79044	3854.76	1160.01	3.586	90th		PROKKA_00725	amylovorus
transposase CDS	1227	0.747	737474	738700	B	no	0.37	no	0.356664	0.356664	0.357277	82.26	19.9572	1.91519	51.34	14.9201	1.71046				amylovorus
hypothetical protein CDS	522	0.711	738962	739483	B	no	0.36	no	0.357383	0.357383	0.357644	89.42	20.1828	1.95143	55.66	14.2451	1.74554				amylovorus
HAD family phosphatase CDS	882	0.723	739489	740370	B	no	0.38	no	0.357638	0.357638	0.358079	97.84	20.0088	1.99052	60.56	12.0823	1.78219				amylovorus
uracil-DNA glycosylase CDS	699	0.733	740438	741136	A	no	0.38	yes	0.358097	0.358097	0.358447	270.7	44.1506	2.43249	166.94	22.4545	2.22256			PROKKA_00728	amylovorus
eutD CDS	990	0.818	741150	742139	A	no	0.4	no	0.358441	0.358441	0.358936	259.16	48.6349	2.41357	161.46	37.4671	2.20806				amylovorus
ATPase or kinase CDS	480	0.773	742139	742618	A	yes	0.39	yes	0.35892	0.35892	0.35916	370.16	63.73	2.56839	230.52	49.9147	2.36271			PROKKA_00730	amylovorus
alpha/beta hydrolase CDS	543	0.772	742687	743229	B	no	0.34	no	0.359185	0.359185	0.359456	134.22	31.0164	2.12782	82.58	16.8958	1.91687				amylovorus
transposase CDS	1332	0.681	743653	744984	B	no	0.4	no	0.359652	0.359652	0.360318	149.72	11.9828	2.17528	92.64	6.10803	1.9668				amylovorus
transposase CDS	675	0.726	745325	745999	A	no	0.4	no	0.360461	0.360461	0.360798	31.56	4.41848	1.49914	19.52	2.62526	1.29048				amylovorus
hypothetical protein CDS	267	0.69	746044	746310	B	no	0.35	no	0.360808	0.360808	0.360942	53.4	6.93397	1.72754	33.12	4.72938	1.52009				amylovorus
DNA polymerase III subunit alpha CDS	534	0.739	746324	746857	B	no	0.39	yes	0.360944	0.360944	0.361211	123.92	8.66672	2.09314	76.66	3.79447	1.88457			PROKKA_00731	amylovorus
murB CDS	897	0.739	746955	747851	A	no	0.38	yes	0.361249	0.361249	0.361697	200.52	27.269	2.30216	123.76	13.18	2.09258			PROKKA_00732	amylovorus
spermidine/putrescine import ATP-binding proteinpotA CDS	1098	0.7	747913	749010	A	no	0.38	yes	0.361712	0.361712	0.362261	132.54	24.8247	2.12235	81.92	14.3679	1.91339			PROKKA_00733	amylovorus
spermidine-putrescine ABC transporter permease protein CDS	813	0.708	749000	749812	A	no	0.37	yes	0.362238	0.362238	0.362644	113.94	16.5055	2.05668	70.66	10.9363	1.84917			PROKKA_00734	amylovorus
spermidine and putrescine ABC transporter permease protein CDS	816	0.705	749809	750624	A	no	0.37	yes	0.362629	0.362629	0.363037	172.24	28.6718	2.23613	106.62	17.129	2.02784			PROKKA_00735	amylovorus
spermidine/putrescine-binding periplasmic protein CDS	1074	0.767	750621	751694	A	no	0.36	yes	0.363022	0.363022	0.363559	220.12	32.2784	2.34266	136.22	19.0441	2.13424			PROKKA_00736	amylovorus
hypothetical protein CDS	843	0.694	751733	752575	A	no	0.41	yes	0.36356	0.36356	0.363981	403.86	70.1858	2.60623	249.06	36.9738	2.3963	90th		PROKKA_00737	amylovorus
hypothetical protein CDS	960	0.713	752572	753531	A	no	0.36	no	0.363965	0.363965	0.364445	551.3	26.3257	2.74139	341.32	14.0274	2.53316	90th			amylovorus
glmM CDS	1356	0.838	753560	754915	A	no	0.41	yes	0.364443	0.364443	0.365121	861.48	41.8241	2.93525	534.56	46.5075	2.728	90th		PROKKA_00739	amylovorus
HAD superfamily hydrolase CDS	816	0.745	755014	755829	A	no	0.37	no	0.365146	0.365146	0.365554	142.74	7.16784	2.15455	88.36	2.77182	1.94626				amylovorus
HAD superfamily hydrolase CDS	807	0.72	755847	756653	A	no	0.37	no	0.365549	0.365549	0.365953	141.02	15.2559	2.14928	87.6	12.2199	1.9425				amylovorus
hypothetical protein CDS	723	0.667	756674	757396	A	no	0.37	no	0.365949	0.365949	0.366311	240.94	46.8636	2.38191	148.46	25.0048	2.17161				amylovorus
protein-tyrosine phosphatase CDS	399	0.742	757457	757855	A	no	0.38	no	0.366328	0.366328	0.366527	417.88	83.23	2.62105	257.46	44.7293	2.41071	90th			amylovorus
glycerate kinase CDS	1134	0.722	757879	759012	B	no	0.41	no	0.366532	0.366532	0.367099	37.8	7.40979	1.57749	23.3	3.97932	1.36736				amylovorus
hypothetical protein CDS	126	0.832	761383	761508	A	no	0.31	no	0.368227	0.368227	0.36829	30.28	9.77098	1.48116	18.74	5.95466	1.27277				amylovorus
phosphotransferase system enzyme II CDS	147	0.777	761887	762033	A	no	0.39	no	0.36847	0.36847	0.368544	29.04	9.77256	1.463	18.16	7.05074	1.25912				amylovorus
6-phospho-beta-glucosidase CDS	1476	0.804	762116	763591	A	no	0.41	no	0.368581	0.368581	0.369319	46.98	2.93292	1.67191	29.14	2.12908	1.46449				amylovorus
hypothetical protein CDS	948	0.756	763730	764677	A	no	0.37	no	0.369362	0.369362	0.369836	195.86	28.0837	2.29195	120.82	13.684	2.08214				amylovorus
transposase CDS	1764	0.697	764612	766375	B	no	0.37	no	0.369788	0.369788	0.37067	69.64	8.35542	1.84286	43.12	4.90836	1.63468				amylovorus
amino acid permease CDS	1626	0.77	766536	768161	B	no	0.41	no	0.370719	0.370719	0.371532	535.1	26.968	2.72843	332	28.939	2.52114	90th			amylovorus
hypothetical protein CDS	126	0.68	768409	768534	A	no	0.36	no	0.371625	0.371625	0.371688	4.56	1.01637	0.658965	2.8	0.556776	0.447158				amylovorus
30S ribosomal protein S14 CDS	186	0.802	768543	768728	A	no	0.39	no	0.371689	0.371689	0.371782	3.78	0.580517	0.577492	2.34	0.364692	0.369216				amylovorus
Integral membrane protein CDS	546	0.682	768856	769401	A	no	0.39	no	0.371841	0.371841	0.372114	16.68	2.40146	1.2222	10.36	1.69204	1.01536				amylovorus
hypothetical protein CDS	729	0.828	769461	770189	A	no	0.43	yes	0.372133	0.372133	0.372498	1577.26	160.628	3.1979	979.4	129.272	2.99096	90th		PROKKA_00753	amylovorus
competence protein CDS	975	0.669	770375	771349	A	no	0.4	no	0.372575	0.372575	0.373063	15.64	6.28633	1.19424	9.72	3.93281	0.987666				amylovorus
Competence protein CDS	1002	0.671	771318	772319	A	no	0.39	no	0.373032	0.373032	0.373533	20.56	4.96065	1.31302	12.78	3.18308	1.10653				amylovorus
Competence protein CDS	345	0.75	772330	772674	A	no	0.33	no	0.373521	0.373521	0.373693	16.68	6.01764	1.2222	10.46	4.24653	1.01953				amylovorus
hypothetical protein CDS	420	0.671	772655	773074	A	no	0.37	no	0.373678	0.373678	0.373888	25.14	9.89965	1.40037	15.54	5.95802	1.19145				amylovorus
hypothetical protein CDS	270	0.685	773071	773340	A	no	0.39	no	0.373879	0.373879	0.374014	22.3	8.25772	1.3483	13.94	5.61587	1.14426				amylovorus
competence protein ComGF CDS	525	0.748	773330	773854	A	no	0.33	no	0.374005	0.374005	0.374267	19.08	5.27418	1.28058	11.82	3.24992	1.07262				amylovorus
adenine-specific DNA methylase CDS	1002	0.794	774028	775029	A	no	0.35	no	0.374342	0.374342	0.374843	211.74	17.8854	2.3258	130.94	8.21267	2.11707				amylovorus
acetate kinase CDS	1185	0.83	775075	776259	A	no	0.37	no	0.374849	0.374849	0.375441	335.4	30.7902	2.52556	208.38	27.6509	2.31886				amylovorus
hypothetical protein CDS	738	0.812	776856	777593	A	no	0.3	no	0.37571	0.37571	0.376079	55.82	14.9056	1.74679	34.84	10.6786	1.54208				amylovorus
hypothetical protein CDS	186	0.823	793077	793262	A	no	0.37	no	0.383555	0.383555	0.383648	150.9	26.6623	2.17869	93.2	14.7353	1.96942				amylovorus
aminotransferase CDS	1164	0.782	793267	794430	A	no	0.39	no	0.383647	0.383647	0.384229	176.68	16.7252	2.24719	109.48	11.0658	2.03933				amylovorus
mannose-6-phosphate isomerase CDS	966	0.812	794523	795488	A	no	0.4	no	0.384254	0.384254	0.384737	243.98	17.0029	2.38735	151.46	16.6602	2.1803				amylovorus
Integral membrane protein CDS	393	0.698	795524	795916	A	no	0.35	no	0.384738	0.384738	0.384935	539.36	20.6471	2.73188	334.28	19.8816	2.52411	90th			amylovorus
response regulator CDS	723	0.718	795916	796638	A	no	0.4	yes	0.384928	0.384928	0.385289	347.24	35.3735	2.54063	214.52	15.0061	2.33147			PROKKA_00768	amylovorus
histidine kinase CDS	1452	0.732	796638	798089	A	no	0.37	no	0.385277	0.385277	0.386003	161.24	13.103	2.20747	99.76	6.87772	1.99896				amylovorus
alkaline phosphatase famliy CDS	2181	0.721	798124	800304	B	no	0.37	no	0.385996	0.385996	0.387086	168.08	5.40851	2.22552	104.2	6.27575	2.01787				amylovorus
hypothetical protein CDS	603	0.73	800448	801050	A	no	0.33	no	0.38712	0.38712	0.387421	154.92	21.4971	2.19011	96.36	17.1739	1.9839				amylovorus
pgi CDS	1338	0.868	801138	802475	A	no	0.41	yes	0.387453	0.387453	0.388122	2119.78	362.246	3.32629	1320.1	284.105	3.12061	90th		PROKKA_00774	amylovorus
multi-drug-type permease CDS	1380	0.751	802603	803982	A	no	0.37	no	0.388162	0.388162	0.388852	63.66	6.18894	1.80387	39.32	2.56066	1.59461				amylovorus
esterase CDS	1014	0.678	804077	805090	B	no	0.41	no	0.388875	0.388875	0.389382	87.08	8.46091	1.93992	53.86	4.16689	1.73127				amylovorus
UDP-N-acetylmuramyl tripeptide synthase CDS	1353	0.777	805421	806773	B	no	0.39	yes	0.389525	0.389525	0.390201	265.34	93.2051	2.4238	166.18	67.1376	2.22058			PROKKA_00788	amylovorus
thymidine kinase CDS	600	0.758	806909	807508	A	no	0.37	yes	0.390244	0.390244	0.390544	201.12	61.7145	2.30346	123.42	35.3522	2.09139			PROKKA_00789	amylovorus
prfA CDS	1089	0.845	807525	808613	A	no	0.39	yes	0.390542	0.390542	0.391087	237.34	43.8826	2.37537	146.24	23.0905	2.16507			PROKKA_00790	amylovorus
protoporphyrinogen oxidase CDS	846	0.753	808606	809451	A	yes	0.38	yes	0.391065	0.391065	0.391488	791.28	90.9883	2.89833	488.58	40.4863	2.68894	90th		PROKKA_00791	amylovorus
Sua5 family translation factor CDS	1002	0.779	809454	810455	A	no	0.4	yes	0.391475	0.391475	0.391976	600.86	92.5226	2.77877	374.14	74.8717	2.57303	90th		PROKKA_00792	amylovorus
upp CDS	630	0.789	810541	811170	A	yes	0.42	yes	0.392001	0.392001	0.392316	966.18	122.412	2.98506	599.74	88.3228	2.77796	90th		PROKKA_00793	amylovorus
F0F1 ATP synthase subunit A CDS	714	0.725	811294	812007	A	no	0.37	yes	0.392365	0.392365	0.392722	4822.04	966.378	3.68323	3004.5	723.389	3.47777	90th		PROKKA_00794	amylovorus
F0F1 ATP synthase subunit C CDS	225	0.799	812028	812252	A	no	0.4	yes	0.39272	0.39272	0.392833	3863.6	1123.55	3.58699	2415.6	821.081	3.38303	90th		PROKKA_00795	amylovorus
F0F1 ATP synthase subunit B CDS	510	0.779	812303	812812	A	no	0.39	yes	0.392853	0.392853	0.393108	6864.48	749.859	3.83661	4255.94	511.111	3.629	90th		PROKKA_00796	amylovorus
F0F1 ATP synthase subunit delta CDS	549	0.766	812812	813360	A	no	0.36	no	0.393099	0.393099	0.393374	4668.64	820.683	3.66919	2905.22	610.661	3.46318	90th			amylovorus
F0F1 ATP synthase subunit alpha CDS	1512	0.801	813375	814886	A	no	0.42	yes	0.393371	0.393371	0.394127	5063.12	726.036	3.70442	3149.14	568.794	3.49819	90th		PROKKA_00798	amylovorus
F0F1 ATP synthase subunit gamma CDS	963	0.78	814897	815859	A	yes	0.36	no	0.394108	0.394108	0.394589	5178.88	676.984	3.71424	3216.8	505.946	3.50742	90th			amylovorus
F0F1 ATP synthase subunit beta CDS	1440	0.806	815893	817332	A	yes	0.42	yes	0.394589	0.394589	0.395309	5071.52	607.294	3.70514	3150.6	473.832	3.49839	90th		PROKKA_00800	amylovorus
atpC CDS	441	0.785	817344	817784	A	no	0.41	no	0.395291	0.395291	0.395512	5421.12	528.982	3.73409	3365.62	425.705	3.52707	90th			amylovorus
hypothetical protein CDS	231	0.821	817845	818075	A	no	0.29	no	0.395533	0.395533	0.395649	425.6	46.9588	2.629	263.1	23.5658	2.42012	90th			amylovorus
rod shape-determining protein MreB CDS	990	0.785	818159	819148	A	no	0.38	yes	0.395685	0.395685	0.39618	841.56	26.74	2.92509	521.78	33.7562	2.71749	90th		PROKKA_00803	amylovorus
hypothetical protein CDS	294	0.697	819162	819455	A	no	0.38	yes	0.39617	0.39617	0.396317	802.26	225.589	2.90432	501.44	166.421	2.70022	90th		PROKKA_00804	amylovorus
hypothetical protein CDS	228	0.825	819464	819691	A	no	0.32	no	0.396316	0.396316	0.39643	809.34	253.778	2.90813	506.32	184.611	2.70443	90th			amylovorus
cell division membrane protein CDS	1194	0.736	819713	820906	A	no	0.38	no	0.396437	0.396437	0.397034	709.02	266.634	2.85066	444.48	190.971	2.64785	90th			amylovorus
beta-N-acetylhexosaminidase CDS	1143	0.743	820961	822103	B	no	0.36	no	0.39704	0.39704	0.397612	20.56	4.53023	1.31302	12.76	3.03035	1.10585				amylovorus
hypothetical protein CDS	465	0.777	822221	822685	B	no	0.4	yes	0.39765	0.39765	0.397882	585.38	370.651	2.76744	369.86	255.784	2.56804	90th		PROKKA_00807	amylovorus
hypothetical protein CDS	282	0.699	822747	823028	B	no	0.32	no	0.397904	0.397904	0.398045	275.94	83.4125	2.44081	172.58	60.8106	2.23699				amylovorus
recombination factor protein RarA CDS	1305	0.714	823326	824630	B	no	0.41	yes	0.398184	0.398184	0.398837	174.94	18.1402	2.24289	108.42	12.2001	2.03511			PROKKA_00809	amylovorus
hypothetical protein CDS	471	0.801	824630	825100	B	no	0.36	no	0.398815	0.398815	0.39905	250.54	35.031	2.39888	154.82	18.5156	2.18983				amylovorus
rpsD CDS	612	0.888	825190	825801	B	no	0.41	yes	0.399086	0.399086	0.399392	7822.94	2491.94	3.89337	4896.24	1816.36	3.68986	90th		PROKKA_00811	amylovorus
septation ring formation regulator EzrA CDS	1710	0.765	826084	827793	A	no	0.36	no	0.399518	0.399518	0.400373	249.05	48.2777	2.39629	123.08	72.0156	2.09019				amylovorus
aminotransferase CDS	1161	0.762	827884	829044	A	no	0.39	yes	0.400388	0.400388	0.400969	662.26	175.309	2.82103	406.96	97.9315	2.60955	90th		PROKKA_00813	amylovorus
thiamine biosynthesis protein ThiI CDS	1218	0.841	829044	830261	A	no	0.38	yes	0.400949	0.400949	0.401558	186.72	36.8922	2.27119	116.3	27.754	2.06558			PROKKA_00814	amylovorus
transposase IS1201 CDS	498	0.649	830978	831475	A	no	0.43	no	0.401885	0.401885	0.402134	24.2	4.17911	1.38382	14.98	2.43249	1.17551				amylovorus
valS CDS	2640	0.846	835190	837829	A	no	0.41	yes	0.403922	0.403922	0.405242	355.04	14.5357	2.55028	220.02	12.6304	2.34246			PROKKA_00816	amylovorus
folylpolyglutamate synthase CDS	1272	0.734	837830	839101	A	no	0.36	no	0.405199	0.405199	0.405835	112.94	3.10693	2.05285	69.96	2.85885	1.84485				amylovorus
hydrolase CDS	678	0.739	839091	839768	A	no	0.4	no	0.405808	0.405808	0.406147	307.4	21.2441	2.4877	190.06	6.42324	2.27889				amylovorus
DNA repair protein RadC CDS	624	0.693	839806	840429	A	no	0.37	no	0.406154	0.406154	0.406466	465.7	65.4319	2.66811	287.34	31.6226	2.4584	90th			amylovorus
rod shape-determining protein MreB CDS	1005	0.83	840525	841529	A	no	0.39	yes	0.406502	0.406502	0.407005	791.04	250.097	2.8982	495.06	182.352	2.69466	90th		PROKKA_00820	amylovorus
rod shape-determining protein MreC CDS	852	0.76	841575	842426	A	yes	0.38	no	0.40701	0.40701	0.407436	510.48	60.5803	2.70798	317.4	50.5126	2.50161	90th			amylovorus
rod shape-determining protein MreD CDS	540	0.751	842426	842965	A	no	0.36	no	0.407421	0.407421	0.407691	592.96	42.4966	2.77303	367.38	28.317	2.56512	90th			amylovorus
hypothetical protein CDS	135	0.741	843002	843136	B	no	0.41	no	0.4077	0.4077	0.407767	289.78	94.479	2.46207	181.38	68.4688	2.25859				amylovorus
hypothetical protein CDS	330	0.725	843229	843558	A	no	0.32	no	0.40781	0.40781	0.407975	245.12	18.8675	2.38938	151.76	10.853	2.18116				amylovorus
cell division protein MraZ CDS	432	0.7	843731	844162	A	no	0.41	yes	0.408053	0.408053	0.408269	1229.14	129.768	3.0896	759.12	54.7447	2.88031	90th		PROKKA_00825	amylovorus
mraW CDS	948	0.67	844166	845113	A	no	0.41	yes	0.408263	0.408263	0.408737	1090.02	65.9652	3.03743	674.22	19.7274	2.8288	90th		PROKKA_00826	amylovorus
cell division protein CDS	363	0.734	845127	845489	A	no	0.36	no	0.408728	0.408728	0.408909	766.62	31.6024	2.88458	475.62	39.0552	2.67726	90th			amylovorus
cell division protein FtsI/penicillin-binding protein 2 CDS	2163	0.748	845489	847651	A	no	0.39	no	0.408903	0.408903	0.409984	400.8	67.1267	2.60293	247.04	34.1436	2.39277	90th			amylovorus
mraY CDS	970	0.734	847658	848627	A	yes	0.38	yes	0.409952	0.409952	0.410437	255.02	48.2523	2.40657	157.12	25.4803	2.19623			PROKKA_00829	amylovorus
murD CDS	1380	0.812	848631	850010	A	yes	0.37	yes	0.410422	0.410422	0.411112	530.18	34.3053	2.72442	328.16	17.2014	2.51609	90th		PROKKA_00830	amylovorus
murG CDS	1107	0.794	850012	851118	A	no	0.38	yes	0.41109	0.41109	0.411644	656.08	34.9584	2.81696	406.1	16.1132	2.60863	90th		PROKKA_00831	amylovorus
cell division septal protein CDS	858	0.728	851135	851992	A	no	0.35	no	0.411633	0.411633	0.412062	1033.8	186.073	3.01444	637.16	97.1915	2.80425	90th			amylovorus
cell division protein FtsA CDS	1356	0.742	852055	853410	A	no	0.38	no	0.412078	0.412078	0.412756	890.56	72.9971	2.94966	550.7	31.2878	2.74092	90th			amylovorus
cell division protein FtsZ CDS	1359	0.822	853426	854784	A	no	0.41	yes	0.412741	0.412741	0.413421	957.22	107.285	2.98101	595.22	93.3184	2.77468	90th		PROKKA_00834	amylovorus
cell division protein sepF CDS	438	0.779	854804	855241	A	no	0.35	no	0.413408	0.413408	0.413627	958.74	191.597	2.9817	597.78	147.978	2.77654	90th			amylovorus
cell division membrane protein CDS	303	0.721	855241	855543	A	no	0.33	no	0.413619	0.413619	0.413771	1169.36	29.2989	3.06795	724.32	24.6754	2.85993	90th			amylovorus
cell-division protein CDS	801	0.739	855543	856343	A	no	0.34	no	0.413765	0.413765	0.414166	391.3	74.6573	2.59251	241.14	39.7183	2.38227				amylovorus
cell division initiation protein CDS	837	0.761	856319	857155	A	no	0.38	no	0.41414	0.41414	0.414559	1496.94	129.873	3.1752	929.54	114.025	2.96827	90th			amylovorus
ileS CDS	2784	0.855	857381	860164	A	no	0.4	yes	0.414654	0.414654	0.416046	480.64	56.0057	2.68182	298.92	48.1716	2.47555	90th		PROKKA_00839	amylovorus
cold shock protein CDS	204	0.804	860164	860367	A	no	0.35	yes	0.416	0.416	0.416102	1601	427.689	3.20439	983.78	240.121	2.9929	90th		PROKKA_00840	amylovorus
ADP-ribose pyrophosphatase CDS	570	0.795	860386	860955	A	no	0.37	yes	0.416107	0.416107	0.416392	822.34	53.5774	2.91505	508.56	16.2817	2.70634	90th		PROKKA_00841	amylovorus
hypothetical protein CDS	315	0.662	860955	861269	A	no	0.35	no	0.416383	0.416383	0.41654	587.12	52.7004	2.76873	364.76	47.598	2.56201	90th			amylovorus
MTA-SAH nucleosidase CDS	696	0.807	861289	861984	A	yes	0.37	no	0.416544	0.416544	0.416892	277.42	17.8657	2.44314	171.82	11.916	2.23507				amylovorus
cysteine desulfurase CDS	1158	0.754	861988	863145	A	no	0.36	no	0.416882	0.416882	0.417461	420.3	61.6947	2.62356	259.3	30.1286	2.4138	90th			amylovorus
hypothetical protein CDS	342	0.79	863193	863534	A	no	0.32	yes	0.417465	0.417465	0.417636	789.32	87.6283	2.89725	490.54	73.4401	2.69067	90th		PROKKA_00844	amylovorus
mnmA CDS	1128	0.823	863542	864669	A	no	0.4	yes	0.417634	0.417634	0.418198	843.54	170.385	2.92611	525.92	131.095	2.72092	90th		PROKKA_00845	amylovorus
phosphoglycerate mutase CDS	660	0.784	864765	865424	A	no	0.38	no	0.418225	0.418225	0.418555	186.24	34.3596	2.27007	114.76	17.8833	2.05979				amylovorus
hypothetical protein CDS	645	0.759	865424	866068	A	no	0.33	no	0.418544	0.418544	0.418866	161.54	17.305	2.20828	99.88	8.49453	1.99948				amylovorus
exodeoxyribonuclease V subunit alpha CDS	2352	0.738	866068	868419	A	no	0.37	no	0.418855	0.418855	0.420031	162.52	9.09984	2.21091	100.64	5.82735	2.00277				amylovorus
hypothetical protein CDS	1557	0.742	868617	870173	A	no	0.33	no	0.420088	0.420088	0.420867	84.74	13.0877	1.92809	52.44	7.57516	1.71966				amylovorus
transcriptional regulator CDS	948	0.735	870198	871145	B	no	0.36	no	0.420853	0.420853	0.421327	159.78	10.4732	2.20352	99.06	8.67571	1.9959				amylovorus
metallo-b-lactamase superfamily protein CDS	1683	0.759	871193	872875	B	no	0.4	yes	0.421334	0.421334	0.422175	933.72	84.9191	2.97022	578.74	58.8771	2.76248	90th		PROKKA_00851	amylovorus
hypothetical protein CDS	222	0.731	872882	873103	B	no	0.38	yes	0.422151	0.422151	0.422262	1252.62	284.751	3.09782	771.1	154.762	2.88711	90th		PROKKA_00852	amylovorus
def CDS	555	0.797	873435	873989	B	no	0.41	yes	0.422418	0.422418	0.422696	620.46	8.38856	2.79271	384.54	18.0988	2.58494	90th		PROKKA_00853	amylovorus
GTP-binding protein TypA CDS	1845	0.868	874245	876089	A	yes	0.41	yes	0.42281	0.42281	0.423732	1843.98	56.8075	3.26576	1142.22	45.395	3.05775	90th		PROKKA_00854	amylovorus
cell division protein FtsW CDS	1185	0.715	876187	877371	A	no	0.38	no	0.423749	0.423749	0.424342	123.74	6.06531	2.09251	76.7	5.17542	1.8848				amylovorus
hypothetical protein CDS	345	0.749	877368	877712	A	no	0.32	no	0.42432	0.42432	0.424493	145.3	20.2153	2.16227	89.68	10.0308	1.9527				amylovorus
methyltransferase CDS	552	0.765	877709	878260	A	no	0.34	no	0.424485	0.424485	0.424761	138.14	13.3407	2.14032	85.46	6.9809	1.93176				amylovorus
coaD CDS	495	0.707	878260	878754	A	no	0.4	no	0.424752	0.424752	0.424999	208.12	38.0602	2.31831	128.24	19.8958	2.10802				amylovorus
hypothetical protein CDS	1035	0.7	878738	879772	A	no	0.39	no	0.424983	0.424983	0.4255	101.24	11.8221	2.00535	62.94	10.0373	1.79893				amylovorus
competence protein ComEA CDS	684	0.693	879846	880529	A	no	0.37	no	0.425519	0.425519	0.425861	19	5.59464	1.27875	11.72	3.33946	1.06893				amylovorus
Competence protein ComEC CDS	2286	0.709	880498	882783	A	no	0.36	no	0.425834	0.425834	0.426977	33.84	7.63302	1.52943	20.9	4.42832	1.32015				amylovorus
DNA polymerase III subunit delta CDS	987	0.735	882780	883766	A	no	0.34	no	0.426938	0.426938	0.427431	129.56	15.4403	2.11247	80.54	12.815	1.90601				amylovorus
IS4 family transposase CDS	1371	0.724	883922	885292	B	no	0.34	no	0.42749	0.42749	0.428176	22.88	5.2323	1.35946	14.28	3.8304	1.15473				amylovorus
rpsT CDS	258	0.838	885508	885765	B	no	0.39	no	0.428257	0.428257	0.428386	9615.9	2034.05	3.98299	5996.64	1542.84	3.77791	90th	50th		amylovorus
rpsO CDS	270	0.88	885965	886234	A	no	0.4	yes	0.428478	0.428478	0.428613	7348.98	1798.22	3.86623	4586.64	1337.55	3.66149	90th		PROKKA_00864	amylovorus
hypothetical protein CDS	1806	0.797	886377	888182	A	no	0.39	yes	0.428677	0.428677	0.42958	573.56	87.5545	2.75858	356.74	67.5712	2.55235	90th		PROKKA_00865	amylovorus
hypothetical protein CDS	834	0.724	888188	889021	A	no	0.34	no	0.429553	0.429553	0.42997	216.06	25.9608	2.33457	133.44	12.2655	2.12529				amylovorus
elongation factor Tu CDS	1191	0.857	889210	890400	A	no	0.45	yes	0.430047	0.430047	0.430643	27029.6	1496.53	4.43184	16723.5	487.252	4.22333	90th	50th	PROKKA_00867	amylovorus
tig CDS	1332	0.856	890548	891879	A	no	0.4	yes	0.430695	0.430695	0.431361	5500.4	670.923	3.74039	3395.24	303.42	3.53087	90th		PROKKA_00868	amylovorus
clpX CDS	1272	0.819	892010	893281	A	no	0.37	yes	0.431402	0.431402	0.432038	1686.86	179.567	3.22708	1046.88	136.614	3.0199	90th		PROKKA_00869	amylovorus
engB CDS	591	0.702	893271	893861	A	yes	0.37	no	0.432011	0.432011	0.432307	2652.62	379.177	3.42368	1637.38	187.642	3.21415	90th			amylovorus
amino acid permease CDS	1512	0.714	893981	895492	A	no	0.39	no	0.432355	0.432355	0.433111	103.94	9.20179	2.01678	64.56	8.21511	1.80996				amylovorus
dapF CDS	1005	0.738	895533	896537	B	no	0.39	no	0.433105	0.433105	0.433608	184.6	23.5105	2.26623	114.12	12.5286	2.05736				amylovorus
aspartate kinase CDS	1356	0.735	896549	897904	B	no	0.37	no	0.433597	0.433597	0.434275	100.7	12.3521	2.00303	62.48	8.57129	1.79574				amylovorus
diaminopimelate decarboxylase CDS	1311	0.746	898385	899695	A	no	0.39	no	0.434485	0.434485	0.43514	49.64	6.95076	1.69583	30.84	5.37708	1.48911				amylovorus
2,3,4,5-tetrahydropyridine-2,6-carboxylate N-succinyltransferase CDS	711	0.751	899724	900434	A	no	0.4	no	0.435132	0.435132	0.435488	57.86	8.46156	1.76238	35.98	6.60507	1.55606				amylovorus
amino acid amidohydrolase CDS	1155	0.708	900436	901590	A	no	0.4	no	0.435477	0.435477	0.436054	54.62	7.7635	1.73735	33.98	6.15484	1.53122				amylovorus
dihydrodipicolinate synthase CDS	936	0.759	901592	902527	A	no	0.37	no	0.436036	0.436036	0.436504	92.42	9.05743	1.96577	57.16	4.80344	1.75709				amylovorus
dihydrodipicolinate reductase CDS	780	0.742	902520	903299	A	no	0.38	no	0.436485	0.436485	0.436875	89.58	7.71148	1.95221	55.58	6.30492	1.74492				amylovorus
aspartate aminotransferase CDS	1176	0.747	903312	904487	A	no	0.38	no	0.436868	0.436868	0.437456	116.76	8.94081	2.06729	72.32	5.54725	1.85926				amylovorus
aspartate-semialdehyde dehydrogenase CDS	1059	0.812	904487	905545	A	no	0.39	no	0.437436	0.437436	0.437965	100.38	17.9352	2.00165	62.5	13.8062	1.79588				amylovorus
penicillin binding protein CDS	1104	0.766	905630	906733	A	no	0.36	no	0.437989	0.437989	0.438541	105.58	41.1091	2.02358	64.98	24.4106	1.81278				amylovorus
hypothetical protein CDS	471	0.685	908372	908842	B	no	0.38	no	0.439315	0.439315	0.43955	13.2	5.64092	1.12057	8.28	3.93281	0.91803				amylovorus
hypothetical protein CDS	339	0.718	908965	909303	A	no	0.33	no	0.439602	0.439602	0.439771	80.48	20.2228	1.90569	49.78	12.0554	1.69705				amylovorus
hypothetical protein CDS	1626	0.712	909342	910967	B	no	0.39	no	0.439784	0.439784	0.440597	99.92	7.72962	1.99965	62.04	7.25348	1.79267				amylovorus
polyferredoxin CDS	270	0.708	911257	911526	A	no	0.34	no	0.44071	0.44071	0.440845	43.28	12.0236	1.63629	26.96	8.18798	1.43072				amylovorus
hypothetical protein CDS	237	0.794	911622	911858	A	no	0.37	no	0.440887	0.440887	0.441005	35.56	13.2334	1.55096	22.3	9.32899	1.3483				amylovorus
nucleoside hydrolase CDS	930	0.78	912007	912936	B	no	0.4	no	0.441073	0.441073	0.441538	235.1	9.55092	2.37125	145.7	8.59215	2.16346				amylovorus
AraC family transcriptional regulator CDS	363	0.691	912980	913342	B	no	0.32	no	0.441543	0.441543	0.441725	19.92	2.36474	1.29929	12.36	1.53883	1.09202				amylovorus
transposase CDS	1050	0.695	913406	914455	B	no	0.39	no	0.441749	0.441749	0.442274	209.42	59.0986	2.32102	129.46	35.2398	2.11214				amylovorus
AraC family transcriptional regulator CDS	528	0.742	914633	915160	B	no	0.33	no	0.442343	0.442343	0.442607	18.46	6.85879	1.26623	11.58	4.93781	1.06371				amylovorus
hypothetical protein CDS	96	0.803	915294	915389	A	no	0.34	no	0.442662	0.442662	0.44271	101.78	11.9133	2.00766	63.24	9.77077	1.80099				amylovorus
aryl-alcohol dehydrogenase CDS	855	0.82	915396	916250	A	no	0.4	no	0.442712	0.442712	0.443139	79.46	19.3404	1.90015	49.6	14.3887	1.69548				amylovorus
hypothetical protein CDS	672	0.776	916320	916991	A	no	0.32	no	0.443159	0.443159	0.443495	66.1	6.82788	1.8202	41.1	5.9418	1.61384				amylovorus
hypothetical protein CDS	174	0.728	917299	917472	B	no	0.41	no	0.443632	0.443632	0.443719	353.72	101.331	2.54866	217.84	57.5563	2.33814				amylovorus
6-phospho-beta-glucosidase CDS	1449	0.823	917686	919134	B	no	0.41	no	0.443819	0.443819	0.444544	52.28	10.2363	1.71834	32.58	7.89189	1.51295				amylovorus
PTS system cellobiose-specific transporter subunit IIB CDS	336	0.849	920229	920564	A	no	0.38	no	0.445049	0.445049	0.445217	7.02	2.83937	0.846337	4.32	1.67541	0.635484				amylovorus
PTS system cellobiose-specific transporter subunit IIA CDS	372	0.799	920593	920964	A	no	0.4	no	0.445225	0.445225	0.445411	0.12	0.178885	-0.920819	0.08	0.130384	-1.09691				amylovorus
hypothetical protein CDS	513	0.737	921069	921581	A	no	0.29	no	0.445455	0.445455	0.445712	0.1	0.223607	-1	0.06	0.134164	-1.22185				amylovorus
celD CDS	1353	0.834	921788	923140	A	no	0.39	no	0.445803	0.445803	0.44648	54.02	10.7111	1.73255	33.3	5.74239	1.52244				amylovorus
6-phospho-beta-glucosidase CDS	1482	0.774	925574	927055	B	no	0.41	no	0.447634	0.447634	0.448375	6.1	3.71551	0.78533	3.86	2.5501	0.586587				amylovorus
PTS system cellobiose-specific transporter subunit IIC CDS	1416	0.805	928169	929584	B	no	0.38	no	0.448889	0.448889	0.449597	0.24	0.0894427	-0.619789	0.12	0.0447214	-0.920819				amylovorus
6-phospho-beta-glucosidase CDS	1383	0.76	929584	930966	B	no	0.38	no	0.449573	0.449573	0.450265	1.58	0.870057	0.198657	0.98	0.51672	-0.00877392				amylovorus
eno CDS	1287	0.858	932849	934135	B	no	0.44	no	0.451153	0.451153	0.451796	12468.3	1242.57	4.09581	7750.08	1112.23	3.88931	90th	50th		amylovorus
DegV family protein CDS	834	0.748	934362	935195	A	no	0.39	no	0.451884	0.451884	0.452301	138.96	31.8558	2.14289	86.06	19.374	1.9348				amylovorus
hypothetical protein CDS	576	0.68	935248	935823	B	no	0.4	no	0.452313	0.452313	0.452601	313.94	49.3745	2.49685	195.5	39.6371	2.29115				amylovorus
choloylglycine hydrolase CDS	978	0.766	935927	936904	B	no	0.39	no	0.452641	0.452641	0.45313	3561.64	456.035	3.55165	2200.44	227.859	3.34251	90th			amylovorus
amino acid permease CDS	1389	0.735	937257	938645	A	no	0.39	no	0.453284	0.453284	0.453979	142.84	34.5438	2.15485	88.04	19.5858	1.94468				amylovorus
thyA CDS	957	0.767	938773	939729	A	no	0.39	yes	0.454018	0.454018	0.454496	221.86	27.979	2.34608	137.24	15.2635	2.13748			PROKKA_00921	amylovorus
dihydrofolate reductase CDS	507	0.753	939738	940244	A	no	0.35	no	0.454484	0.454484	0.454738	128.44	44.5407	2.1087	78.82	26.0241	1.89664				amylovorus
P-type HAD superfamily ATPase CDS	2418	0.719	940326	942743	A	no	0.39	yes	0.454769	0.454769	0.455978	4	0.452769	0.60206	2.5	0.34641	0.39794			PROKKA_00923	amylovorus
DNA-entry nuclease CDS	933	0.768	942789	943721	B	no	0.39	no	0.45596	0.45596	0.456426	17.44	1.07145	1.24155	10.78	0.715542	1.03262				amylovorus
outer membrane lipoprotein precursor CDS	855	0.832	944140	944994	A	no	0.38	no	0.456613	0.456613	0.457041	74.56	9.99865	1.87251	46	4.813	1.66276				amylovorus
ABC transporter ATP-binding protein CDS	1062	0.766	945006	946067	A	no	0.38	no	0.457032	0.457032	0.457563	80.86	8.40494	1.90773	49.96	3.71658	1.69862				amylovorus
ABC transporter permease CDS	702	0.774	946060	946761	A	no	0.39	yes	0.457542	0.457542	0.457893	51.44	13.8681	1.7113	32.14	10.1365	1.50705			PROKKA_00926	amylovorus
fumC CDS	1404	0.838	946892	948295	A	no	0.4	yes	0.457944	0.457944	0.458646	8.76	3.6205	0.942504	5.5	2.5219	0.740363			PROKKA_00927	amylovorus
fumarate reductase flavoprotein subunit CDS	1377	0.827	948306	949682	A	no	0.41	no	0.458628	0.458628	0.459316	151.48	12.813	2.18036	94.04	10.8735	1.97331				amylovorus
ldh CDS	927	0.828	949846	950772	A	no	0.4	no	0.459373	0.459373	0.459836	39.8	12.7281	1.59988	24.9	9.25176	1.3962				amylovorus
aminopeptidase CDS	1317	0.814	950898	952214	A	no	0.4	no	0.459882	0.459882	0.46054	226.12	46.2245	2.35434	140.9	34.7473	2.14891				amylovorus
hydrolase CDS	792	0.75	953202	953993	A	no	0.38	no	0.460996	0.460996	0.461392	176.3	36.8853	2.24625	108.82	20.5398	2.03671				amylovorus
citrate lyase ligase CDS	249	0.698	954219	954467	A	no	0.41	no	0.461488	0.461488	0.461612	226.74	45.9446	2.35553	140.94	32.108	2.14903				amylovorus
cell surface protein CDS	660	0.719	954674	955333	A	no	0.4	no	0.461708	0.461708	0.462038	287.92	86.8647	2.45927	177.18	49.392	2.24841				amylovorus
membrane protein CDS	270	0.62	955555	955824	A	no	0.37	no	0.462134	0.462134	0.462269	42.5	16.5815	1.62839	26.04	9.78918	1.41564				amylovorus
transposase CDS	1332	0.688	955944	957275	A	no	0.4	no	0.462322	0.462322	0.462988	20.7	1.99123	1.31597	12.8	0.815475	1.10721				amylovorus
membrane protein CDS	222	0.627	957452	957673	A	no	0.48	no	0.463051	0.463051	0.463162	40.1	29.7558	1.60314	25.46	20.3635	1.40586				amylovorus
hypothetical protein CDS	165	0.69	957705	957869	A	no	0.35	no	0.463174	0.463174	0.463256	120.08	12.9635	2.07947	74.58	10.3464	1.87262				amylovorus
hypothetical protein CDS	123	0.712	957891	958013	B	no	0.36	no	0.463264	0.463264	0.463325	73.24	12.938	1.86475	45.28	7.37577	1.65591				amylovorus
ABC transporter permease CDS	732	0.71	957994	958725	B	no	0.37	no	0.463313	0.463313	0.463679	92.2	16.0519	1.96473	56.96	8.9464	1.75557				amylovorus
ABC transporter ATP-binding protein CDS	1701	0.729	958727	960427	B	no	0.39	no	0.463668	0.463668	0.464518	49.62	7.91404	1.69566	30.76	5.03617	1.48799				amylovorus
hypothetical protein CDS	558	0.673	960439	960996	B	no	0.41	no	0.464496	0.464496	0.464775	47.92	6.39625	1.68052	29.6	3.38748	1.47129				amylovorus
thiamine biosynthesis lipoprotein CDS	1260	0.74	961190	962449	A	no	0.39	no	0.464859	0.464859	0.465489	131.72	5.64154	2.11965	81.7	5.88982	1.91222				amylovorus
hypothetical protein CDS	381	0.74	962453	962833	A	no	0.38	no	0.46547	0.46547	0.46566	202.68	20.9254	2.30681	125.42	11.8496	2.09837				amylovorus
transporter protein CDS	333	0.721	963118	963450	B	no	0.38	no	0.465791	0.465791	0.465958	53.82	7.3656	1.73094	33.36	4.89571	1.52323				amylovorus
transcriptional regulator CDS	939	0.734	963466	964404	B	no	0.38	no	0.46596	0.46596	0.466429	61.78	8.25542	1.79085	38.16	4.17289	1.58161				amylovorus
hypothetical protein CDS	1347	0.71	964593	965939	A	no	0.43	no	0.466505	0.466505	0.467178	139.32	10.6659	2.14401	86.54	10.0957	1.93722				amylovorus
hypothetical protein CDS	462	0.749	966033	966494	B	no	0.36	no	0.467201	0.467201	0.467432	10.52	4.69223	1.02202	6.62	3.27063	0.820858				amylovorus
transcriptional regulator CDS	510	0.699	966927	967436	B	no	0.38	no	0.467634	0.467634	0.467889	302.06	23.9717	2.48009	187.46	20.393	2.27291				amylovorus
prmA CDS	945	0.798	967499	968443	A	no	0.39	no	0.46791	0.46791	0.468383	168.12	20.511	2.22562	104.46	15.9942	2.01895				amylovorus
hypothetical protein CDS	363	0.718	968499	968861	A	no	0.34	no	0.468394	0.468394	0.468575	208.52	22.27	2.31915	129.12	13.319	2.11099				amylovorus
ppGpp synthetase CDS	2241	0.767	968876	971116	A	no	0.42	yes	0.468576	0.468576	0.469697	214.12	21.4827	2.33066	132.82	15.7015	2.12326			PROKKA_00950	amylovorus
D-tyrosyl-tRNA(Tyr) deacylase CDS	438	0.727	971116	971553	A	no	0.4	yes	0.46966	0.46966	0.469879	316.04	33.2592	2.49974	195.96	23.2955	2.29217			PROKKA_00951	amylovorus
hisS CDS	1287	0.837	971845	973131	A	no	0.4	yes	0.470012	0.470012	0.470656	443.66	34.7735	2.64705	275.58	33.1246	2.44025	90th		PROKKA_00952	amylovorus
aspS CDS	1854	0.861	973134	974987	A	no	0.42	yes	0.470636	0.470636	0.471563	532.42	23.0954	2.72625	330.28	26.0452	2.51888	90th		PROKKA_00953	amylovorus
aromatic amino acid aminotransferase CDS	1185	0.75	975042	976226	B	no	0.4	no	0.471558	0.471558	0.472151	208.76	19.332	2.31965	129.5	14.6145	2.11227				amylovorus
hypothetical protein CDS	258	0.732	976332	976589	B	no	0.36	no	0.472182	0.472182	0.472311	230.8	51.1273	2.36324	142.14	28.1112	2.15272				amylovorus
pantothenate metabolism flavoprotein-like protein CDS	1197	0.709	976686	977882	A	no	0.4	no	0.472353	0.472353	0.472952	66.62	3.10596	1.8236	41.32	2.92524	1.61616				amylovorus
cof family hydrolase CDS	810	0.731	979111	979920	A	no	0.37	no	0.473526	0.473526	0.473931	187.28	46.3558	2.27249	115.62	26.8169	2.06303				amylovorus
D-isomer specific 2-hydroxyacid dehydrogenase NAD-binding protein CDS	966	0.823	979945	980910	A	no	0.38	no	0.47393	0.47393	0.474413	230.1	36.3921	2.36192	142.94	25.9309	2.15515				amylovorus
amino acid permease CDS	1386	0.719	980958	982343	B	no	0.4	no	0.474419	0.474419	0.475112	137.34	23.2182	2.1378	85.54	18.4527	1.93217				amylovorus
alkaline phosphatase CDS	615	0.714	982447	983061	B	no	0.37	no	0.47514	0.47514	0.475447	102.6	28.0956	2.01115	64.08	20.5202	1.80672				amylovorus
uvrC CDS	1803	0.732	983199	985001	A	no	0.39	yes	0.475503	0.475503	0.476405	124.98	28.8219	2.09684	76.9	15.8441	1.88593			PROKKA_00961	amylovorus
obgE CDS	1305	0.779	985080	986384	A	yes	0.42	yes	0.476413	0.476413	0.477065	484.26	86.9254	2.68508	298.36	44.8777	2.47474	90th		PROKKA_00962	amylovorus
inner membrane trans-acylase protein CDS	1809	0.723	986516	988324	A	no	0.36	no	0.477107	0.477107	0.478012	183.8	17.5365	2.26435	113.6	7.77753	2.05538				amylovorus
ribonuclease Z CDS	936	0.691	988343	989278	A	no	0.39	yes	0.477991	0.477991	0.478459	346.66	26.2684	2.5399	214.32	9.63961	2.33106			PROKKA_00964	amylovorus
oxidoreductase CDS	795	0.772	989278	990072	A	no	0.4	yes	0.478443	0.478443	0.478841	332.02	22.2341	2.52116	206.08	20.8399	2.31404			PROKKA_00965	amylovorus
hypothetical protein CDS	252	0.723	990078	990329	A	no	0.37	no	0.47883	0.47883	0.478956	375.9	70.7716	2.57507	234.3	55.0384	2.36977				amylovorus
rpmF CDS	189	0.875	990430	990618	A	no	0.42	yes	0.479	0.479	0.479095	9765.06	1499.5	3.98967	6079.9	1211.29	3.7839	90th	50th	PROKKA_00967	amylovorus
2',3'-cyclic-nucleotide 2'-phosphodiesterase CDS	1557	0.764	990678	992234	A	no	0.39	yes	0.47912	0.47912	0.479899	225.82	13.6997	2.35376	139.66	3.89461	2.14507			PROKKA_00968	amylovorus
hypothetical protein CDS	219	0.759	992296	992514	B	no	0.36	no	0.479903	0.479903	0.480012	1517	261.674	3.18099	938.42	152.79	2.9724	90th			amylovorus
DNA polymerase III subunit alpha CDS	3108	0.708	992630	995737	A	no	0.4	no	0.480064	0.480064	0.481618	118.02	7.11843	2.07196	73.02	3.01529	1.86344				amylovorus
6-phosphofructokinase CDS	963	0.765	995903	996865	A	no	0.43	yes	0.481647	0.481647	0.482129	8726.7	1295.95	3.94085	5384.4	649.036	3.73114	90th	50th	PROKKA_00971	amylovorus
pyruvate kinase CDS	1770	0.854	996899	998668	A	no	0.43	yes	0.482129	0.482129	0.483014	9123.98	1060.69	3.96018	5674.38	913.775	3.75392	90th	50th	PROKKA_00972	amylovorus
RNA-binding protein CDS	891	0.779	998794	999684	A	no	0.39	no	0.483045	0.483045	0.483491	210.8	11.098	2.32387	130.44	3.94119	2.11541				amylovorus
tyrosine recombinase XerD CDS	906	0.727	999674	1000579	A	no	0.38	no	0.483471	0.483471	0.483924	202.56	5.44178	2.30655	125.6	8.19512	2.09899				amylovorus
reductase CDS	354	0.735	1000589	1000942	A	no	0.35	no	0.483914	0.483914	0.484091	149.08	26.0583	2.17342	92.86	20.5203	1.96783				amylovorus
hypothetical protein CDS	741	0.73	1000935	1001675	A	no	0.36	no	0.484081	0.484081	0.484451	215.02	13.6915	2.33248	133	4.35201	2.12385				amylovorus
segregation and condensation protein B CDS	591	0.739	1001665	1002255	A	no	0.36	no	0.484434	0.484434	0.484729	256.72	34.9915	2.40946	158.4	16.742	2.19976				amylovorus
ribosomal large subunit pseudouridine synthase B CDS	717	0.767	1002255	1002971	A	no	0.38	yes	0.484719	0.484719	0.485078	261.78	15.3607	2.41794	162.52	16.1227	2.21091			PROKKA_00978	amylovorus
hypothetical protein CDS	690	0.717	1003191	1003880	A	no	0.37	no	0.485172	0.485172	0.485517	255.12	38.6199	2.40674	158.56	28.2149	2.20019				amylovorus
N-acetylmuramidase CDS	465	0.704	1003983	1004447	A	no	0.37	no	0.485555	0.485555	0.485787	1418.36	51.7719	3.15179	879.56	61.224	2.94427	90th			amylovorus
cytidylate kinase CDS	675	0.783	1004499	1005173	A	no	0.38	yes	0.485805	0.485805	0.486142	1503.22	295.287	3.17702	927.54	163.266	2.96733	90th		PROKKA_00981	amylovorus
rpsA CDS	1212	0.834	1005244	1006455	A	no	0.41	yes	0.486165	0.486165	0.486771	6510.96	533.889	3.81365	4044.76	503.414	3.60689	90th		PROKKA_00982	amylovorus
engA CDS	1308	0.728	1006523	1007830	A	no	0.41	yes	0.486783	0.486783	0.487437	555.24	14.4301	2.74448	343.94	12.2969	2.53648	90th		PROKKA_00983	amylovorus
DNA-binding protein II HB CDS	276	0.857	1007993	1008268	A	no	0.43	yes	0.487494	0.487494	0.487632	10076.6	4852.6	4.00331	6338.86	3410.75	3.80201	90th	50th	PROKKA_00984	amylovorus
o-linked transferase CDS	1248	0.751	1008357	1009604	A	no	0.37	no	0.48767	0.48767	0.488294	320.62	24.3222	2.50599	198.24	8.56055	2.29719				amylovorus
hypothetical protein CDS	888	0.671	1009636	1010523	B	no	0.41	no	0.488289	0.488289	0.488733	134.18	34.155	2.12769	83.78	25.4701	1.92314				amylovorus
tRNA CCA-pyrophosphorylase CDS	1200	0.744	1010603	1011802	A	no	0.38	no	0.488757	0.488757	0.489357	218.6	18.4501	2.33965	135.8	17.147	2.1329				amylovorus
Hemolysin III CDS	666	0.687	1011847	1012512	B	no	0.41	no	0.489358	0.489358	0.489691	189.46	25.574	2.27752	116.96	12.4845	2.06804				amylovorus
hypothetical protein CDS	852	0.759	1012630	1013481	A	no	0.38	no	0.489737	0.489737	0.490163	240.92	40.1916	2.38187	150.04	31.9299	2.17621				amylovorus
hypothetical protein CDS	231	0.842	1013485	1013715	A	no	0.32	yes	0.49015	0.49015	0.490266	165.68	49.3812	2.21927	103.64	36.2639	2.01553			PROKKA_00990	amylovorus
Na+-H+ antiporter CDS	1599	0.694	1013768	1015366	A	no	0.39	no	0.490287	0.490287	0.491087	64.68	2.79768	1.81077	40.12	3.04335	1.60336				amylovorus
GTP binding protein CDS	840	0.738	1015391	1016230	A	no	0.39	yes	0.491072	0.491072	0.491492	120.96	16.6614	2.08264	74.66	7.93681	1.87309			PROKKA_00992	amylovorus
rnhB CDS	759	0.693	1016227	1016985	A	no	0.4	yes	0.491477	0.491477	0.491856	135.64	16.2077	2.13239	83.72	7.23581	1.92283			PROKKA_00993	amylovorus
DNA processing protein chain A CDS	849	0.665	1017038	1017886	A	no	0.4	no	0.491869	0.491869	0.492293	151.02	6.83023	2.17903	93.5	2.7157	1.97081				amylovorus
DNA topoisomerase I CDS	2118	0.804	1017956	1020073	A	no	0.4	yes	0.492313	0.492313	0.493372	457.08	11.5482	2.65999	283.2	11.7656	2.45209	90th		PROKKA_00995	amylovorus
tRNA (uracil-5-)-methyltransferase Gid CDS	1317	0.788	1020105	1021421	A	no	0.42	yes	0.493352	0.493352	0.494011	434.6	46.7805	2.63809	270.16	40.6531	2.43162	90th		PROKKA_00996	amylovorus
ATP-dependent protease peptidase subunit CDS	525	0.818	1022338	1022862	A	no	0.41	yes	0.494432	0.494432	0.494694	607.42	125.194	2.78349	378.82	96.2947	2.57843	90th		PROKKA_00998	amylovorus
hslU CDS	1398	0.836	1022874	1024271	A	no	0.39	yes	0.494691	0.494691	0.49539	685.16	178.021	2.83579	428.04	132.747	2.63148	90th		PROKKA_00999	amylovorus
galactose mutarotase CDS	897	0.836	1024411	1025307	A	no	0.39	no	0.495435	0.495435	0.495883	124.26	13.3616	2.09433	76.78	6.07017	1.88525				amylovorus
PTS system lactose-specific transporter subunit IIBC CDS	1287	0.706	1025404	1026690	A	no	0.36	no	0.495915	0.495915	0.496558	8	4.09817	0.90309	5.02	2.84552	0.700704				amylovorus
hydrolase CDS	858	0.733	1026687	1027544	A	no	0.38	no	0.496535	0.496535	0.496964	8.02	1.40606	0.904174	5	1.07703	0.69897				amylovorus
integrase-recombinase CDS	810	0.72	1027587	1028396	B	no	0.35	no	0.496971	0.496971	0.497376	45.16	3.85785	1.65475	28.04	3.61981	1.44778				amylovorus
hypothetical protein CDS	390	0.741	1028601	1028990	A	no	0.36	no	0.497461	0.497461	0.497656	32.02	7.52144	1.50542	19.76	4.2922	1.29579				amylovorus
camphor resistance protein CrcB CDS	378	0.762	1028992	1029369	A	no	0.34	no	0.49765	0.49765	0.497839	32.9	4.73973	1.5172	20.4	2.85132	1.30963				amylovorus
dipeptidase PepV CDS	1401	0.778	1029411	1030811	B	no	0.42	yes	0.497853	0.497853	0.498553	1002.64	65.5434	3.00115	622.4	64.4756	2.79407	90th		PROKKA_01007	amylovorus
hypothetical protein CDS	534	0.738	1030990	1031523	A	no	0.36	no	0.498616	0.498616	0.498883	44.9	12.6363	1.65225	27.96	8.64106	1.44654				amylovorus
transposase CDS	1401	0.719	1031512	1032912	B	no	0.36	no	0.498869	0.498869	0.499569	8.58	0.78867	0.933487	5.3	0.452769	0.724276				amylovorus
transposase CDS	1332	0.685	1033217	1034548	A	no	0.4	no	0.499693	0.499693	0.500359	37.18	6.73736	1.57031	23.16	5.23192	1.36474				amylovorus
hypothetical protein CDS	231	0.634	1034667	1034897	A	no	0.35	no	0.500395	0.500395	0.50051	12.6	12.514	1.10037	8.04	8.44885	0.905256				amylovorus
hypothetical protein CDS	168	0.581	1035011	1035178	A	no	0.44	no	0.500561	0.500561	0.500645	38.5	8.14402	1.58546	23.94	5.62699	1.37912				amylovorus
hypothetical protein CDS	198	0.653	1035190	1035387	A	no	0.36	no	0.500648	0.500648	0.500747	22.3	6.6468	1.3483	13.86	4.38554	1.14176				amylovorus
hypothetical protein CDS	315	0.785	1035423	1035737	A	no	0.35	no	0.50076	0.50076	0.500918	17.4	6.70149	1.24055	10.9	4.66744	1.03743				amylovorus
amino acid permease CDS	1473	0.786	1035902	1037374	B	no	0.4	no	0.500992	0.500992	0.501728	64.32	31.362	1.80835	39.76	18.9367	1.59945				amylovorus
ornithine decarboxylase subunit A CDS	2094	0.77	1037612	1039705	A	no	0.4	no	0.501819	0.501819	0.502866	145.24	34.4845	2.16209	89.48	19.4605	1.95173				amylovorus
aluminum resistance protein CDS	1263	0.823	1039724	1040986	A	no	0.41	no	0.50284	0.50284	0.503472	127.5	18.2766	2.10551	78.76	9.67977	1.89631				amylovorus
transposase ORF C CDS	1374	0.695	1041123	1042496	B	no	0.39	no	0.503517	0.503517	0.504204	12.5	3.37491	1.09691	7.72	2.11589	0.887617				amylovorus
transposase ORF B CDS	237	0.683	1042441	1042677	B	no	0.4	no	0.504154	0.504154	0.504273	7.2	1.88149	0.857332	4.42	1.06864	0.645422				amylovorus
transposase ORF A CDS	348	0.739	1042737	1043084	B	no	0.4	no	0.504298	0.504298	0.504472	5.5	2.31948	0.740363	3.44	1.59937	0.536558				amylovorus
hypothetical protein CDS	150	0.741	1043081	1043230	B	no	0.35	no	0.504464	0.504464	0.504539	6.14	2.63685	0.788168	3.84	1.7883	0.584331				amylovorus
NAD+ binding protein for K+transport CDS	672	0.752	1043356	1044027	B	no	0.4	no	0.504597	0.504597	0.504933	45.26	8.63209	1.65571	28.2	6.69813	1.45025				amylovorus
Na+-transporting ATP synthase CDS	1341	0.669	1044020	1045360	B	no	0.41	no	0.504918	0.504918	0.505589	63.22	3.42082	1.80085	39.16	2.16171	1.59284				amylovorus
ATP-dependent DNA helicase RecQ CDS	1767	0.704	1045472	1047238	A	no	0.39	no	0.50562	0.50562	0.506504	46.26	4.31891	1.66521	28.6	1.83439	1.45637				amylovorus
trp repressor binding protein CDS	453	0.824	1047331	1047783	A	no	0.36	no	0.506519	0.506519	0.506746	222.22	72.6554	2.34678	139.08	52.7871	2.14326				amylovorus
mmuM CDS	996	0.746	1047926	1048921	A	no	0.37	no	0.506807	0.506807	0.507305	40.66	3.43991	1.60917	25.26	3.23002	1.40243				amylovorus
hypothetical protein CDS	633	0.71	1049142	1049774	B	no	0.42	no	0.507395	0.507395	0.507712	238.1	48.6784	2.37676	148.48	37.5454	2.17167				amylovorus
penicillin-binding protein CDS	1125	0.811	1049987	1051111	A	no	0.38	no	0.507804	0.507804	0.508366	173.22	9.80189	2.2386	107.26	5.61186	2.03044				amylovorus
pyridoxal kinase CDS	822	0.675	1051181	1052002	A	no	0.4	no	0.508381	0.508381	0.508792	102.86	9.46826	2.01225	63.58	4.16977	1.80332				amylovorus
hypothetical protein CDS	558	0.675	1052012	1052569	A	no	0.4	yes	0.508783	0.508783	0.509062	213.22	18.5647	2.32883	131.9	9.66876	2.12024			PROKKA_01021	amylovorus
hypothetical protein CDS	1206	0.796	1052645	1053850	A	no	0.39	no	0.509089	0.509089	0.509692	289.06	54.9354	2.46099	180.14	42.5743	2.25561				amylovorus
hypothetical protein CDS	354	0.815	1054092	1054445	A	no	0.36	no	0.509789	0.509789	0.509966	14.82	5.57916	1.17085	9.24	3.70446	0.965672				amylovorus
amino acid transporter CDS	1446	0.761	1055479	1056924	A	no	0.4	no	0.51046	0.51046	0.511183	97.34	9.13745	1.98829	60.46	8.04755	1.78147				amylovorus
hypothetical protein CDS	108	0.779	1057001	1057108	A	no	0.31	no	0.511196	0.511196	0.51125	104.66	25.955	2.01978	64.9	16.2708	1.81224				amylovorus
hypothetical protein CDS	429	0.765	1057204	1057632	A	no	0.39	no	0.511294	0.511294	0.511509	132.3	20.6098	2.12156	82.02	13.2275	1.91392				amylovorus
hypothetical protein CDS	444	0.791	1057683	1058126	A	no	0.39	no	0.511526	0.511526	0.511748	535.62	38.8691	2.72886	331.16	13.3442	2.52004	90th			amylovorus
type 1 capsular polysaccharide biosynthesis protein CDS	1113	0.712	1058175	1059287	B	no	0.4	no	0.511764	0.511764	0.51232	67.02	4.59913	1.8262	41.46	1.81466	1.61763				amylovorus
hypothetical protein CDS	861	0.699	1059355	1060215	A	no	0.4	no	0.512334	0.512334	0.512765	23.4	2.69072	1.36922	14.48	1.6947	1.16077				amylovorus
hypothetical protein CDS	240	0.654	1060624	1060863	A	no	0.42	no	0.512948	0.512948	0.513068	42.44	12.5795	1.62778	26.08	7.22025	1.41631				amylovorus
hypothetical protein CDS	762	0.704	1060878	1061639	A	no	0.38	no	0.513071	0.513071	0.513452	64.6	16.6654	1.81023	39.9	9.76857	1.60097				amylovorus
2-dehydropantoate 2-reductase CDS	933	0.768	1061704	1062636	B	no	0.43	no	0.513471	0.513471	0.513937	55.98	27.3569	1.74803	35.18	19.0413	1.5463				amylovorus
hypothetical protein CDS	645	0.772	1062770	1063414	A	no	0.36	no	0.513986	0.513986	0.514309	87.94	19.8983	1.94419	54.68	13.4951	1.73783				amylovorus
hypothetical protein CDS	531	0.823	1063471	1064001	A	no	0.36	no	0.514325	0.514325	0.514591	94.08	20.8851	1.9735	58.6	14.7577	1.7679				amylovorus
hypothetical protein CDS	1038	0.751	1064095	1065132	A	no	0.37	no	0.514627	0.514627	0.515146	28.54	6.17843	1.45545	17.72	3.86872	1.24846				amylovorus
hypothetical protein CDS	576	0.7	1065134	1065709	A	no	0.34	no	0.515129	0.515129	0.515417	36.3	6.88549	1.55991	22.52	4.43193	1.35257				amylovorus
hypothetical protein CDS	645	0.769	1065743	1066387	A	no	0.34	no	0.515424	0.515424	0.515746	84.8	8.91768	1.9284	52.68	7.45232	1.72165				amylovorus
hypothetical protein CDS	1440	0.739	1066356	1067795	A	no	0.38	no	0.51572	0.51572	0.51644	154.28	5.98473	2.18831	95.56	3.7514	1.98028				amylovorus
transposase ORF C CDS	1374	0.699	1082507	1083880	B	no	0.39	no	0.523531	0.523531	0.524218	7.92	2.68179	0.898725	4.9	1.60468	0.690196				amylovorus
transposase ORF B CDS	237	0.683	1083825	1084061	B	no	0.4	no	0.524169	0.524169	0.524287	8.18	4.06103	0.912753	5	2.43002	0.69897				amylovorus
transposase ORF A CDS	348	0.739	1084121	1084468	B	no	0.4	no	0.524312	0.524312	0.524486	5.94	0.770065	0.773786	3.68	0.389872	0.565848				amylovorus
hypothetical protein CDS	150	0.741	1084465	1084614	B	no	0.35	no	0.524478	0.524478	0.524553	8.18	3.28512	0.912753	5.12	2.33174	0.70927				amylovorus
hypothetical protein CDS	1038	0.738	1088021	1089058	B	no	0.43	no	0.526198	0.526198	0.526717	36.36	11.2749	1.56062	22.76	8.15524	1.35717				amylovorus
hypothetical protein CDS	540	0.761	1089068	1089607	B	no	0.48	no	0.526705	0.526705	0.526975	75.38	5.64509	1.87726	46.78	4.88129	1.67006				amylovorus
hypothetical protein CDS	432	0.708	1089591	1090022	B	no	0.44	no	0.526957	0.526957	0.527173	5.4	2.20454	0.732394	3.36	1.51921	0.526339				amylovorus
hypothetical protein CDS	1119	0.781	1090463	1091581	A	no	0.41	no	0.527379	0.527379	0.527939	13.08	3.45861	1.11661	8.16	2.44602	0.91169				amylovorus
methionine synthase CDS	1119	0.749	1092011	1093129	A	no	0.43	no	0.528128	0.528128	0.528687	4.68	2.19818	0.670246	2.92	1.53199	0.465383				amylovorus
S-ribosylhomocysteinase CDS	474	0.712	1093310	1093783	A	no	0.46	yes	0.528756	0.528756	0.528993	81.68	44.5133	1.91212	51.44	30.7795	1.7113			PROKKA_01088	amylovorus
HAD superfamily hydrolase CDS	816	0.696	1093892	1094707	A	no	0.41	no	0.529038	0.529038	0.529446	71.66	11.68	1.85528	44.42	7.48645	1.64758				amylovorus
hypothetical protein CDS	1182	0.782	1094722	1095903	A	no	0.39	no	0.529439	0.529439	0.53003	57.38	11.0947	1.75876	35.72	8.02727	1.55291				amylovorus
permease CDS	1230	0.696	1095973	1097202	B	no	0.44	no	0.530044	0.530044	0.530659	47.12	16.2707	1.67321	29.38	10.7511	1.46805				amylovorus
dicarboxylate transporter CDS	795	0.691	1097353	1098147	B	no	0.43	no	0.530711	0.530711	0.531109	17.32	2.79142	1.23855	10.76	2.20068	1.03181				amylovorus
hypothetical protein CDS	780	0.734	1098498	1099277	B	no	0.39	no	0.531265	0.531265	0.531655	73.74	4.23297	1.8677	45.74	4.14765	1.6603				amylovorus
phage-like protein CDS	546	0.771	1144225	1144770	A	no	0.44	no	0.55338	0.55338	0.553653	0.14	0.31305	-0.853872	0.1	0.223607	-1				amylovorus
hypothetical protein CDS	186	0.84	1144792	1144977	A	no	0.39	no	0.553654	0.553654	0.553747	0.06	0.134164	-1.22185	0.04	0.0894427	-1.39794				amylovorus
hypothetical protein CDS	420	0.676	1144937	1145356	A	no	0.43	no	0.553724	0.553724	0.553934	0.06	0.134164	-1.22185	0.04	0.0894427	-1.39794				amylovorus
hypothetical protein CDS	219	0.652	1145374	1145592	A	no	0.37	no	0.553936	0.553936	0.554045	0.06	0.134164	-1.22185	0.04	0.0894427	-1.39794				amylovorus
hypothetical protein CDS	333	0.772	1147955	1148287	A	no	0.42	no	0.555184	0.555184	0.55535	29.04	6.39555	1.463	18.12	4.69968	1.25816				amylovorus
acetyltransferase CDS	378	0.679	1148290	1148667	A	no	0.4	no	0.555346	0.555346	0.555535	47.28	6.36726	1.67468	29.22	3.32821	1.46568				amylovorus
Aryl-alcohol dehydrogenase related enzyme CDS	222	0.742	1148810	1149031	A	no	0.41	no	0.555597	0.555597	0.555708	51.24	2.73825	1.70961	31.72	1.27554	1.50133				amylovorus
hypoxanthine-guanine phosphoribosyltransferase CDS	534	0.771	1149219	1149752	A	no	0.4	no	0.555795	0.555795	0.556062	119.28	12.1794	2.07657	73.76	6.42791	1.86782				amylovorus
23S rRNA (uracil-5-)-methyltransferase RumA CDS	267	0.775	1149957	1150223	A	no	0.36	no	0.556152	0.556152	0.556286	119.74	30.8529	2.07824	73.64	17.3038	1.86711				amylovorus
hypothetical protein CDS	240	0.768	1150310	1150549	A	no	0.38	no	0.556323	0.556323	0.556443	918.48	178.05	2.96307	572.2	135.228	2.75755	90th			amylovorus
hypothetical protein CDS	249	0.714	1150661	1150909	A	no	0.36	no	0.556493	0.556493	0.556617	112.6	40.4848	2.05154	70.46	28.2185	1.84794				amylovorus
exopolyphosphatase CDS	1521	0.749	1151165	1152685	A	no	0.39	no	0.556736	0.556736	0.557497	37.16	11.2594	1.57008	23.2	8.16486	1.36549				amylovorus
polyphosphate kinase CDS	2193	0.773	1152682	1154874	A	no	0.39	no	0.55747	0.55747	0.558567	55.62	5.3406	1.74523	34.56	4.68594	1.53857				amylovorus
hypothetical protein CDS	1404	0.735	1154867	1156270	A	no	0.41	no	0.558527	0.558527	0.559229	121.8	6.79007	2.08565	75.32	1.94088	1.87691				amylovorus
exopolyphosphatase CDS	942	0.695	1156267	1157208	A	no	0.42	no	0.559204	0.559204	0.559675	208.08	4.41328	2.31823	128.9	3.60139	2.11025				amylovorus
ribH CDS	480	0.798	1159024	1159503	B	no	0.33	no	0.560537	0.560537	0.560777	1.86	1.17175	0.269513	1.14	0.74027	0.0569049				amylovorus
integral membrane protein CDS	603	0.725	1159474	1160076	A	no	0.31	no	0.560755	0.560755	0.561056	16.04	5.49436	1.2052	10.04	3.94436	1.00173				amylovorus
Non-heme iron-containing ferritin CDS	468	0.768	1160184	1160651	A	no	0.36	no	0.561098	0.561098	0.561332	1111.04	280.828	3.04573	684.38	156.636	2.8353	90th			amylovorus
oxidoreductase CDS	858	0.828	1160655	1161512	A	no	0.39	yes	0.561326	0.561326	0.561755	51.04	7.30055	1.70791	31.66	5.0451	1.50051			PROKKA_01039	amylovorus
hypothetical protein CDS	375	0.726	1162126	1162500	A	no	0.31	no	0.562037	0.562037	0.562225	6.42	3.59958	0.807535	4.06	2.5036	0.608526				amylovorus
hypothetical protein CDS	549	0.761	1162572	1163120	A	no	0.33	no	0.562253	0.562253	0.562528	18.26	3.50257	1.2615	11.26	2.01693	1.05154				amylovorus
excinuclease ATPase subunit CDS	2505	0.748	1180451	1182955	A	no	0.39	no	0.5709	0.5709	0.572152	29.46	3.34858	1.46923	18.22	1.7254	1.26055				amylovorus
branched-chain amino acid permease CDS	1380	0.755	1183335	1184714	A	no	0.41	no	0.572295	0.572295	0.572985	49.44	8.68551	1.69408	30.76	6.62291	1.48799				amylovorus
phosphotransferase CDS	276	0.686	1184803	1185078	A	no	0.38	no	0.573005	0.573005	0.573143	44.84	5.48206	1.65167	27.8	3.70473	1.44404				amylovorus
threonine dehydrogenase related Zn-dependent dehydrogenase CDS	597	0.83	1185351	1185947	A	no	0.44	no	0.57327	0.57327	0.573568	34.2	6.73164	1.53403	21.3	5.13225	1.32838				amylovorus
amino acid permease CDS	1371	0.729	1186783	1188153	A	no	0.37	no	0.573962	0.573962	0.574648	29.4	5.61338	1.46835	18.14	3.10371	1.25864				amylovorus
hypothetical protein CDS	462	0.762	1188705	1189166	A	no	0.35	no	0.574892	0.574892	0.575123	16.72	3.8932	1.22324	10.4	2.73222	1.01703				amylovorus
pyrroline-5-carboxylate reductase CDS	774	0.73	1189220	1189993	B	no	0.37	no	0.575141	0.575141	0.575528	12.44	4.13739	1.09482	7.78	2.86827	0.89098				amylovorus
hypothetical protein CDS	525	0.731	1190030	1190554	B	no	0.34	no	0.575533	0.575533	0.575795	13.94	4.9963	1.14426	8.58	2.93547	0.933487				amylovorus
hypothetical protein CDS	525	0.7	1190518	1191042	B	no	0.34	no	0.575769	0.575769	0.576031	5.44	1.6876	0.735599	3.42	1.14543	0.534026				amylovorus
hypothetical protein CDS	135	0.806	1191014	1191148	B	no	0.31	no	0.576009	0.576009	0.576076	12.76	2.83249	1.10585	7.9	1.66583	0.897627				amylovorus
hypothetical protein CDS	129	0.741	1191158	1191286	B	no	0.29	no	0.576078	0.576078	0.576143	7.16	5.25671	0.854913	4.54	3.58371	0.657056				amylovorus
recombination factor protein RarA CDS	1263	0.702	1191467	1192729	A	no	0.37	no	0.576228	0.576228	0.576859	54.12	9.16362	1.73336	33.66	7.18074	1.52711				amylovorus
transcriptional regulator CDS	393	0.731	1192731	1193123	B	no	0.33	no	0.576839	0.576839	0.577035	34.5	1.88282	1.53782	21.36	1.03586	1.3296				amylovorus
hypothetical protein CDS	114	0.745	1193234	1193347	B	no	0.3	no	0.577082	0.577082	0.577139	1.62	0.664831	0.209515	1.02	0.438178	0.00860017				amylovorus
hypothetical protein CDS	654	0.739	1193386	1194039	B	no	0.34	no	0.577156	0.577156	0.577483	50.2	10.0869	1.7007	31.06	5.85773	1.4922				amylovorus
inner membrane protein CDS	1035	0.779	1194233	1195267	A	no	0.38	no	0.577565	0.577565	0.578083	63.96	14.4072	1.80591	39.38	8.02477	1.59528				amylovorus
Non-specific serine/threonine protein kinase CDS	3543	0.714	1196393	1199935	A	no	0.36	no	0.57861	0.57861	0.580381	44.62	4.27633	1.64953	27.62	2.47629	1.44122				amylovorus
membrane protein CDS	630	0.685	1200073	1200702	B	no	0.37	no	0.58039	0.58039	0.580705	386.98	44.9693	2.58769	238.98	20.5008	2.37836				amylovorus
gyrB CDS	1963	0.691	1200759	1202721	A	no	0.39	no	0.580721	0.580721	0.581703	128.86	10.2315	2.11012	79.64	3.72666	1.90113				amylovorus
DNA topoisomerase IV subunit B CDS	1947	0.747	1200799	1202745	A	no	0.39	yes	0.580741	0.580741	0.581714	124.98	8.46977	2.09684	77.32	2.87176	1.88829			PROKKA_01126	amylovorus
DNA topoisomerase IV subunit A CDS	2457	0.768	1202763	1205219	A	no	0.37	yes	0.581691	0.581691	0.582919	323.84	11.8753	2.51033	200.48	4.5091	2.30207			PROKKA_01127	amylovorus
transcriptional regulator CDS	966	0.743	1205369	1206334	A	no	0.36	no	0.582951	0.582951	0.583434	415.5	81.1484	2.61857	256.02	43.3461	2.40827	90th			amylovorus
manganese-dependent inorganic pyrophosphatase CDS	936	0.863	1206361	1207296	A	no	0.38	yes	0.583431	0.583431	0.583899	1012	168.825	3.00518	630.2	133.227	2.79948	90th		PROKKA_01129	amylovorus
hypothetical protein CDS	501	0.723	1207400	1207900	A	no	0.31	no	0.583933	0.583933	0.584184	150.06	24.8041	2.17626	92.48	12.5265	1.96605				amylovorus
peptidyl-prolyl cis-trans isomerase CDS	600	0.784	1207928	1208527	A	no	0.38	yes	0.584189	0.584189	0.584489	264.36	13.329	2.4222	163.62	5.21795	2.21384			PROKKA_01130	amylovorus
XRE family transcriptional regulator protein CDS	354	0.757	1208578	1208931	B	no	0.34	no	0.584503	0.584503	0.58468	683.9	50.8345	2.83499	424.5	46.1387	2.62788	90th			amylovorus
membrane protein CDS	711	0.738	1210312	1211022	A	no	0.35	no	0.585342	0.585342	0.585697	6.76	3.52534	0.829947	4.26	2.44295	0.62941				amylovorus
transposase CDS	1050	0.691	1212450	1213499	C	no	0.4	no	0.586376	0.586376	0.586901	11.9	2.9858	1.07555	7.4	1.79304	0.869232				amylovorus
transglycosylase-associated protein CDS	255	0.725	1213559	1213813	D	no	0.43	no	0.586912	0.586912	0.587039	0.1	0.223607	-1	0.06	0.134164	-1.22185				amylovorus
hypothetical protein CDS	189	0.684	1216632	1216820	D	no	0.34	no	0.588398	0.588398	0.588493	0.18	0.303315	-0.744727	0.12	0.178885	-0.920819				amylovorus
hypothetical protein CDS	216	0.652	1216817	1217032	D	no	0.34	no	0.588488	0.588488	0.588596	0.04	0.0894427	-1.39794	0.02	0.0447214	-1.69897				amylovorus
ABC transporter ATP binding and permease protein CDS	1584	0.732	1217698	1219281	D	no	0.35	no	0.588914	0.588914	0.589706	0.22	0.192354	-0.657577	0.12	0.130384	-0.920819				amylovorus
lactococcin A ABC transporter ATP binding protein CDS	1596	0.699	1219278	1220873	D	no	0.37	no	0.589678	0.589678	0.590476	0.94	0.746994	-0.0268721	0.6	0.469042	-0.221849				amylovorus
macrolide efflux protein CDS	1200	0.707	1221249	1222448	C	no	0.32	no	0.590631	0.590631	0.591231	0.1	0.173205	-1	0.08	0.130384	-1.09691				amylovorus
lysin CDS	1149	0.768	1225740	1226888	C	no	0.42	no	0.592803	0.592803	0.593378	94.92	23.3063	1.97736	58.5	12.9883	1.76716				amylovorus
diaphanous-like protein CDS	513	0.751	1227098	1227610	C	no	0.36	no	0.59346	0.59346	0.593716	55.1	8.43119	1.74115	34.26	6.42752	1.53479				amylovorus
hypothetical protein CDS	456	0.843	1227737	1228192	D	no	0.32	no	0.593769	0.593769	0.593997	456.34	115.707	2.65929	284.94	85.9628	2.45475	90th			amylovorus
xerS CDS	1074	0.736	1228628	1229701	C	no	0.35	yes	0.5942	0.5942	0.594737	43.12	6.87292	1.63468	26.62	3.72384	1.42521			PROKKA_01145	amylovorus
DegV family protein CDS	882	0.764	1229890	1230771	D	no	0.35	no	0.59481	0.59481	0.595251	151.5	52.3295	2.18041	94.9	37.8186	1.97727				amylovorus
L-fucose operon regulator CDS	417	0.738	1230849	1231265	D	no	0.3	no	0.595274	0.595274	0.595482	63.5	7.54785	1.80277	39.44	5.82349	1.59594				amylovorus
Fibronectin-binding protein CDS	1695	0.741	1231543	1233237	C	no	0.35	yes	0.59561	0.59561	0.596457	230.1	16.7967	2.36192	142.72	13.4864	2.15448			PROKKA_01148	amylovorus
carB CDS	3192	0.741	1233313	1236504	D	no	0.35	no	0.596466	0.596466	0.598062	140.84	30.1919	2.14873	87.86	23.12	1.94379				amylovorus
carbamoyl phosphate synthase small subunit CDS	1056	0.744	1236508	1237563	D	no	0.36	no	0.598011	0.598011	0.598539	113.88	17.0522	2.05645	70.9	13.8331	1.85065				amylovorus
pseudouridine synthase CDS	909	0.756	1237568	1238476	D	no	0.36	yes	0.598523	0.598523	0.598978	152.06	8.52015	2.18201	94.3	8.07465	1.97451			PROKKA_01151	amylovorus
lipoprotein signal peptidase CDS	465	0.776	1238469	1238933	D	no	0.31	no	0.598959	0.598959	0.599192	87.86	24.328	1.94379	54.88	17.9395	1.73941				amylovorus
formate--tetrahydrofolate ligase CDS	1677	0.807	1238936	1240612	D	no	0.37	yes	0.599185	0.599185	0.600023	145.02	4.77828	2.16143	89.82	2.86827	1.95337			PROKKA_01153	amylovorus
hypothetical protein CDS	267	0.723	1240617	1240883	D	no	0.31	no	0.599998	0.599998	0.600131	185.7	16.9272	2.26881	114.86	8.46747	2.06017				amylovorus
IS4 family transposase CDS	1371	0.724	1241215	1242585	C	no	0.34	no	0.600287	0.600287	0.600973	23.44	3.53879	1.36996	14.58	2.66964	1.16376				amylovorus
3',5'-cyclic-nucleotide phosphodiesterase CDS	1233	0.731	1242731	1243963	D	no	0.37	no	0.60102	0.60102	0.601637	261.4	24.7038	2.41731	161.62	11.176	2.2085				amylovorus
N6-adenine-specific DNA methylase CDS	1125	0.799	1243966	1245090	D	no	0.38	yes	0.601618	0.601618	0.60218	264.4	37.9456	2.42226	163.2	18.6434	2.21272			PROKKA_01155	amylovorus
high_express_species	506		1245049	1245554	C	yes		no	0.602141	0.602141	0.602394	50763.2		4.70555	6733.82	15057.3	3.82826	90th	50th		amylovorus
hypothetical protein CDS	420	0.797	1245556	1245975	D	no	0.33	no	0.602387	0.602387	0.602597	421.28	54.0623	2.62457	262.06	45.1525	2.4184	90th			amylovorus
hypothetical protein CDS	570	0.724	1246065	1246634	D	no	0.35	no	0.602633	0.602633	0.602918	104.42	7.37136	2.01878	64.64	3.47894	1.8105				amylovorus
recU CDS	636	0.742	1246704	1247339	C	no	0.36	yes	0.602942	0.602942	0.60326	245.9	17.3053	2.39076	152.08	5.70193	2.18207			PROKKA_01158	amylovorus
penicillin binding protein 1A CDS	2319	0.788	1247339	1249657	C	no	0.39	yes	0.603249	0.603249	0.604408	116.68	10.0111	2.067	72.48	9.3173	1.86022			PROKKA_01159	amylovorus
endonuclease III CDS	630	0.713	1249841	1250470	D	no	0.36	yes	0.604459	0.604459	0.604774	26.16	7.29404	1.41764	16.12	4.14693	1.20737			PROKKA_01160	amylovorus
initiation of chromosome replication protein CDS	684	0.729	1250472	1251155	D	no	0.32	no	0.604764	0.604764	0.605106	159.9	16.5492	2.20385	98.88	8.53563	1.99511				amylovorus
asnC CDS	1299	0.848	1251198	1252496	D	no	0.4	yes	0.605115	0.605115	0.605765	1796.8	65.1419	3.2545	1112.8	41.8927	3.04642	90th		PROKKA_01162	amylovorus
hypothetical protein CDS	498	0.771	1252551	1253048	D	no	0.32	no	0.60577	0.60577	0.606019	354.34	35.051	2.54942	220.02	28.5765	2.34246				amylovorus
ATP-dependent DNA helicase CDS	2781	0.726	1253051	1255831	D	no	0.36	no	0.606011	0.606011	0.607402	243.56	12.4263	2.38661	150.82	7.17475	2.17846				amylovorus
ATP-dependent helicase/nuclease subunit A CDS	3618	0.72	1255851	1259468	D	no	0.37	no	0.607366	0.607366	0.609175	187.98	27.2102	2.27411	116	13.4681	2.06446				amylovorus
mevalonate kinase CDS	909	0.736	1263033	1263941	C	no	0.37	no	0.610839	0.610839	0.611293	120.1	15.8305	2.07954	74.12	7.54732	1.86994				amylovorus
mevalonate pyrophosphate decarboxylase CDS	966	0.724	1263941	1264906	C	no	0.37	no	0.611278	0.611278	0.611761	182.86	34.6138	2.26212	112.64	18.1361	2.05169				amylovorus
phosphomevalonate kinase CDS	1083	0.749	1264949	1266031	C	no	0.4	yes	0.611766	0.611766	0.612307	333.38	22.9316	2.52294	207.02	22.8661	2.31601			PROKKA_01169	amylovorus
isopentenyl pyrophosphate isomerase CDS	1017	0.728	1266044	1267060	C	no	0.36	no	0.612295	0.612295	0.612804	145.06	6.9601	2.16155	90.02	7.94903	1.95434				amylovorus
transcriptional regulator CDS	147	0.717	1267057	1267203	D	no	0.33	no	0.612785	0.612785	0.612859	151.16	37.6646	2.17944	94.4	28.1918	1.97497				amylovorus
oxidoreductase CDS	459	0.809	1267173	1267631	C	no	0.39	no	0.612841	0.612841	0.613071	340.66	98.0361	2.53232	211.72	63.3101	2.32576				amylovorus
HAD superfamily hydrolase CDS	792	0.732	1267702	1268493	D	no	0.37	no	0.613097	0.613097	0.613493	96.66	11.3709	1.98525	60.06	9.32084	1.77859				amylovorus
hypothetical protein CDS	1374	0.739	1268490	1269863	D	no	0.39	no	0.613478	0.613478	0.614165	89.54	3.74873	1.95202	55.42	0.975705	1.74367				amylovorus
hypothetical protein CDS	984	0.721	1269838	1270821	D	no	0.36	no	0.61413	0.61413	0.614622	69.4	9.83133	1.84136	42.82	4.75363	1.63165				amylovorus
hypothetical protein CDS	744	0.729	1270825	1271568	D	no	0.35	no	0.614607	0.614607	0.614979	65.26	4.74479	1.81465	40.38	2.20839	1.60617				amylovorus
Signal peptidase I CDS	567	0.728	1271656	1272222	C	no	0.38	no	0.615009	0.615009	0.615293	277.84	13.8128	2.44379	172.2	11.8417	2.23603				amylovorus
hypothetical protein CDS	192	0.886	1272286	1272477	C	no	0.34	no	0.615314	0.615314	0.61541	410.4	115.018	2.61321	256.5	84.6373	2.40909	90th			amylovorus
hypothetical protein CDS	828	0.769	1273752	1274579	D	no	0.31	no	0.616023	0.616023	0.616437	287.14	38.0844	2.45809	178.58	30.6648	2.25183				amylovorus
hypothetical protein CDS	843	0.734	1274586	1275428	D	no	0.34	no	0.616426	0.616426	0.616848	286.38	42.4013	2.45694	178.04	32.3778	2.25052				amylovorus
hypothetical protein CDS	837	0.731	1275438	1276274	D	no	0.35	no	0.616838	0.616838	0.617257	241	40.6796	2.38202	149.72	28.892	2.17528				amylovorus
ABC transporter ATP-binding protein CDS	708	0.753	1276274	1276981	D	no	0.34	no	0.617243	0.617243	0.617597	333.08	63.0024	2.52255	206.16	37.7221	2.3142				amylovorus
transcriptional regulator CDS	375	0.743	1276974	1277348	D	no	0.33	no	0.617581	0.617581	0.617769	304.02	52.8932	2.4829	188.56	34.5693	2.27545				amylovorus
peptidase T CDS	1245	0.852	1277632	1278876	D	no	0.39	yes	0.617899	0.617899	0.618522	338.22	31.9365	2.5292	210.04	27.1306	2.3223			PROKKA_01186	amylovorus
hypothetical protein CDS	798	0.766	1278896	1279693	D	no	0.37	yes	0.618511	0.618511	0.61891	224.86	29.7354	2.35191	138.74	13.9441	2.1422			PROKKA_01187	amylovorus
SAM-dependent methyltransferase CDS	687	0.743	1279686	1280372	D	no	0.37	no	0.618893	0.618893	0.619236	179.42	33.5472	2.25387	110.54	17.5164	2.04352				amylovorus
mutator protein CDS	372	0.687	1280545	1280916	C	no	0.4	no	0.619308	0.619308	0.619494	106.44	20.7906	2.0271	66.32	15.7489	1.82164				amylovorus
enterolysin A CDS	669	0.742	1280917	1281585	C	no	0.37	no	0.619488	0.619488	0.619823	206.6	20.1005	2.31513	127.74	9.86904	2.10633				amylovorus
RNA polymerase sigma factor RpoD CDS	1113	0.826	1281643	1282755	D	no	0.4	yes	0.619839	0.619839	0.620396	604.34	118.475	2.78128	376.76	91.7757	2.57606	90th		PROKKA_01191	amylovorus
DNA primase CDS	1833	0.699	1282771	1284603	D	no	0.39	no	0.620385	0.620385	0.621301	468	69.0803	2.67025	288.7	34.0535	2.46045	90th			amylovorus
glyS CDS	2064	0.858	1284631	1286694	D	no	0.39	yes	0.621284	0.621284	0.622316	809.26	23.4374	2.90809	501.74	31.3955	2.70048	90th		PROKKA_01193	amylovorus
glyQ CDS	918	0.827	1286687	1287604	D	no	0.41	yes	0.622279	0.622279	0.622738	867.44	77.356	2.93824	536.06	29.7229	2.72921	90th		PROKKA_01194	amylovorus
DNA repair protein recO CDS	753	0.726	1287864	1288616	D	no	0.36	no	0.622848	0.622848	0.623224	417.66	12.0509	2.62082	258.82	12.1652	2.413	90th			amylovorus
era CDS	906	0.745	1288616	1289521	D	no	0.38	yes	0.623212	0.623212	0.623665	1939.92	58.2209	3.28778	1201.06	20.3704	3.07956	90th		PROKKA_01196	amylovorus
metalloprotease CDS	525	0.787	1289521	1290045	D	no	0.36	no	0.623649	0.623649	0.623912	1986.1	135.002	3.298	1233.32	136.107	3.09108	90th			amylovorus
PhoH family phosphate starvation-induced protein CDS	960	0.7	1290048	1291007	D	no	0.42	yes	0.623904	0.623904	0.624384	2890.38	448.883	3.46095	1782.34	222.895	3.25099	90th		PROKKA_01198	amylovorus
hypothetical protein CDS	444	0.77	1291039	1291482	D	no	0.39	no	0.624383	0.624383	0.624605	1578.28	97.681	3.19818	979.48	95.9174	2.991	90th			amylovorus
ABC transporter ATP-binding protein CDS	135	0.723	1293532	1293666	D	no	0.38	no	0.625589	0.625589	0.625657	14.5	4.32724	1.16137	8.92	2.50739	0.950365				amylovorus
rpsU CDS	177	0.788	1293919	1294095	D	no	0.42	yes	0.625776	0.625776	0.625865	8046.26	479.366	3.90559	4993	472.786	3.69836	90th		PROKKA_01200	amylovorus
hypothetical protein CDS	837	0.825	1294272	1295108	C	no	0.38	yes	0.625947	0.625947	0.626366	135.84	32.9357	2.13303	84.7	23.8649	1.92788			PROKKA_01201	amylovorus
enterolysin A CDS	519	0.78	1295271	1295789	C	no	0.38	no	0.62643	0.62643	0.62669	76.9	19.4367	1.88593	47.96	13.9123	1.68088				amylovorus
Peptide methionine sulfoxide reductase CDS	528	0.78	1295897	1296424	C	no	0.41	yes	0.626733	0.626733	0.626997	145.3	16.3757	2.16227	89.8	8.08363	1.95328			PROKKA_01203	amylovorus
hypothetical protein CDS	879	0.702	1296518	1297396	C	no	0.41	no	0.627033	0.627033	0.627473	284.56	8.42217	2.45417	176.38	10.8285	2.24645				amylovorus
hypothetical protein CDS	420	0.698	1297573	1297992	C	no	0.3	no	0.627544	0.627544	0.627754	34.04	5.60785	1.53199	21.18	4.27867	1.32593				amylovorus
hypothetical protein CDS	399	0.799	1298062	1298460	C	no	0.28	no	0.62778	0.62778	0.62798	27.62	8.81743	1.44122	17.26	6.28395	1.23704				amylovorus
temperature-sensitive replication protein CDS	648	0.736	1298484	1299131	C	no	0.4	no	0.627984	0.627984	0.628308	43.52	2.33495	1.63869	26.98	1.63921	1.43104				amylovorus
major facilitator superfamily protein CDS	378	0.682	1299574	1299951	C	no	0.39	no	0.628511	0.628511	0.6287	119.8	27.1241	2.07846	73.78	15.0835	1.86794				amylovorus
homoserine kinase CDS	864	0.675	1300330	1301193	D	no	0.42	no	0.628877	0.628877	0.629309	56.58	12.4329	1.75266	35.3	9.29193	1.54777				amylovorus
threonine synthase CDS	1491	0.757	1302408	1303898	C	no	0.39	no	0.629882	0.629882	0.630627	47.06	5.61587	1.67265	29.26	4.6902	1.46627				amylovorus
Crp-like transcriptional regulator CDS	627	0.684	1304831	1305457	D	no	0.35	no	0.631054	0.631054	0.631367	48.46	3.73202	1.68538	30.1	3.29924	1.47857				amylovorus
DNA-binding ferritin-like protein (Oxidative damage protectant) CDS	558	0.79	1305474	1306031	D	no	0.35	no	0.631365	0.631365	0.631644	31.48	2.2698	1.49803	19.48	1.23167	1.28959				amylovorus
copper chaperone CDS	228	0.808	1306034	1306261	D	no	0.33	no	0.631636	0.631636	0.63175	36.98	4.4212	1.56797	22.92	2.85605	1.36021				amylovorus
Cadmium-transporting ATPase CDS	1842	0.696	1306333	1308174	D	no	0.38	no	0.63178	0.63178	0.632701	17.88	3.92581	1.25237	11.12	2.93547	1.0461				amylovorus
Mucus-binding protein CDS	921	0.769	1309428	1310348	D	no	0.41	no	0.633277	0.633277	0.633737	1.04	0.665582	0.0170333	0.64	0.461519	-0.19382				amylovorus
hypothetical protein CDS	168	0.728	1310580	1310747	D	no	0.4	no	0.633834	0.633834	0.633918	0.12	0.164317	-0.920819	0.08	0.109545	-1.09691				amylovorus
hypothetical protein CDS	150	0.792	1310826	1310975	D	no	0.33	no	0.633953	0.633953	0.634028	10.6	9.67342	1.02531	6.76	6.53667	0.829947				amylovorus
hypothetical protein CDS	198	0.749	1311020	1311217	D	no	0.4	no	0.634047	0.634047	0.634146	19.7	9.82217	1.29447	12.4	6.75093	1.09342				amylovorus
pyridine mercuric reductase CDS	1329	0.721	1311790	1313118	C	no	0.41	no	0.634419	0.634419	0.635084	70.8	9.49684	1.85003	43.7	4.58639	1.64048				amylovorus
branched-chain amino acid transport system II carrier protein CDS	1362	0.717	1313475	1314836	C	no	0.4	no	0.635234	0.635234	0.635915	139.3	17.0612	2.14395	86	8.05729	1.9345				amylovorus
hypothetical protein CDS	654	0.784	1314948	1315601	D	no	0.35	no	0.635947	0.635947	0.636274	81.38	5.98724	1.91052	50.52	5.30208	1.70346				amylovorus
hypothetical protein CDS	606	0.767	1316210	1316815	D	no	0.39	no	0.636557	0.636557	0.63686	102.96	4.19857	2.01267	63.72	2.04132	1.80428				amylovorus
hypothetical protein CDS	162	0.724	1316817	1316978	D	no	0.33	no	0.63685	0.63685	0.636931	161.3	40.5134	2.20763	99.22	22.6207	1.9966				amylovorus
hypothetical protein CDS	1167	0.729	1316996	1318162	D	no	0.38	no	0.636937	0.636937	0.637521	36.42	4.53729	1.56134	22.62	3.57589	1.35449				amylovorus
carbamate kinase CDS	936	0.713	1318823	1319758	D	no	0.42	no	0.637821	0.637821	0.638289	64.16	3.60597	1.80726	39.7	1.10227	1.59879				amylovorus
ornithine carbamoyltransferase CDS	1041	0.758	1319760	1320800	D	no	0.38	no	0.638274	0.638274	0.638794	36.44	5.41876	1.56158	22.66	4.2371	1.35526				amylovorus
arginine deiminase CDS	1272	0.719	1320769	1322040	D	no	0.4	no	0.638762	0.638762	0.639398	44.92	2.97187	1.65244	27.84	2.44806	1.44467				amylovorus
transcriptional regulator CDS	852	0.715	1322117	1322968	D	no	0.37	no	0.639414	0.639414	0.63984	39.3	3.66538	1.59439	24.36	2.24232	1.38668				amylovorus
Cation-transporting ATPase CDS	2274	0.779	1323097	1325370	C	no	0.41	no	0.639888	0.639888	0.641025	141.08	14.689	2.14947	87.6	11.9555	1.9425				amylovorus
lactocepin S-layer protein CDS	498	0.823	1325430	1325927	D	no	0.35	no	0.641016	0.641016	0.641265	112.82	11.5818	2.05239	69.98	8.35655	1.84497				amylovorus
cardiolipin synthase Cls CDS	1392	0.76	1326161	1327552	C	no	0.37	no	0.64137	0.64137	0.642066	83.3	5.05618	1.92065	51.6	3.66811	1.71265				amylovorus
homoserine o-succinyltransferase CDS	714	0.753	1327724	1328437	C	no	0.37	no	0.642125	0.642125	0.642482	17.4	5.19278	1.24055	10.88	3.77849	1.03663				amylovorus
transposase CDS	930	0.706	1330967	1331896	C	no	0.37	no	0.643694	0.643694	0.644159	94.02	8.00419	1.97322	58.42	7.41802	1.76656				amylovorus
transposase CDS	771	0.758	1332408	1333178	D	no	0.31	no	0.644391	0.644391	0.644776	80.32	4.9555	1.90482	49.86	5.14082	1.69775				amylovorus
phage integrase family protein CDS	1134	0.757	1336481	1337614	C	no	0.31	no	0.646361	0.646361	0.646928	0.48	0.626099	-0.318759	0.3	0.3937	-0.522879				amylovorus
transposase CDS	1215	0.728	1337739	1338953	C	no	0.37	no	0.646969	0.646969	0.647576	29.38	3.21978	1.46805	18.18	1.52381	1.25959				amylovorus
hypothetical protein CDS	177	0.711	1339022	1339198	C	no	0.38	no	0.647589	0.647589	0.647678	8.82	7.94619	0.945469	5.62	5.3728	0.749736				amylovorus
transposase ORF A CDS	348	0.644	1339195	1339542	C	no	0.42	no	0.647673	0.647673	0.647847	11.74	6.10598	1.06967	7.38	4.26228	0.868056				amylovorus
transposase ORF B CDS	231	0.739	1339607	1339837	C	no	0.39	no	0.647872	0.647872	0.647988	28.32	7.68551	1.45209	17.66	5.42522	1.24699				amylovorus
transposase ORF C CDS	1329	0.692	1339791	1341119	C	no	0.41	no	0.647961	0.647961	0.648626	55.96	16.489	1.74788	34.68	10.1569	1.54008				amylovorus
adenine phosphoribosyltransferase CDS	528	0.824	1341450	1341977	D	no	0.42	yes	0.648764	0.648764	0.649028	693.52	132.006	2.84106	432.3	102.411	2.63579	90th		PROKKA_01235	amylovorus
single-stranded-DNA-specific exonuclease CDS	2274	0.721	1342082	1344355	D	no	0.39	no	0.649069	0.649069	0.650206	73.82	4.17217	1.86817	45.74	3.23775	1.6603				amylovorus
sortase CDS	690	0.723	1344466	1345155	D	no	0.37	no	0.650222	0.650222	0.650567	259.32	13.9632	2.41384	160.64	9.09027	2.20585				amylovorus
GTP-binding protein LepA CDS	1839	0.799	1345158	1346996	D	no	0.4	yes	0.650557	0.650557	0.651476	172.86	36.7871	2.23769	107.8	27.8097	2.03262			PROKKA_01238	amylovorus
chaperone protein DnaJ CDS	1155	0.801	1347096	1348250	D	no	0.41	yes	0.651494	0.651494	0.652072	255.9	11.6608	2.40807	158.4	3.79407	2.19976			PROKKA_01239	amylovorus
dnaK CDS	1863	0.837	1348334	1350196	D	no	0.43	yes	0.652093	0.652093	0.653025	604.74	32.522	2.78157	374.18	10.1981	2.57308	90th		PROKKA_01240	amylovorus
heat shock protein GrpE CDS	585	0.775	1350213	1350797	D	no	0.37	no	0.653002	0.653002	0.653294	633.7	133.602	2.80188	390.2	72.2629	2.59129	90th			amylovorus
hrcA CDS	1050	0.706	1350810	1351859	D	no	0.38	no	0.65329	0.65329	0.653815	369.34	31.7387	2.56743	228.3	13.1431	2.35851				amylovorus
ABC transporter ATP-binding protein CDS	1512	0.74	1351948	1353459	D	no	0.33	no	0.653841	0.653841	0.654597	34.14	3.57113	1.53326	21.08	1.58335	1.32387				amylovorus
riboflavin kinase CDS	930	0.741	1353723	1354652	D	no	0.36	no	0.654699	0.654699	0.655164	292.3	52.009	2.46583	180.12	26.9275	2.25556				amylovorus
ribosome-binding factor A CDS	366	0.812	1355617	1355982	D	no	0.35	yes	0.655615	0.655615	0.655798	949.34	132.197	2.97742	590.56	106.863	2.77126	90th		PROKKA_01246	amylovorus
infB CDS	2604	0.842	1356001	1358604	D	no	0.4	yes	0.655801	0.655801	0.657103	1402.34	127.66	3.14685	866.66	51.4829	2.93785	90th		PROKKA_01247	amylovorus
L7A family ribosomal protein CDS	312	0.704	1358609	1358920	D	no	0.35	no	0.657062	0.657062	0.657218	671.76	20.1398	2.82721	416.08	15.4902	2.61918	90th			amylovorus
hypothetical protein CDS	297	0.756	1358923	1359219	D	no	0.34	yes	0.657214	0.657214	0.657363	594.6	17.4192	2.77422	368.56	20.7836	2.56651	90th		PROKKA_01249	amylovorus
nusA CDS	1188	0.844	1359228	1360415	D	no	0.39	yes	0.657362	0.657362	0.657956	680.44	200.277	2.83279	417.74	113.837	2.62091	90th		PROKKA_01250	amylovorus
hypothetical protein CDS	477	0.792	1360435	1360911	D	yes	0.34	no	0.657945	0.657945	0.658184	842.48	164.05	2.92556	518.86	86.3002	2.71505	90th			amylovorus
DNA polymerase CDS	4308	0.769	1361022	1365329	D	no	0.4	no	0.658229	0.658229	0.660383	290.3	23.512	2.46285	180.26	21.0786	2.2559				amylovorus
prolyl-tRNA synthetase CDS	1698	0.853	1365335	1367032	D	no	0.39	yes	0.660315	0.660315	0.661164	695.46	84.7169	2.84227	432.6	72.2324	2.63609	90th		PROKKA_01253	amylovorus
enhanced expression of pheromone protein eep CDS	1257	0.746	1367081	1368337	D	no	0.37	no	0.66116	0.66116	0.661788	714.34	50.4894	2.8539	443.54	48.9673	2.64693	90th			amylovorus
phosphatidate cytidylyltransferase CDS	816	0.792	1368348	1369163	D	yes	0.38	yes	0.661772	0.661772	0.66218	441.9	92.3907	2.64532	275.62	70.932	2.44031	90th		PROKKA_01255	amylovorus
undecaprenyl pyrophosphate synthase CDS	735	0.776	1369165	1369899	D	yes	0.37	no	0.662167	0.662167	0.662535	634.6	42.3974	2.8025	392.42	12.2351	2.59375	90th			amylovorus
ribosome recycling factor CDS	558	0.887	1369902	1370459	D	no	0.38	no	0.662524	0.662524	0.662803	321.54	15.8582	2.50724	199.16	10.9801	2.2992				amylovorus
pyrH CDS	726	0.848	1370459	1371184	D	yes	0.38	yes	0.662793	0.662793	0.663156	417.5	29.0899	2.62066	258.34	13.0932	2.41219	90th		PROKKA_01259	amylovorus
tsf CDS	1023	0.853	1371322	1372344	D	yes	0.43	yes	0.663211	0.663211	0.663722	6989.66	327.248	3.84446	4328.74	204.97	3.63636	90th		PROKKA_01260	amylovorus
rpsB CDS	774	0.844	1372378	1373151	D	yes	0.42	yes	0.663721	0.663721	0.664108	9841.5	955.253	3.99306	6083.72	434.007	3.78417	90th	50th	PROKKA_01261	amylovorus
hypothetical protein CDS	1032	0.74	1373312	1374343	D	no	0.37	no	0.664173	0.664173	0.664689	78.6	17.114	1.89542	48.4	9.29704	1.68485				amylovorus
1-acyl-sn-glycerol-3-phosphate acyltransferase CDS	615	0.763	1374407	1375021	C	no	0.37	yes	0.664703	0.664703	0.66501	191.74	27.836	2.28271	118.38	14.0747	2.07328			PROKKA_01263	amylovorus
cyclopropane-fatty-acyl-phospholipid synthase CDS	1176	0.82	1375145	1376320	C	no	0.39	yes	0.66506	0.66506	0.665648	323.22	31.7905	2.5095	200.82	27.8324	2.30281			PROKKA_01264	amylovorus
neutral endopeptidase CDS	1944	0.83	1376463	1378406	D	no	0.38	yes	0.665697	0.665697	0.666669	222.4	16.7344	2.34713	137.94	13.6974	2.13969			PROKKA_01265	amylovorus
ABC transporter ATP-binding protein/permease CDS	1797	0.745	1378499	1380295	D	no	0.39	no	0.666682	0.666682	0.66758	506.64	98.2051	2.7047	313.56	58.7435	2.49632	90th			amylovorus
hypothetical protein CDS	219	0.843	1382139	1382357	D	no	0.33	yes	0.668442	0.668442	0.668552	598.66	360.25	2.77718	377.98	249.415	2.57747	90th		PROKKA_01268	amylovorus
hypothetical protein CDS	264	0.77	1382423	1382686	D	no	0.35	no	0.668579	0.668579	0.668711	788.52	185.255	2.89681	485.24	102.309	2.68596	90th			amylovorus
LexA repressor CDS	627	0.767	1382838	1383464	C	no	0.42	yes	0.66878	0.66878	0.669094	317	28.0904	2.50106	196.94	25.6372	2.29433			PROKKA_01270	amylovorus
acyl-coa thioesterase CDS	789	0.76	1383499	1384287	D	no	0.35	no	0.6691	0.6691	0.669494	92.78	14.0354	1.96745	57.72	11.0035	1.76133				amylovorus
uracil-DNA glycosylase CDS	648	0.717	1384287	1384934	D	no	0.35	no	0.669481	0.669481	0.669805	109.12	9.39479	2.0379	67.46	3.63909	1.82905				amylovorus
rplS CDS	348	0.888	1385276	1385623	D	no	0.43	yes	0.669959	0.669959	0.670133	4130.28	921.611	3.61598	2577.24	699.746	3.41115	90th		PROKKA_01276	amylovorus
hypothetical protein CDS	204	0.706	1385818	1386021	C	no	0.31	no	0.670221	0.670221	0.670323	79.94	19.9407	1.90276	49.2	11.2118	1.69197				amylovorus
hypothetical protein CDS	210	0.706	1386094	1386303	C	no	0.4	no	0.670355	0.670355	0.67046	164.38	44.9208	2.21585	101.04	25.4077	2.00449				amylovorus
hypothetical protein CDS	489	0.701	1386407	1386895	C	no	0.33	no	0.670506	0.670506	0.670751	66.08	10.3008	1.82007	40.84	5.74091	1.61109				amylovorus
transposase CDS	465	0.695	1386947	1387411	D	no	0.39	no	0.670767	0.670767	0.671	90.86	6.1537	1.95837	56.32	4.41837	1.75066				amylovorus
transposase CDS	1332	0.682	1387511	1388842	C	no	0.4	no	0.67104	0.67104	0.671706	33.92	2.16726	1.53046	21.04	1.62727	1.32305				amylovorus
hypothetical protein CDS	144	0.657	1388961	1389104	C	no	0.45	no	0.671741	0.671741	0.671813	496.4	147.649	2.69583	310.36	107.033	2.49187	90th			amylovorus
trmD CDS	735	0.762	1389005	1389739	D	no	0.42	yes	0.671763	0.671763	0.67213	226.74	32.1638	2.35553	141.02	25.0373	2.14928			PROKKA_01277	amylovorus
rimM CDS	516	0.784	1389729	1390244	D	no	0.35	no	0.672113	0.672113	0.672371	179.42	20.1058	2.25387	111.06	11.501	2.04556				amylovorus
rpsP CDS	273	0.875	1390310	1390582	D	no	0.44	yes	0.672394	0.672394	0.67253	2300.78	765.035	3.36188	1440.48	554.48	3.15851	90th		PROKKA_01279	amylovorus
signal recognition particle protein CDS	1431	0.814	1390671	1392101	D	no	0.4	yes	0.672568	0.672568	0.673284	170.76	7.1668	2.23239	105.78	5.36442	2.0244			PROKKA_01280	amylovorus
hypothetical protein CDS	342	0.729	1392105	1392446	D	no	0.35	no	0.673262	0.673262	0.673433	195.32	48.5548	2.29075	120.1	26.9852	2.07954				amylovorus
transmembrane protein CDS	675	0.748	1392606	1393280	D	no	0.4	no	0.673504	0.673504	0.673842	4.4	1.86011	0.643453	2.74	1.1149	0.437751				amylovorus
aa transporter CDS	1428	0.738	1393424	1394851	C	no	0.42	no	0.6739	0.6739	0.674614	37.96	1.21778	1.57933	23.54	1.38311	1.37181				amylovorus
transcriptional regulator CDS	408	0.798	1394925	1395332	D	no	0.33	no	0.674626	0.674626	0.67483	26.64	3.95006	1.42553	16.46	2.10547	1.21643				amylovorus
dipeptidase CDS	1422	0.883	1395392	1396813	D	no	0.4	no	0.674852	0.674852	0.675563	765.62	66.9178	2.88401	473.14	25.4419	2.67499	90th			amylovorus
signal recognition particle GTPase CDS	1320	0.766	1396859	1398178	D	no	0.39	yes	0.675561	0.675561	0.676221	300.76	42.0806	2.47822	185.56	20.269	2.26848			PROKKA_01285	amylovorus
chromosome segregation protein SMC CDS	3570	0.748	1398179	1401748	D	no	0.38	no	0.676199	0.676199	0.677984	163.8	17.0269	2.21431	101.26	8.30801	2.00544				amylovorus
rnc CDS	687	0.782	1401761	1402447	D	no	0.34	no	0.677932	0.677932	0.678275	139.96	11.7592	2.146	86.52	4.78142	1.93712				amylovorus
oligopeptide ABC transporter substrate binding protein CDS	1773	0.859	1402561	1404333	D	no	0.4	no	0.678319	0.678319	0.679205	3052.26	588.245	3.48462	1900.92	443.136	3.27896	90th			amylovorus
oligopeptide ABC transporter substrate binding protein CDS	1770	0.844	1404541	1406310	D	no	0.41	no	0.679276	0.679276	0.680161	1.52	1.0849	0.181844	0.96	0.712741	-0.0177288				amylovorus
oligopeptide ABC transporter permease CDS	933	0.788	1406529	1407461	D	no	0.4	yes	0.680238	0.680238	0.680704	1790.6	378.545	3.253	1116.92	290.377	3.04802	90th		PROKKA_01291	amylovorus
oligopeptide transport protein CDS	960	0.789	1407476	1408435	D	no	0.4	yes	0.680696	0.680696	0.681176	1299.58	160.948	3.1138	808.18	134.132	2.90751	90th		PROKKA_01292	amylovorus
oligopeptide ABC transporter ATP-binding protein CDS	987	0.818	1408438	1409424	D	no	0.41	yes	0.681161	0.681161	0.681655	1197.54	53.1677	3.07829	741.18	18.4578	2.86992	90th		PROKKA_01293	amylovorus
oligopeptide ABC transporter CDS	1029	0.793	1409428	1410456	D	no	0.41	yes	0.68164	0.68164	0.682154	1216.1	123.008	3.08497	751.28	51.3105	2.8758	90th		PROKKA_01294	amylovorus
acyl carrier protein CDS	243	0.764	1410577	1410819	D	no	0.34	no	0.682195	0.682195	0.682317	429.76	28.8546	2.63323	266.68	26.6568	2.42599	90th			amylovorus
glycerol-3-phosphate acyltransferase PlsX CDS	1002	0.773	1410853	1411854	D	no	0.39	no	0.682329	0.682329	0.68283	307.8	20.921	2.48827	190.34	7.17029	2.27953				amylovorus
ATP-dependent DNA helicase RecG CDS	2037	0.712	1411877	1413913	D	no	0.39	yes	0.682824	0.682824	0.683843	257.32	14.9911	2.41047	159.64	14.6181	2.20314			PROKKA_01297	amylovorus
dihydroacetone kinase CDS	1662	0.831	1413915	1415576	D	no	0.4	yes	0.68381	0.68381	0.684641	537.3	23.9903	2.73022	332.5	4.79948	2.52179	90th		PROKKA_01298	amylovorus
alkaline shock protein CDS	363	0.756	1415598	1415960	D	no	0.36	yes	0.684624	0.684624	0.684805	445.56	39.7599	2.64891	275.36	15.3616	2.4399	90th		PROKKA_01299	amylovorus
rpmB CDS	186	0.833	1416128	1416313	C	no	0.43	yes	0.68488	0.68488	0.684973	2508.7	1467.11	3.39945	1582.2	1014.64	3.19926	90th		PROKKA_01300	amylovorus
hypothetical protein CDS	306	0.862	1416412	1416717	D	no	0.36	no	0.685017	0.685017	0.68517	377.24	174.817	2.57662	237.08	122.955	2.37489				amylovorus
thiamine pyrophosphokinase CDS	687	0.713	1416762	1417448	D	no	0.37	no	0.685187	0.685187	0.68553	323.72	18.659	2.51017	200.26	6.07396	2.30159				amylovorus
ribulose-phosphate 3-epimerase CDS	651	0.748	1417448	1418098	D	no	0.35	no	0.685519	0.685519	0.685844	216	21.4678	2.33445	134.18	18.5614	2.12769				amylovorus
Ribosome biogenesis GTPase rsgA CDS	891	0.745	1418110	1419000	D	no	0.39	yes	0.685839	0.685839	0.686284	419.76	97.4194	2.623	258.24	53.1558	2.41202	90th		PROKKA_01304	amylovorus
serine-threonine protein kinase CDS	2028	0.717	1419001	1421028	D	no	0.39	no	0.68627	0.68627	0.687284	409.6	43.3171	2.61236	253	18.4957	2.40312	90th			amylovorus
serine/threonine protein phosphatase CDS	756	0.722	1421018	1421773	D	no	0.39	yes	0.687245	0.687245	0.687623	463.04	92.831	2.66562	285.12	49.1799	2.45503	90th		PROKKA_01306	amylovorus
rRNA methylase CDS	1329	0.716	1421778	1423106	D	no	0.36	no	0.687613	0.687613	0.688277	251.54	23.6601	2.40061	155.4	9.39122	2.19145				amylovorus
methionyl-tRNA formyltransferase CDS	945	0.813	1423093	1424037	D	no	0.38	no	0.688249	0.688249	0.688721	212.7	21.2748	2.32777	131.44	9.61837	2.11873				amylovorus
primosomal protein N' CDS	2400	0.703	1424051	1426450	D	no	0.4	no	0.688712	0.688712	0.689912	104.18	12.0498	2.01778	64.42	6.22872	1.80902				amylovorus
DNA-directed RNA polymerase subunit omega CDS	225	0.787	1426501	1426725	D	no	0.42	yes	0.689897	0.689897	0.690009	812.62	173.899	2.90989	500.68	93.9746	2.69956	90th		PROKKA_01310	amylovorus
gmk CDS	615	0.723	1426728	1427342	D	no	0.39	yes	0.690007	0.690007	0.690314	1156.74	254.381	3.06324	712.58	138.059	2.85283	90th		PROKKA_01311	amylovorus
hypothetical protein CDS	285	0.73	1427508	1427792	C	no	0.32	no	0.690384	0.690384	0.690526	245.74	21.6925	2.39048	151.86	8.61528	2.18144				amylovorus
hypothetical protein CDS	441	0.703	1427793	1428233	D	no	0.37	no	0.690522	0.690522	0.690742	277.88	21.4832	2.44386	171.86	8.8308	2.23517				amylovorus
hemolysin-like protein CDS	813	0.776	1429918	1430730	D	no	0.39	yes	0.691549	0.691549	0.691956	233.64	25.6837	2.36855	144.28	11.1136	2.15921			PROKKA_01314	amylovorus
geranyltranstransferase CDS	870	0.771	1430731	1431600	D	no	0.39	no	0.691943	0.691943	0.692378	271.3	58.0094	2.43345	166.98	31.0989	2.22266				amylovorus
exodeoxyribonuclease VII small subunit CDS	243	0.835	1431603	1431845	D	no	0.37	no	0.692364	0.692364	0.692486	286.34	75.7165	2.45688	176	42.2468	2.24551				amylovorus
xseA CDS	1359	0.727	1431835	1433193	D	no	0.41	no	0.692476	0.692476	0.693156	206.32	29.4165	2.31454	127.32	14.2212	2.1049				amylovorus
bifunctional 5,10-methylene-tetrahydrofolate dehydrogenase/ 5,10-methylene-tetrahydrofolate cyclohydrolase CDS	852	0.729	1433180	1434031	D	no	0.39	no	0.693127	0.693127	0.693553	204.76	19.0917	2.31125	126.52	7.94777	2.10216				amylovorus
transcriptional termination factor CDS	393	0.76	1434088	1434480	D	no	0.37	no	0.693566	0.693566	0.693763	1633.9	518.362	3.21323	1022.28	376.532	3.00957	90th			amylovorus
alkaline shock protein CDS	435	0.758	1434480	1434914	D	no	0.38	no	0.693756	0.693756	0.693973	2996.24	107.167	3.47658	1857.42	116.25	3.26891	90th			amylovorus
elongation factor P CDS	570	0.875	1434931	1435500	D	no	0.37	yes	0.693974	0.693974	0.694259	2144.9	250.122	3.33141	1333.72	213.168	3.12506	90th		PROKKA_01321	amylovorus
prolidase CDS	1110	0.777	1435581	1436690	D	no	0.4	no	0.694288	0.694288	0.694843	547.68	150.267	2.73853	337.28	86.1371	2.52799	90th			amylovorus
rpmA CDS	291	0.827	1436817	1437107	D	no	0.46	yes	0.694886	0.694886	0.695031	8339.76	226.842	3.92115	5169.7	294.359	3.71347	90th		PROKKA_01323	amylovorus
rplU CDS	312	0.848	1437128	1437439	D	no	0.4	yes	0.695036	0.695036	0.695192	8635.96	387.384	3.93631	5347.62	223.806	3.72816	90th	50th	PROKKA_01324	amylovorus
v-type sodium ATP synthase subunit CDS	1377	0.738	1437603	1438979	D	no	0.4	no	0.695266	0.695266	0.695955	141.48	21.2062	2.1507	87.28	10.3753	1.94091				amylovorus
branched-chain amino acid aminotransferase CDS	1026	0.735	1439132	1440157	C	no	0.42	no	0.696006	0.696006	0.696519	408.46	45.0603	2.61115	253.76	36.719	2.40442	90th			amylovorus
4-oxalocrotonate tautomerase CDS	180	0.816	1440213	1440392	D	no	0.41	no	0.696528	0.696528	0.696618	563.8	112.117	2.75113	351.52	86.7554	2.54595	90th			amylovorus
aminoglycoside 3'-phosphotransferase CDS	132	0.765	1440442	1440573	D	no	0.36	no	0.696639	0.696639	0.696705	415.62	137.094	2.6187	255.06	79.5718	2.40664	90th			amylovorus
alpha-beta superfamily hydrolase CDS	840	0.721	1440616	1441455	D	no	0.38	no	0.696723	0.696723	0.697143	188.8	30.8414	2.276	116.46	15.9092	2.06618				amylovorus
lysin CDS	1230	0.825	1441625	1442854	D	no	0.4	no	0.697211	0.697211	0.697826	862.72	68.6268	2.93587	533.92	36.485	2.72748	90th			amylovorus
arsenate reductase CDS	357	0.758	1443028	1443384	D	no	0.36	yes	0.69789	0.69789	0.698068	95.08	26.1634	1.97809	59.4	19.2597	1.77379			PROKKA_01342	amylovorus
lipase CDS	897	0.757	1443386	1444282	D	no	0.4	no	0.698063	0.698063	0.698511	118.1	5.86259	2.07225	73.1	2.05913	1.86392				amylovorus
hypothetical protein CDS	105	0.858	1487953	1488057	C	no	0.32	no	0.719617	0.719617	0.719669	0.48	0.782304	-0.318759	0.3	0.479583	-0.522879				amylovorus
ABC transporter ATP binding and permease protein CDS	1581	0.73	1488180	1489760	D	no	0.37	no	0.719727	0.719727	0.720517	23.58	3.05238	1.37254	14.68	2.44377	1.16673				amylovorus
ABC transporter ATP binding and permease protein CDS	1578	0.74	1489760	1491337	D	no	0.34	no	0.720491	0.720491	0.72128	15.78	1.84716	1.19811	9.76	0.978775	0.98945				amylovorus
hypothetical protein CDS	816	0.8	1491662	1492477	D	no	0.4	no	0.721411	0.721411	0.721819	49.36	13.4849	1.69338	30.8	9.55327	1.48855				amylovorus
hypothetical protein CDS	330	0.699	1492549	1492878	D	no	0.37	no	0.72184	0.72184	0.722005	44.28	17.7665	1.64621	27.76	12.3694	1.44342				amylovorus
molybdenum ABC transporter ATP-binding protein CDS	2001	0.717	1493084	1495084	C	no	0.4	no	0.722098	0.722098	0.723099	41.04	6.52557	1.61321	25.56	5.23001	1.40756				amylovorus
bacteriophage-like protein CDS	600	0.688	1495137	1495736	D	no	0.35	no	0.723091	0.723091	0.723391	155.66	30.3075	2.19218	96.94	22.8134	1.9865				amylovorus
hypothetical protein CDS	792	0.7	1495809	1496600	D	no	0.43	no	0.723416	0.723416	0.723812	45.02	5.73385	1.65341	27.98	4.42007	1.44685				amylovorus
hypothetical protein CDS	216	0.682	1496694	1496909	C	no	0.34	no	0.723844	0.723844	0.723952	39.7	8.25136	1.59879	24.62	5.39602	1.39129				amylovorus
hypothetical protein CDS	93	0.784	1496991	1497083	D	no	0.41	no	0.723988	0.723988	0.724034	10.56	4.8516	1.02366	6.44	2.88583	0.808886				amylovorus
x-prolyl-dipeptidyl aminopeptidase CDS	2382	0.778	1497287	1499668	C	no	0.44	no	0.724131	0.724131	0.725322	207.24	15.4759	2.31647	128.12	5.42098	2.10762				amylovorus
methionine sulfoxide reductase B CDS	438	0.655	1499727	1500164	D	no	0.44	yes	0.725311	0.725311	0.72553	59.94	7.61466	1.77772	37.28	6.32432	1.57148			PROKKA_01359	amylovorus
hypothetical protein CDS	282	0.703	1500214	1500495	D	no	0.32	no	0.725547	0.725547	0.725688	318.02	51.627	2.50245	197.78	38.8861	2.29618				amylovorus
transposase CDS	1332	0.682	1500757	1502088	D	no	0.39	no	0.725809	0.725809	0.726475	143.8	7.02389	2.15776	89.22	7.66662	1.95046				amylovorus
transposase CDS	465	0.717	1502188	1502652	C	no	0.37	no	0.726501	0.726501	0.726734	438.44	93.3396	2.64191	270.38	51.9389	2.43197	90th			amylovorus
transmembrane protein CDS	864	0.76	1502680	1503543	D	no	0.41	no	0.726739	0.726739	0.727171	253.94	32.8074	2.40473	156.96	17.5062	2.19579				amylovorus
biofilm-associated surface protein CDS	345	0.719	1503982	1504326	D	no	0.35	no	0.727369	0.727369	0.727541	6.48	2.36685	0.811575	4.04	1.6562	0.606381				amylovorus
carB CDS	3189	0.77	1504441	1507629	D	no	0.43	yes	0.727591	0.727591	0.729185	15.78	4.21153	1.19811	9.84	3.10129	0.992995			PROKKA_01364	amylovorus
carbamoyl phosphate synthase small subunit CDS	1098	0.761	1507622	1508719	D	no	0.45	yes	0.729129	0.729129	0.729678	11.68	2.87611	1.06744	7.32	2.15105	0.864511			PROKKA_01365	amylovorus
pyrC CDS	1278	0.712	1508720	1509997	D	no	0.45	yes	0.72966	0.72966	0.730299	12.6	2.02978	1.10037	7.78	1.06864	0.89098			PROKKA_01366	amylovorus
pyrB CDS	957	0.751	1509997	1510953	D	no	0.41	yes	0.730278	0.730278	0.730756	9.18	3.37446	0.962843	5.74	2.40894	0.758912			PROKKA_01367	amylovorus
bifunctional pyrimidine regulatory protein PyrR/uracil phosphoribosyltransferase CDS	543	0.742	1511099	1511641	D	no	0.45	yes	0.730811	0.730811	0.731082	100.82	35.5211	2.00355	63.02	24.2797	1.79948			PROKKA_01368	amylovorus
dihydroorotate dehydrogenase 1B CDS	924	0.707	1511816	1512739	D	no	0.46	yes	0.731158	0.731158	0.73162	29.64	9.44473	1.47188	18.56	6.76927	1.26858			PROKKA_01369	amylovorus
orotidine 5'-phosphate decarboxylase CDS	708	0.735	1512994	1513701	C	no	0.44	no	0.731727	0.731727	0.732081	11.72	2.86653	1.06893	7.28	1.80194	0.862131				amylovorus
pyrE CDS	639	0.779	1513703	1514341	C	no	0.43	no	0.73207	0.73207	0.73239	15.88	5.61979	1.20085	9.94	3.84617	0.997386				amylovorus
hypothetical protein CDS	351	0.714	1514267	1514617	D	no	0.37	no	0.732343	0.732343	0.732518	15.38	6.96541	1.18696	9.66	4.87678	0.984977				amylovorus
cation-transporting ATPase, P-type CDS	2622	0.715	1514864	1517485	C	no	0.43	no	0.732632	0.732632	0.733943	15.62	2.54696	1.19368	9.72	1.89526	0.987666				amylovorus
cloride channel-like protein CDS	1335	0.687	1517611	1518945	C	no	0.44	no	0.73396	0.73396	0.734628	36.46	7.11569	1.56182	22.72	5.42835	1.35641				amylovorus
hypothetical protein CDS	279	0.738	1518986	1519264	C	no	0.42	no	0.734625	0.734625	0.734765	51.44	17.1274	1.7113	32.2	12.2074	1.50786				amylovorus
acetyltransferase CDS	519	0.742	1519396	1519914	D	no	0.41	no	0.734823	0.734823	0.735083	23.1	11.1137	1.36361	14.48	7.73382	1.16077				amylovorus
hypothetical protein CDS	297	0.758	1519980	1520276	D	no	0.37	no	0.735106	0.735106	0.735254	339.88	18.1897	2.53133	210.94	19.8089	2.32416				amylovorus
hypothetical protein CDS	294	0.72	1520378	1520671	D	no	0.37	no	0.735298	0.735298	0.735445	380.9	119.098	2.58081	233.84	68.6323	2.36892				amylovorus
L-serine dehydratase CDS	663	0.642	1520883	1521545	C	no	0.47	no	0.735543	0.735543	0.735874	73.32	14.8949	1.86522	45.28	8.52449	1.65591				amylovorus
L-serine dehydratase subunit alpha CDS	882	0.643	1521559	1522440	C	no	0.49	no	0.73587	0.73587	0.736311	76.9	11.7809	1.88593	47.6	6.95629	1.67761				amylovorus
hypothetical protein CDS	315	0.703	1522440	1522754	C	no	0.41	no	0.736296	0.736296	0.736453	96.22	15.0257	1.98327	59.48	8.2962	1.77437				amylovorus
amino acid ABC transporter periplasmic protein CDS	861	0.757	1522801	1523661	D	no	0.38	no	0.73647	0.73647	0.736901	252.92	20.8746	2.40298	156.98	17.7298	2.19584				amylovorus
amino acid ABC transporter permease CDS	741	0.748	1523674	1524414	D	no	0.37	no	0.736892	0.736892	0.737263	225.82	20.8235	2.35376	140.04	15.3009	2.14625				amylovorus
amino acid ABC transporter permease CDS	675	0.72	1524424	1525098	D	no	0.37	no	0.737255	0.737255	0.737593	253.12	48.4728	2.40333	156.08	26.2071	2.19335				amylovorus
glutamine ABC transporter membrane spanning permease CDS	660	0.682	1525079	1525738	D	no	0.4	no	0.737572	0.737572	0.737902	152.18	20.4099	2.18236	94.04	10.7658	1.97331				amylovorus
hypothetical protein CDS	234	0.706	1525887	1526120	C	no	0.38	no	0.737963	0.737963	0.73808	44.86	10.2778	1.65186	27.96	7.4164	1.44654				amylovorus
oligopeptide ABC transporter substrate binding protein CDS	1746	0.758	1526229	1527974	D	no	0.37	no	0.738128	0.738128	0.739001	108.22	17.7842	2.03431	67.32	13.473	1.82814				amylovorus
transposase CDS	1350	0.701	1528320	1529669	D	no	0.36	no	0.739139	0.739139	0.739814	207.62	45.7242	2.31727	129.54	34.7827	2.1124				amylovorus
peroxidase (Npx) CDS	1365	0.743	1529738	1531102	D	no	0.44	no	0.739825	0.739825	0.740508	1533.48	546.204	3.18568	954.5	356.166	2.97978	90th			amylovorus
oxidoreductase CDS	333	0.725	1531773	1532105	D	no	0.44	no	0.740809	0.740809	0.740976	8.76	2.49159	0.942504	5.44	1.51427	0.735599				amylovorus
hypothetical protein CDS	411	0.725	1532243	1532653	D	no	0.38	no	0.741037	0.741037	0.741242	24.98	2.30478	1.39759	15.5	2.08327	1.19033				amylovorus
transposase CDS	1203	0.715	1545499	1546701	C	no	0.36	no	0.747448	0.747448	0.748049	390.62	52.2792	2.59175	241.12	25.3643	2.38223				amylovorus
Pyridoxine 5'-phosphate oxidase V related favin-nucleotide-binding protein CDS	366	0.809	1546734	1547099	D	no	0.37	no	0.748045	0.748045	0.748228	10652.5	1740.73	4.02745	6634.68	1393.15	3.82182	90th	50th		amylovorus
hypothetical protein CDS	135	0.79	1549175	1549309	D	no	0.37	no	0.749225	0.749225	0.749293	253.46	102.076	2.40391	158.76	71.1326	2.20074				amylovorus
hypothetical protein CDS	210	0.86	1549331	1549540	D	no	0.35	no	0.749301	0.749301	0.749406	257.96	100.198	2.41155	161.58	70.6204	2.20839				amylovorus
transposase CDS	1332	0.696	1549717	1551048	D	no	0.4	no	0.749488	0.749488	0.750154	112.88	15.0795	2.05262	69.74	7.93429	1.84348				amylovorus
hypothetical protein CDS	447	0.744	1551137	1551583	D	no	0.42	no	0.750174	0.750174	0.750398	10.68	2.83584	1.02857	6.64	1.82291	0.822168				amylovorus
hypothetical protein CDS	759	0.825	1551792	1552550	D	no	0.38	no	0.750491	0.750491	0.750871	426.44	85.0805	2.62986	265.74	64.6399	2.42446	90th			amylovorus
oxidoreductase CDS	708	0.756	1552618	1553325	D	no	0.4	no	0.750891	0.750891	0.751245	114.06	30.8865	2.05713	71.28	22.9222	1.85297				amylovorus
redox protein, regulator of disulfide bond formation CDS	408	0.729	1553342	1553749	D	no	0.38	no	0.751241	0.751241	0.751445	159.74	27.5672	2.20341	99.5	21.7482	1.99782				amylovorus
transporter-membrane protein CDS	1179	0.71	1553773	1554951	D	no	0.4	no	0.751449	0.751449	0.752039	165.94	6.87663	2.21995	102.8	5.43001	2.01199				amylovorus
Sensor protein CDS	480	0.681	1554999	1555478	D	no	0.41	no	0.752042	0.752042	0.752282	75	14.8817	1.87506	46.7	10.903	1.66932				amylovorus
hypothetical protein CDS	597	0.728	1556084	1556680	D	no	0.37	no	0.752567	0.752567	0.752865	97.42	9.95073	1.98865	60.28	5.65747	1.78017				amylovorus
transcriptional regulator family protein CDS	441	0.71	1556831	1557271	D	no	0.37	no	0.752928	0.752928	0.753149	2.78	1.35536	0.444045	1.72	0.819756	0.235528				amylovorus
multidrug resistance protein CDS	1473	0.732	1557432	1558904	C	no	0.39	no	0.753219	0.753219	0.753955	13.88	2.40562	1.14239	8.64	1.88229	0.936514				amylovorus
hypothetical protein CDS	567	0.762	1558904	1559470	C	no	0.37	no	0.753931	0.753931	0.754214	45.82	5.35602	1.66106	28.36	3.20047	1.45271				amylovorus
major facilitator superfamily permease CDS	1206	0.701	1560777	1561982	C	no	0.4	no	0.754837	0.754837	0.75544	103.78	11.1592	2.01611	64.46	8.98905	1.80929				amylovorus
transposase ORF C CDS	345	0.681	1561987	1562331	C	no	0.35	no	0.755422	0.755422	0.755594	6.46	2.15128	0.810233	3.98	1.27945	0.599883				amylovorus
galactose-1-phosphate uridylyltransferase CDS	1464	0.796	1572420	1573883	D	no	0.37	no	0.760467	0.760467	0.761199	7.44	1.65318	0.871573	4.64	1.22597	0.666518				amylovorus
galactokinase CDS	1164	0.788	1573904	1575067	D	no	0.39	no	0.761185	0.761185	0.761767	9.38	1.25379	0.972203	5.84	0.976217	0.766413				amylovorus
amidohydrolase CDS	1197	0.743	1575242	1576438	D	no	0.39	no	0.761832	0.761832	0.762431	0.84	0.43359	-0.0757207	0.52	0.327109	-0.283997				amylovorus
Nitroreductase CDS	645	0.777	1578494	1579138	D	no	0.38	no	0.763405	0.763405	0.763727	156.88	13.4256	2.19557	96.96	5.35098	1.98659				amylovorus
beta-galactosidase CDS	2007	0.777	1579664	1581670	D	no	0.41	no	0.763971	0.763971	0.764974	42.2	10.6738	1.62531	26.32	7.82764	1.42029				amylovorus
Lactose permease CDS	1920	0.751	1581681	1583600	D	no	0.39	no	0.764946	0.764946	0.765906	40.1	5.12055	1.60314	24.9	3.68103	1.3962				amylovorus
transcription repressor of beta-galactosidase gene CDS	1008	0.751	1583793	1584800	D	no	0.36	no	0.765968	0.765968	0.766472	237.5	15.9534	2.37566	147.3	13.4527	2.1682				amylovorus
beta-galactosidase large subunit CDS	1881	0.707	1585025	1586905	C	no	0.43	no	0.766564	0.766564	0.767504	227.92	49.3206	2.35778	140.66	27.3876	2.14817				amylovorus
beta-galactosidase small subunit CDS	951	0.705	1586889	1587839	C	no	0.43	no	0.767465	0.767465	0.767941	178.02	14.63	2.25047	110.24	8.65898	2.04234				amylovorus
UDP-galactose 4-epimerase CDS	993	0.801	1587942	1588934	C	no	0.44	no	0.767974	0.767974	0.768471	1489.32	289.657	3.17299	918.96	157.12	2.9633	90th			amylovorus
GalR protein CDS	324	0.677	1589104	1589427	C	no	0.43	no	0.768536	0.768536	0.768698	61.84	104.086	1.79127	40.36	69.4074	1.60595				amylovorus
transposase CDS	1332	0.685	1589595	1590926	D	no	0.39	no	0.768774	0.768774	0.76944	113.84	3.21683	2.05629	70.52	2.51933	1.84831				amylovorus
transposase CDS	465	0.7	1591026	1591490	C	no	0.39	no	0.769466	0.769466	0.769698	38.56	7.09458	1.58614	24.06	5.51389	1.3813				amylovorus
lincomycin-resistance protein CDS	1065	0.735	1592093	1593157	D	no	0.4	no	0.769982	0.769982	0.770514	1	0.316228	0	0.6	0.158114	-0.221849				amylovorus
hypothetical protein CDS	993	0.796	1593281	1594273	D	no	0.39	no	0.770556	0.770556	0.771053	646.16	171.001	2.81034	403.7	127.194	2.60606	90th			amylovorus
ABC transporter CDS	879	0.715	1594378	1595256	D	no	0.4	no	0.771087	0.771087	0.771526	58.84	14.1366	1.76967	36.48	8.79642	1.56205				amylovorus
glutamine synthetase CDS	1338	0.869	1595460	1596797	D	no	0.41	yes	0.77161	0.77161	0.772279	1114.5	91.5926	3.04708	691.16	69.5565	2.83958	90th		PROKKA_01481	amylovorus
aluminum resistance protein CDS	1248	0.784	1596939	1598186	D	no	0.41	no	0.772326	0.772326	0.77295	68.66	8.60831	1.8367	42.46	4.83766	1.62798				amylovorus
miaA CDS	921	0.691	1598179	1599099	D	no	0.41	no	0.772925	0.772925	0.773386	64.26	6.98591	1.80794	39.8	4.27493	1.59988				amylovorus
rhodanese-related sulfurtransferase CDS	402	0.751	1599177	1599578	D	no	0.39	yes	0.773408	0.773408	0.773609	857.58	108.579	2.93327	533.38	90.0532	2.72704	90th		PROKKA_01484	amylovorus
hypothetical protein CDS	231	0.784	1599637	1599867	D	no	0.31	no	0.77363	0.77363	0.773746	521.34	121.028	2.71712	320.74	66.3315	2.50615	90th			amylovorus
hypothetical protein CDS	681	0.745	1599877	1600557	D	no	0.41	no	0.773746	0.773746	0.774087	257.22	23.268	2.4103	158.94	9.11389	2.20123				amylovorus
5-formyltetrahydrofolate cyclo-ligase CDS	597	0.715	1600595	1601191	D	no	0.38	no	0.774094	0.774094	0.774392	240.26	51.7484	2.38068	147.88	27.787	2.16991				amylovorus
rpmG CDS	150	0.818	1601213	1601362	D	no	0.39	yes	0.774393	0.774393	0.774468	3619.04	303.979	3.55859	2242.06	198.555	3.35065	90th		PROKKA_01488	amylovorus
penicillin-binding protein CDS	2109	0.779	1601438	1603546	D	no	0.4	no	0.774501	0.774501	0.775556	466.48	17.6375	2.66883	288.96	12.7776	2.46084	90th			amylovorus
ABC transporter permease CDS	2589	0.698	1603637	1606225	C	no	0.37	no	0.775565	0.775565	0.776859	95.32	13.987	1.97918	58.8	6.82056	1.76938				amylovorus
N-acetylglucosamine kinase CDS	924	0.848	1606335	1607258	C	no	0.43	no	0.77687	0.77687	0.777332	1164.32	86.1052	3.06607	723	82.2864	2.85914	90th			amylovorus
hypothetical protein CDS	198	0.667	1607316	1607513	D	no	0.33	no	0.777344	0.777344	0.777443	22.6	8.31414	1.35411	14.14	5.91168	1.15045				amylovorus
hypothetical protein CDS	450	0.724	1607674	1608123	D	no	0.38	no	0.777517	0.777517	0.777742	47.5	16.3982	1.67669	29.76	11.8124	1.47363				amylovorus
membrane protein CDS	210	0.697	1608169	1608378	D	no	0.34	no	0.777757	0.777757	0.777862	10.44	8.22423	1.0187	6.62	5.60598	0.820858				amylovorus
peptidase T CDS	1284	0.747	1608413	1609696	D	no	0.39	no	0.777875	0.777875	0.778517	22.84	1.75014	1.3587	14.14	0.826438	1.15045				amylovorus
L-LDH CDS	915	0.829	1609807	1610721	D	no	0.39	no	0.778549	0.778549	0.779006	562.56	134.273	2.75017	351.14	100.421	2.54548	90th			amylovorus
transcription elongation factor GreA CDS	477	0.832	1610783	1611259	D	no	0.39	no	0.779021	0.779021	0.779259	765.96	166.23	2.88421	477.86	126.886	2.6793	90th			amylovorus
pheT CDS	2415	0.83	1611339	1613753	D	no	0.42	no	0.77929	0.77929	0.780497	326.7	55.1304	2.51415	203.48	43.633	2.30852				amylovorus
pheS CDS	1050	0.801	1613757	1614806	D	yes	0.42	yes	0.780459	0.780459	0.780984	416.72	19.3413	2.61984	258.22	15.7933	2.41199	90th		PROKKA_01499	amylovorus
transcriptional regulator CDS	351	0.723	1615090	1615440	D	no	0.41	no	0.781104	0.781104	0.781279	740	38.971	2.86923	458.84	35.4824	2.66166	90th			amylovorus
rRNA methylase CDS	768	0.785	1615533	1616300	D	no	0.38	no	0.781318	0.781318	0.781702	115.68	14.3803	2.06326	71.96	12.1774	1.85709				amylovorus
acylphosphatase CDS	273	0.742	1616388	1616660	C	no	0.38	no	0.781732	0.781732	0.781868	111.5	16.4352	2.04727	68.88	8.87874	1.83809				amylovorus
hypothetical protein CDS	969	0.734	1616701	1617669	C	no	0.42	no	0.781883	0.781883	0.782367	334.48	37.2115	2.52437	207.96	32.4361	2.31798				amylovorus
Sensor protein CDS	1578	0.689	1617715	1619292	D	no	0.4	no	0.782373	0.782373	0.783162	195.94	17.0336	2.29212	121.44	11.7417	2.08436				amylovorus
two-component system regulator CDS	717	0.816	1619279	1619995	D	no	0.39	yes	0.78313	0.78313	0.783488	448.54	17.043	2.6518	277.78	10.5597	2.4437	90th		PROKKA_01505	amylovorus
transposase CDS	1050	0.691	1620198	1621247	D	no	0.4	no	0.783574	0.783574	0.784099	16.32	4.65263	1.21272	10.12	2.97775	1.00518				amylovorus
hypothetical protein CDS	558	0.76	1621354	1621911	D	no	0.35	no	0.784133	0.784133	0.784412	500.8	11.8918	2.69966	310.48	18.3482	2.49203	90th			amylovorus
hypothetical protein CDS	1152	0.729	1621913	1623064	D	no	0.39	no	0.784404	0.784404	0.78498	598.96	58.6482	2.7774	370.02	23.9968	2.56823	90th			amylovorus
Iojap family protein CDS	348	0.821	1623070	1623417	D	yes	0.38	yes	0.784963	0.784963	0.785137	616.6	85.6024	2.79	380.42	40.854	2.58026	90th		PROKKA_01508	amylovorus
hypothetical protein CDS	594	0.744	1623439	1624032	D	no	0.39	yes	0.785142	0.785142	0.785439	741.42	174.767	2.87006	456.08	96.1445	2.65904	90th		PROKKA_01509	amylovorus
nicotinate-nucleotide adenyltransferase CDS	654	0.774	1624013	1624666	D	no	0.41	no	0.785419	0.785419	0.785746	420.22	39.9063	2.62348	259.7	16.7538	2.41447	90th			amylovorus
GTP-binding protein YqeH CDS	1110	0.735	1624677	1625786	D	no	0.41	yes	0.78574	0.78574	0.786295	377.94	12.1784	2.57742	234.22	12.1547	2.36962			PROKKA_01511	amylovorus
hydrolase, HAD superfamily protein CDS	525	0.677	1625779	1626303	D	no	0.38	no	0.786273	0.786273	0.786536	474.2	74.3671	2.67596	292.44	36.9604	2.46604	90th			amylovorus
adenosine deaminase CDS	1002	0.69	1626443	1627444	C	no	0.4	no	0.786594	0.786594	0.787095	193.42	3.97706	2.2865	119.86	5.22905	2.07867				amylovorus
transposase CDS	1281	0.729	1627588	1628868	C	no	0.37	no	0.787148	0.787148	0.787789	21.16	3.43264	1.32552	13.1	2.05791	1.11727				amylovorus
rplT CDS	357	0.849	1628979	1629335	D	no	0.41	yes	0.787821	0.787821	0.787999	6353.24	282.65	3.803	3937.44	244.528	3.59521	90th		PROKKA_01516	amylovorus
rpmI CDS	201	0.883	1629376	1629576	D	no	0.44	yes	0.788013	0.788013	0.788113	10078.6	1129.03	4.0034	6226.24	526.332	3.79423	90th	50th	PROKKA_01517	amylovorus
infC CDS	454	0.761	1629598	1630051	D	yes	0.42	no	0.78812	0.78812	0.788347	4452.5		3.6486	590.62	1320.67	2.77131	90th			amylovorus
translational initiation factor IF3 CDS	444	0.769	1629605	1630048	D	no	0.42	yes	0.788124	0.788124	0.788346	8760.28	2592.34	3.94252	5380.24	1483.33	3.7308	90th	50th	PROKKA_01518	amylovorus
thrS CDS	1938	0.859	1631022	1632959	D	no	0.43	yes	0.788809	0.788809	0.789778	752.56	169.883	2.87654	463.06	92.5926	2.66564	90th		PROKKA_01522	amylovorus
primosomal protein DnaI CDS	918	0.707	1633241	1634158	D	no	0.42	no	0.789882	0.789882	0.790341	599.12	149.656	2.77751	368.88	84.3353	2.56689	90th			amylovorus
replication initiation/membrane attachment protein CDS	1350	0.694	1634175	1635524	D	no	0.41	no	0.790334	0.790334	0.791009	327.36	59.2056	2.51503	202.2	32.9927	2.30578				amylovorus
nrdR CDS	468	0.761	1635527	1635994	D	no	0.4	yes	0.790988	0.790988	0.791222	220.08	61.8499	2.34258	135.32	35.2939	2.13136			PROKKA_01525	amylovorus
coaE CDS	603	0.719	1635997	1636599	D	no	0.32	no	0.791215	0.791215	0.791517	267.28	59.9155	2.42697	164.66	33.1401	2.21659				amylovorus
formamidopyrimidine-DNA glycosylase CDS	831	0.679	1636596	1637426	D	no	0.42	no	0.791505	0.791505	0.79192	104.44	16.7361	2.01887	64.46	8.58505	1.80929				amylovorus
DNA polymerase CDS	2664	0.764	1637435	1640098	D	yes	0.41	yes	0.791911	0.791911	0.793243	103.8	12.1456	2.0162	64.24	6.61385	1.80781			PROKKA_01528	amylovorus
hypothetical protein CDS	714	0.688	1650376	1651089	C	no	0.33	no	0.798169	0.798169	0.798526	0.06	0.0894427	-1.22185	0.04	0.0547723	-1.39794				amylovorus
hypothetical protein CDS	429	0.701	1651373	1651801	D	no	0.33	no	0.798651	0.798651	0.798866	148.6	3.33766	2.17202	92.08	4.40874	1.96417				amylovorus
hypothetical protein CDS	282	0.754	1651829	1652110	D	no	0.35	no	0.798872	0.798872	0.799013	0.64	0.296648	-0.19382	0.4	0.187083	-0.39794				amylovorus
transposase CDS	372	0.699	1653428	1653799	C	no	0.38	no	0.799645	0.799645	0.799831	23.28	9.35238	1.36698	14.6	6.57799	1.16435				amylovorus
transposase CDS	1050	0.691	1658722	1659771	C	no	0.4	no	0.802206	0.802206	0.802731	22.92	5.7273	1.36021	14.22	3.52803	1.1529				amylovorus
phosphoribosylamine--glycine ligase CDS	1260	0.706	1662064	1663323	D	no	0.44	no	0.803822	0.803822	0.804452	1.88	0.92844	0.274158	1.14	0.634823	0.0569049				amylovorus
bifunctional phosphoribosylaminoimidazolecarboxamide formyltransferase/IMP cyclohydrolase CDS	1542	0.762	1663336	1664877	D	no	0.41	no	0.804437	0.804437	0.805208	2.74	1.92172	0.437751	1.76	1.32778	0.245513				amylovorus
phosphoribosyl glycinamide formyltransferase CDS	597	0.722	1664880	1665476	D	no	0.39	no	0.805184	0.805184	0.805482	1.62	0.936483	0.209515	1.04	0.598331	0.0170333				amylovorus
phosphoribosylaminoimidazole synthetase CDS	1038	0.708	1665486	1666523	D	no	0.42	no	0.805477	0.805477	0.805996	2.96	1.37405	0.471292	1.86	0.976217	0.269513				amylovorus
amidophosphoribosyltransferase CDS	1452	0.724	1666525	1667976	D	no	0.42	no	0.805979	0.805979	0.806705	2.54	1.27789	0.404834	1.6	0.827647	0.20412				amylovorus
phosphoribosylformylglycinamidine synthase II CDS	2229	0.757	1667952	1670180	D	no	0.42	no	0.806669	0.806669	0.807784	1.84	1.54693	0.264818	1.18	1.07564	0.071882				amylovorus
phosphoribosylformylglycinamidine synthase I CDS	672	0.749	1670177	1670848	D	no	0.4	no	0.807746	0.807746	0.808082	0.52	0.327109	-0.283997	0.32	0.238747	-0.49485				amylovorus
phosphoribosylformylglycinamidine synthase CDS	255	0.787	1670845	1671099	D	no	0.37	no	0.808069	0.808069	0.808196	2.24	2.37971	0.350248	1.44	1.63187	0.158362				amylovorus
phosphoribosylaminoimidazolesuccinocarboxamide synthase CDS	717	0.805	1671100	1671816	D	no	0.38	no	0.808192	0.808192	0.80855	2.24	1.61183	0.350248	1.42	1.11669	0.152288				amylovorus
phosphoribosylaminoimidazole carboxylase ATPase subunit CDS	1176	0.711	1672022	1673197	D	no	0.41	no	0.808638	0.808638	0.809226	8.22	2.97943	0.914872	5.16	2.10666	0.71265				amylovorus
phosphoribosylaminoimidazole carboxylase CDS	486	0.738	1673163	1673648	D	no	0.41	no	0.80919	0.80919	0.809433	6.82	1.88997	0.833784	4.26	1.33716	0.62941				amylovorus
formate--tetrahydrofolate ligase CDS	1662	0.763	1673659	1675320	D	no	0.42	no	0.80943	0.80943	0.810261	4.96	1.32966	0.695482	3.1	0.984886	0.491362				amylovorus
hypothetical protein CDS	882	0.813	1675541	1676422	D	no	0.41	no	0.81034	0.81034	0.810781	434.72	61.922	2.63821	270.5	49.8962	2.43217	90th			amylovorus
DNA-damage-inducible protein CDS	315	0.712	1676440	1676754	D	no	0.38	no	0.810774	0.810774	0.810932	470.36	28.6045	2.67243	291.88	27.5375	2.4652	90th			amylovorus
hypothetical protein CDS	159	0.855	1676915	1677073	C	no	0.3	no	0.811004	0.811004	0.811084	73.7	69.113	1.86747	47.02	46.8777	1.67228				amylovorus
bacteriocin helveticin CDS	978	0.851	1677151	1678128	D	no	0.38	no	0.811118	0.811118	0.811607	94.16	23.1883	1.97387	58.78	17.2501	1.76923				amylovorus
hypothetical protein CDS	213	0.707	1678262	1678474	C	no	0.4	no	0.811656	0.811656	0.811762	183.68	41.8136	2.26406	114.16	27.9843	2.05751				amylovorus
transposase CDS	1332	0.692	1678642	1679973	D	no	0.4	no	0.811839	0.811839	0.812505	39.72	3.99712	1.59901	24.54	1.81191	1.38987				amylovorus
aminopeptidase N CDS	1305	0.783	1680135	1681439	C	no	0.4	no	0.812561	0.812561	0.813214	275.2	109.792	2.43965	170.04	66.0246	2.23055				amylovorus
Surface protein CDS	978	0.755	1681538	1682515	C	no	0.38	no	0.81324	0.81324	0.813729	245.1	36.2262	2.38934	151.2	17.8522	2.17955				amylovorus
murC CDS	1314	0.84	1684015	1685328	D	no	0.4	yes	0.814438	0.814438	0.815095	348.9	33.3604	2.5427	216.78	29.2181	2.33602			PROKKA_01557	amylovorus
S-layer protein CDS	1902	0.772	1685380	1687281	D	no	0.37	no	0.815098	0.815098	0.816049	61.92	4.705	1.79183	38.48	4.41271	1.58524				amylovorus
hypothetical protein CDS	252	0.745	1687447	1687698	D	no	0.36	no	0.816098	0.816098	0.816224	352.06	63.258	2.54662	219.34	49.1392	2.34112				amylovorus
phenylalanyl-tRNA synthetase CDS	648	0.86	1687813	1688460	D	yes	0.41	yes	0.816275	0.816275	0.816599	1044.96	470.97	3.0191	656.58	332.33	2.81729	90th		PROKKA_01558	amylovorus
thioredoxin CDS	321	0.793	1688480	1688800	D	no	0.36	no	0.816597	0.816597	0.816758	1467.54	73.7518	3.16659	909.92	68.0763	2.959	90th			amylovorus
trmB CDS	657	0.814	1688866	1689522	D	no	0.38	yes	0.816784	0.816784	0.817113	414.84	45.8539	2.61788	256.26	20.4831	2.40868	90th		PROKKA_01560	amylovorus
ABC transporter permease CDS	1233	0.747	1689534	1690766	D	no	0.37	no	0.817107	0.817107	0.817724	156.34	25.2135	2.19407	97.34	19.7725	1.98829				amylovorus
ABC transporter ATP-binding protein CDS	744	0.76	1690759	1691502	D	no	0.38	yes	0.8177	0.8177	0.818072	242.22	42.0479	2.38421	149.74	23.8069	2.17534			PROKKA_01562	amylovorus
histidine triad HIT family protein CDS	432	0.805	1691594	1692025	C	yes	0.38	no	0.818103	0.818103	0.818319	237.9	20.6672	2.37639	147.18	10.3207	2.16785				amylovorus
tropomyosin CDS	357	0.792	1692037	1692393	C	no	0.39	no	0.818318	0.818318	0.818496	168.56	26.0889	2.22675	104.96	20.9338	2.02102				amylovorus
prsA CDS	906	0.877	1692511	1693416	C	no	0.39	no	0.818547	0.818547	0.819	1571.6	63.9819	3.19634	974.2	62.1037	2.98865	90th			amylovorus
IS4 family transposase CDS	1371	0.722	1693642	1695012	C	no	0.34	no	0.819094	0.819094	0.819779	19.52	3.91114	1.29048	12.14	2.68011	1.08422				amylovorus
CMP-binding factor CDS	978	0.735	1695170	1696147	D	no	0.41	no	0.819833	0.819833	0.820322	121.94	14.1897	2.08615	75.36	6.86462	1.87714				amylovorus
DNA repair ATPase CDS	2496	0.726	1696140	1698635	D	no	0.38	no	0.820302	0.820302	0.82155	148.28	6.28387	2.17108	92	7.44245	1.96379				amylovorus
phosphoesterase CDS	1215	0.736	1698616	1699830	D	no	0.36	no	0.821499	0.821499	0.822107	160	10.506	2.20412	99.28	10.0803	1.99686				amylovorus
hypothetical protein CDS	351	0.898	1699839	1700189	D	no	0.37	no	0.822091	0.822091	0.822266	775.18	121.235	2.8894	482.3	94.5786	2.68332	90th			amylovorus
penicillin-binding protein CDS	2058	0.74	1700207	1702264	D	no	0.4	no	0.822269	0.822269	0.823298	200.76	9.92713	2.30268	124.48	9.29876	2.0951				amylovorus
ribosomal protein large subunit CDS	858	0.743	1702355	1703212	C	no	0.36	no	0.823308	0.823308	0.823737	17.18	1.75556	1.23502	10.64	1.26016	1.02694				amylovorus
glycolate oxidase CDS	1044	0.737	1703373	1704416	D	no	0.42	no	0.8238	0.8238	0.824322	15.6	5.91566	1.19312	9.7	3.77094	0.986772				amylovorus
glycerol uptake facilitator protein CDS	753	0.78	1704609	1705361	C	no	0.44	no	0.824398	0.824398	0.824774	298.84	36.7935	2.47544	185.38	25.4537	2.26806				amylovorus
hypothetical protein CDS	330	0.792	1708511	1708840	D	no	0.34	no	0.826285	0.826285	0.82645	55.58	3.73858	1.74492	34.48	3.00782	1.53757				amylovorus
acyl transferase domain-containing protein CDS	483	0.708	1709086	1709568	D	no	0.39	no	0.826563	0.826563	0.826805	18.76	6.16141	1.27323	11.64	3.9119	1.06595				amylovorus
transcriptional regulator-like protein CDS	363	0.758	1709951	1710313	C	no	0.32	no	0.826981	0.826981	0.827163	69.9	10.7854	1.84448	43.2	5.96574	1.63548				amylovorus
Integral membrane protein CDS	1110	0.742	1710645	1711754	C	no	0.39	no	0.827317	0.827317	0.827872	58.6	10.2086	1.7679	36.36	6.79618	1.56062				amylovorus
PTS system transporter subunit IIC CDS	1305	0.792	1711834	1713138	D	no	0.35	no	0.827892	0.827892	0.828545	227.1	114.943	2.35622	140.24	69.4087	2.14687				amylovorus
hypothetical protein CDS	189	0.766	1714130	1714318	D	no	0.35	no	0.829002	0.829002	0.829097	13.7	5.73716	1.13672	8.56	3.95259	0.932474				amylovorus
hypothetical protein CDS	333	0.717	1714315	1714647	D	no	0.39	no	0.829092	0.829092	0.829258	27.58	13.1525	1.44059	17.34	9.18031	1.23905				amylovorus
hypothetical protein CDS	486	0.684	1714979	1715464	C	no	0.37	no	0.829413	0.829413	0.829656	11.82	2.63002	1.07262	7.36	1.9021	0.866878				amylovorus
Permease of the major facilitator superfamily protein CDS	1377	0.661	1715770	1717146	D	no	0.4	no	0.829796	0.829796	0.830484	231.28	9.78913	2.36414	143.22	5.4669	2.156				amylovorus
hypothetical protein CDS	204	0.74	1717788	1717991	D	no	0.35	no	0.830772	0.830772	0.830874	459.42	122.499	2.66221	282.44	69.0333	2.45093	90th			amylovorus
hypothetical protein CDS	555	0.844	1718136	1718690	D	no	0.39	no	0.83094	0.83094	0.831217	0.5	0.6	-0.30103	0.32	0.408656	-0.49485				amylovorus
FNR/CRP family transcriptional regulator CDS	495	0.704	1719002	1719496	C	no	0.36	no	0.831359	0.831359	0.831606	41.86	12.4172	1.6218	26.18	9.0015	1.41797				amylovorus
fructose-bisphosphate aldolase CDS	918	0.888	1719557	1720474	D	no	0.42	yes	0.831627	0.831627	0.832086	5719.88	1253.91	3.75739	3566.98	945.084	3.5523	90th		PROKKA_01575	amylovorus
argS CDS	1686	0.847	1720584	1722269	D	no	0.4	no	0.832124	0.832124	0.832967	265.66	22.1792	2.42433	164.46	12.8068	2.21606				amylovorus
cell surface protein CDS	675	0.758	1722573	1723247	D	no	0.38	no	0.833086	0.833086	0.833423	224.64	44.58	2.35149	138.82	25.6404	2.14245				amylovorus
P-loop ATPase superfamily sugar kinase CDS	849	0.716	1723380	1724228	D	no	0.41	no	0.833476	0.833476	0.833901	268.68	57.0243	2.42924	165.42	30.863	2.21859				amylovorus
D-alanyl-D-alanine carboxypeptidase CDS	1299	0.799	1724230	1725528	D	no	0.4	no	0.833887	0.833887	0.834537	221.22	38.1861	2.34482	136.4	19.8611	2.13481				amylovorus
hypothetical protein CDS	318	0.809	1725862	1726179	C	no	0.36	no	0.834676	0.834676	0.834835	224.54	128.766	2.35129	141.6	89.378	2.15106				amylovorus
hydrolase, MutT/Nudix family protein CDS	705	0.755	1726252	1726956	C	no	0.36	no	0.834865	0.834865	0.835217	179.44	26.0579	2.25392	110.82	13.7003	2.04462				amylovorus
nicotinate phosphoribosyltransferase CDS	1434	0.778	1727074	1728507	C	no	0.4	no	0.835263	0.835263	0.83598	92.1	18.1525	1.96426	57.02	10.9466	1.75603				amylovorus
amidase CDS	546	0.736	1728517	1729062	C	no	0.38	no	0.83596	0.83596	0.836233	172.92	30.3413	2.23785	106.78	16.6831	2.02849				amylovorus
hypothetical protein CDS	261	0.736	1729318	1729578	D	no	0.39	no	0.836348	0.836348	0.836478	200.18	30.2097	2.30142	123.96	18.5101	2.09328				amylovorus
mucus binding protein precursor CDS	600	0.738	1729683	1730282	D	no	0.4	no	0.836524	0.836524	0.836824	108.8	37.1374	2.03663	68.14	26.7905	1.8334				amylovorus
transposase CDS	420	0.703	1730307	1730726	C	no	0.39	no	0.836826	0.836826	0.837036	1129.44	84.0615	3.05286	699.06	45.1021	2.84451	90th			amylovorus
hypothetical protein CDS	93	0.853	1730982	1731074	C	no	0.31	no	0.837153	0.837153	0.837199	66.16	13.8242	1.8206	41.1	9.4	1.61384				amylovorus
polysaccharide transporter CDS	1647	0.716	1731238	1732884	D	no	0.39	no	0.837276	0.837276	0.8381	740.32	67.2901	2.86942	459.9	60.1473	2.66266	90th			amylovorus
leuS CDS	2415	0.854	1732978	1735392	D	no	0.42	yes	0.838118	0.838118	0.839325	314.06	29.899	2.49701	195.04	25.5934	2.29012			PROKKA_01594	amylovorus
membrane-associated phospholipid phosphatase CDS	663	0.725	1735685	1736347	C	no	0.38	no	0.839427	0.839427	0.839759	93.2	22.724	1.96942	58.08	16.1348	1.76403				amylovorus
Permease of the major facilitator superfamily protein CDS	1461	0.672	1736389	1737849	D	no	0.4	no	0.839768	0.839768	0.840498	140.06	22.0687	2.14631	86.36	11.0728	1.93631				amylovorus
S-adenosylmethionine synthetase CDS	1200	0.8	1737872	1739071	D	no	0.42	yes	0.840485	0.840485	0.841085	800.98	92.495	2.90362	494.82	44.0815	2.69445	90th		PROKKA_01600	amylovorus
metal ion ABC transporter substrate binding-protein/surface adhesin CDS	888	0.716	1739521	1740408	D	no	0.36	no	0.841282	0.841282	0.841726	172.06	29.1296	2.23568	106.1	14.9397	2.02572				amylovorus
hypothetical protein CDS	186	0.67	1743797	1743982	D	no	0.38	no	0.84335	0.84335	0.843443	115.18	44.2619	2.06138	70.56	25.9623	1.84856				amylovorus
seryl-tRNA synthetase CDS	1308	0.851	1746213	1747520	D	no	0.42	yes	0.844519	0.844519	0.845173	1421.96	295.76	3.15289	886.82	227.094	2.94784	90th		PROKKA_01608	amylovorus
ribosomal-protein-alanine N-acetyltransferase CDS	552	0.701	1747745	1748296	D	no	0.38	no	0.84526	0.84526	0.845536	361.1	22.5658	2.55763	223.8	16.7428	2.34986				amylovorus
hypothetical protein CDS	609	0.683	1748296	1748904	D	no	0.4	yes	0.845526	0.845526	0.845831	209.2	7.94261	2.32056	129.64	6.70694	2.11274			PROKKA_01610	amylovorus
esterase CDS	795	0.719	1749075	1749869	C	no	0.41	no	0.845903	0.845903	0.8463	1183.58	247.562	3.0732	728.96	134.156	2.8627	90th			amylovorus
regulator CDS	858	0.697	1749872	1750729	C	no	0.41	yes	0.846288	0.846288	0.846717	777.92	71.477	2.89093	481.8	44.0386	2.68287	90th		PROKKA_01612	amylovorus
nucleoside deoxyribosyltransferase CDS	504	0.779	1750766	1751269	D	no	0.41	no	0.846721	0.846721	0.846973	212.74	9.71072	2.32785	131.92	10.0865	2.12031				amylovorus
NAD-dependent aldehyde dehydrogenase CDS	1383	0.788	1751427	1752809	C	no	0.43	no	0.84704	0.84704	0.847732	122.36	23.639	2.08764	76.24	18.3185	1.88218				amylovorus
adenylosuccinate lyase CDS	1350	0.703	1752863	1754212	D	no	0.45	no	0.847735	0.847735	0.84841	45.6	2.82135	1.65896	28.28	2.55284	1.45148				amylovorus
transcriptional regulator CDS	198	0.637	1754418	1754615	C	no	0.39	no	0.848487	0.848487	0.848586	26.62	5.67027	1.42521	16.6	4.29709	1.22011				amylovorus
LysR family malolactic regulator CDS	318	0.678	1754612	1754929	C	no	0.39	no	0.848581	0.848581	0.84874	23.32	3.47736	1.36773	14.5	2.51496	1.16137				amylovorus
surface protein CDS	1080	0.771	1754901	1755980	D	no	0.4	no	0.84872	0.84872	0.84926	15.16	6.51828	1.1807	9.52	4.59315	0.978637				amylovorus
hypothetical protein CDS	1032	0.711	1756320	1757351	D	no	0.39	no	0.849407	0.849407	0.849923	473.84	114.605	2.67563	295.84	86.2327	2.47106	90th			amylovorus
membrane protein CDS	3645	0.801	1757465	1761109	D	no	0.41	no	0.84996	0.84996	0.851783	173.7	23.8312	2.2398	108.06	19.4507	2.03366				amylovorus
transcriptional regulator CDS	576	0.687	1761114	1761689	D	no	0.38	no	0.851725	0.851725	0.852013	195.72	23.5178	2.29164	120.96	12.2374	2.08264				amylovorus
beta-lactamase class A CDS	948	0.735	1761805	1762752	D	no	0.42	no	0.852059	0.852059	0.852533	223.26	25.7723	2.34881	137.96	12.3474	2.13975				amylovorus
CorA family cationic transporter CDS	918	0.716	1762768	1763685	D	no	0.39	no	0.852525	0.852525	0.852984	210.24	22.9084	2.32272	129.86	9.98138	2.11348				amylovorus
glycerol-3-phosphate ABC transporter CDS	1305	0.866	1763789	1765093	D	no	0.41	no	0.853019	0.853019	0.853671	1196.86	410.496	3.07804	749.66	296.968	2.87486	90th			amylovorus
hypothetical protein CDS	1296	0.721	1765147	1766442	D	no	0.43	no	0.853676	0.853676	0.854324	379.76	40.1043	2.57951	236.06	35.1087	2.37302				amylovorus
sugar ABC transporter CDS	825	0.761	1766426	1767250	D	no	0.4	no	0.854294	0.854294	0.854707	186.64	17.447	2.271	115.84	14.1774	2.06386				amylovorus
sugar ABC transporter CDS	867	0.735	1767254	1768120	D	no	0.39	no	0.854695	0.854695	0.855128	299.18	24.8377	2.47593	184.96	9.81239	2.26708				amylovorus
multiple sugar-binding ABC-transporter ATPase protein CDS	1086	0.758	1768120	1769205	D	no	0.4	no	0.855114	0.855114	0.855657	352.32	26.7753	2.54694	218.7	24.1366	2.33985				amylovorus
dipeptidase CDS	1428	0.824	1769486	1770913	D	no	0.43	no	0.855774	0.855774	0.856488	545.98	107.925	2.73718	336.24	56.8824	2.52665	90th			amylovorus
DNA nuclease CDS	861	0.696	1770951	1771811	D	no	0.42	yes	0.856483	0.856483	0.856913	147.44	14.6945	2.16862	91.18	7.32782	1.9599			PROKKA_01628	amylovorus
DNA polymerase III CDS	957	0.72	1771821	1772777	D	no	0.41	no	0.856903	0.856903	0.857382	129.62	10.6237	2.11267	80.26	6.0583	1.9045				amylovorus
hypothetical protein CDS	801	0.727	1772785	1773585	D	no	0.43	no	0.85737	0.85737	0.85777	91.46	24.3255	1.96123	57.12	17.8934	1.75679				amylovorus
hypothetical protein CDS	639	0.687	1773605	1774243	D	no	0.38	no	0.857766	0.857766	0.858086	28.56	3.10612	1.45576	17.78	2.60231	1.24993				amylovorus
hypothetical protein CDS	450	0.619	1774245	1774694	D	no	0.4	no	0.858076	0.858076	0.858301	0.28	0.130384	-0.552842	0.18	0.083666	-0.744727				amylovorus
mucus binding protein precursor Mub CDS	3222	0.754	1774769	1777990	D	no	0.37	no	0.858329	0.858329	0.85994	55.8	12.5463	1.74663	34.5	7.48198	1.53782				amylovorus
nicotinamide mononucleotide transporter CDS	738	0.807	1778197	1778934	D	no	0.39	no	0.859987	0.859987	0.860356	368.62	40.1193	2.56658	228.52	27.3022	2.35892				amylovorus
surface protein CDS	141	0.706	1779208	1779348	C	no	0.41	no	0.860476	0.860476	0.860547	8.2	4.13642	0.913814	5.18	2.80482	0.71433				amylovorus
surface protein CDS	1728	0.747	1779480	1781207	C	no	0.37	no	0.860608	0.860608	0.861472	12.94	3.21916	1.11193	8.08	2.38055	0.907411				amylovorus
hypothetical protein CDS	291	0.783	1781269	1781559	C	no	0.29	no	0.861473	0.861473	0.861618	13.68	4.34822	1.13609	8.54	2.90396	0.931458				amylovorus
hypothetical protein CDS	744	0.819	1781621	1782364	D	no	0.37	no	0.861643	0.861643	0.862015	59.62	14.1895	1.77539	37.2	10.6965	1.57054				amylovorus
ABC transporter CDS	1605	0.73	1782547	1784151	D	no	0.38	no	0.862091	0.862091	0.862893	66.14	5.26479	1.82046	41.08	4.84582	1.61363				amylovorus
prolyl aminopeptidase CDS	918	0.84	1784269	1785186	C	no	0.39	yes	0.862924	0.862924	0.863383	191.42	41.1484	2.28199	119.42	31.5184	2.07708			PROKKA_01639	amylovorus
response regulator CDS	702	0.661	1785238	1785939	C	no	0.42	no	0.863392	0.863392	0.863743	28.46	3.90167	1.45423	17.6	2.31193	1.24551				amylovorus
sensor protein CDS	1338	0.663	1785941	1787278	C	no	0.42	no	0.863732	0.863732	0.864401	24.58	3.49099	1.39058	15.2	1.91833	1.18184				amylovorus
hypothetical protein CDS	546	0.782	1787392	1787937	C	no	0.4	no	0.864434	0.864434	0.864707	31.52	5.86148	1.49859	19.48	3.34245	1.28959				amylovorus
hypothetical protein CDS	639	0.74	1787959	1788597	C	no	0.42	no	0.864708	0.864708	0.865028	41.5	9.57523	1.61805	25.6	5.47814	1.40824				amylovorus
acetyltransferase, GNAT family protein CDS	516	0.729	1788652	1789167	D	no	0.4	no	0.865043	0.865043	0.865301	193.02	88.6981	2.2856	117.9	52.8517	2.07151				amylovorus
MarR family transcriptional regulator CDS	456	0.692	1789167	1789622	D	no	0.36	no	0.865292	0.865292	0.86552	176.6	80.6038	2.24699	107.9	48.0043	2.03302				amylovorus
oligopeptide ABC transporter substrate binding protein CDS	1638	0.773	1789722	1791359	D	no	0.42	no	0.865561	0.865561	0.86638	8948.12	2711.76	3.95173	5492.14	1547.34	3.73974	90th	50th		amylovorus
hypothetical protein CDS	369	0.71	1791676	1792044	C	no	0.37	no	0.866506	0.866506	0.86669	152.54	22.0804	2.18338	94.88	17.4039	1.97717				amylovorus
hypothetical protein CDS	588	0.695	1792149	1792736	C	no	0.39	no	0.866735	0.866735	0.867029	308.38	62.2645	2.48909	190.36	34.8897	2.27958				amylovorus
elongation factor P CDS	576	0.859	1792785	1793360	D	no	0.42	yes	0.867042	0.867042	0.86733	6577.28	334.517	3.81805	4073.64	215.035	3.60998	90th		PROKKA_01649	amylovorus
pantothenate kinase CDS	915	0.697	1793496	1794410	D	no	0.39	no	0.867386	0.867386	0.867844	281	75.5771	2.44871	172.86	42.8573	2.23769				amylovorus
arylesterase CDS	561	0.673	1794456	1795016	C	no	0.39	no	0.86785	0.86785	0.868131	59.4	8.18902	1.77379	36.8	4.96991	1.56585				amylovorus
acetyltransferase CDS	453	0.689	1795013	1795465	D	no	0.46	no	0.86812	0.86812	0.868346	186.74	14.8803	2.27124	115.48	6.60053	2.06251				amylovorus
amino acid ABC transporter CDS	819	0.707	1795468	1796286	D	no	0.41	no	0.86834	0.86834	0.868749	64.64	9.61447	1.8105	40.04	5.95718	1.60249				amylovorus
glutamine ABC transporter CDS	621	0.69	1796290	1796910	D	no	0.44	no	0.868737	0.868737	0.869048	37.6	6.95593	1.57519	23.24	4.09304	1.36624				amylovorus
amino acid ABC transporter permease CDS	660	0.691	1796927	1797586	D	no	0.41	no	0.869045	0.869045	0.869375	34.56	4.24947	1.53857	21.44	3.20983	1.33122				amylovorus
ATP-dependent DNA helicase CDS	2307	0.754	1798004	1800310	D	no	0.42	no	0.869566	0.869566	0.87072	227.68	15.5755	2.35732	141.14	11.8369	2.14965				amylovorus
hypothetical protein CDS	687	0.686	1800464	1801150	C	no	0.42	no	0.870756	0.870756	0.8711	170.32	50.3416	2.23127	106.46	36.3566	2.02719				amylovorus
phosphoglycerate mutase CDS	651	0.787	1801221	1801871	C	no	0.44	no	0.871122	0.871122	0.871448	106.98	10.2897	2.0293	66.16	5.21277	1.8206				amylovorus
ABC transporter permease CDS	1803	0.709	1801922	1803724	D	no	0.38	no	0.871461	0.871461	0.872363	182.7	41.28	2.26174	113.7	28.7646	2.05576				amylovorus
ABC transporter ATP-binding protein CDS	750	0.746	1803737	1804486	D	no	0.41	no	0.872339	0.872339	0.872714	196.76	58.0621	2.29394	122.52	39.3168	2.08821				amylovorus
hypothetical protein CDS	1275	0.722	1804633	1805907	D	no	0.42	no	0.872772	0.872772	0.87341	44.48	4.04376	1.64816	27.62	3.48884	1.44122				amylovorus
hypothetical protein CDS	702	0.738	1806002	1806703	C	no	0.35	no	0.873434	0.873434	0.873785	19.32	6.78211	1.28601	12.08	4.76728	1.08207				amylovorus
PTS system transporter subunit IIA CDS	393	0.782	1806727	1807119	D	no	0.43	no	0.873785	0.873785	0.873982	168.76	6.93924	2.22727	104.64	7.70377	2.0197				amylovorus
hypothetical protein CDS	300	0.831	1807235	1807534	D	no	0.39	no	0.874031	0.874031	0.874181	192.28	29.7899	2.28393	119.64	23.4953	2.07788				amylovorus
hypothetical protein CDS	141	0.684	1807589	1807729	D	no	0.3	no	0.874202	0.874202	0.874272	443.96	52.066	2.64734	275.94	42.5253	2.44081	90th			amylovorus
L-asparaginase CDS	996	0.659	1807827	1808822	D	no	0.46	no	0.874317	0.874317	0.874815	129.66	7.88467	2.11281	80.34	5.83335	1.90493				amylovorus
transcriptional regulator CDS	771	0.673	1808842	1809612	D	no	0.41	no	0.874808	0.874808	0.875193	172.88	36.9877	2.23774	106.46	19.895	2.02719				amylovorus
maltose-6'-phosphate glucosidase CDS	1338	0.825	1809741	1811078	D	no	0.43	no	0.875243	0.875243	0.875912	8.62	5.02165	0.935507	5.42	3.45934	0.733999				amylovorus
transcriptional regulator CDS	501	0.732	1812212	1812712	C	no	0.38	no	0.876438	0.876438	0.876688	58.46	71.0247	1.76686	35.82	43.3136	1.55413				amylovorus
acetyltransferase CDS	564	0.765	1812745	1813308	D	no	0.4	no	0.876695	0.876695	0.876977	205.84	40.6893	2.31353	126.76	21.617	2.10298				amylovorus
hypothetical protein CDS	150	0.741	1815595	1815744	C	no	0.35	no	0.878074	0.878074	0.878149	12.72	5.57781	1.10449	7.98	3.87905	0.902003				amylovorus
transposase ORF A CDS	348	0.739	1815741	1816088	C	no	0.4	no	0.878144	0.878144	0.878318	15.3	3.99812	1.18469	9.54	2.91256	0.979548				amylovorus
transposase ORF B CDS	237	0.683	1816148	1816384	C	no	0.4	no	0.878341	0.878341	0.87846	7.74	3.32836	0.888741	4.76	1.99073	0.677607				amylovorus
transposase ORF C CDS	1374	0.695	1816329	1817702	C	no	0.39	no	0.878429	0.878429	0.879116	13.48	3.86355	1.12969	8.34	2.32228	0.921166				amylovorus
phospho-glucosyltransferase CDS	867	0.734	1828845	1829711	D	no	0.36	no	0.884482	0.884482	0.884915	156.86	63.6124	2.19551	96.06	37.7425	1.98254				amylovorus
surface protein CDS	138	0.71	1829712	1829849	D	no	0.41	no	0.884901	0.884901	0.88497	8.7	5.86728	0.939519	5.48	3.98585	0.738781				amylovorus
hypothetical protein CDS	612	0.712	1830266	1830877	C	no	0.35	no	0.885169	0.885169	0.885475	12.22	4.53178	1.08707	7.64	3.12378	0.883093				amylovorus
hypothetical protein CDS	105	0.672	1831084	1831188	D	no	0.36	no	0.885565	0.885565	0.885617	0.96	2.14663	-0.0177288	0.64	1.43108	-0.19382				amylovorus
dTDP-4-dehydrorhamnose reductase CDS	987	0.792	1831278	1832264	D	no	0.43	no	0.885659	0.885659	0.886152	116.86	7.14374	2.06767	72.32	3.2775	1.85926				amylovorus
dTDP-4-dehydrorhamnose 3,5-epimerase CDS	609	0.851	1832281	1832889	D	no	0.42	no	0.886144	0.886144	0.886448	42.88	8.64679	1.63225	26.7	6.54943	1.42651				amylovorus
glucose-1-phosphate thymidylyltransferase CDS	885	0.802	1832914	1833798	D	no	0.41	no	0.88645	0.88645	0.886892	46.06	5.02723	1.66332	28.54	3.07782	1.45545				amylovorus
dTDP-D-glucose 4,6-dehydratase CDS	1038	0.81	1833803	1834840	D	no	0.42	no	0.88688	0.88688	0.887399	136.82	16.8305	2.13615	84.56	8.49135	1.92716				amylovorus
transcriptional regulator CDS	1173	0.671	1835276	1836448	D	no	0.43	no	0.887592	0.887592	0.888179	103.96	13.1058	2.01687	64.24	6.85514	1.80781				amylovorus
hypothetical protein CDS	150	0.741	1838937	1839086	C	no	0.35	no	0.889363	0.889363	0.889438	12.26	4.02778	1.08849	7.68	2.78604	0.885361				amylovorus
transposase ORF A CDS	348	0.739	1839083	1839430	C	no	0.4	no	0.889433	0.889433	0.889607	15.94	4.36268	1.20249	9.94	3.18716	0.997386				amylovorus
transposase ORF B CDS	237	0.683	1839490	1839726	C	no	0.4	no	0.88963	0.88963	0.889749	9.22	1.96901	0.964731	5.7	1.04881	0.755875				amylovorus
transposase ORF C CDS	1374	0.695	1839671	1841044	C	no	0.39	no	0.889718	0.889718	0.890405	13.6	3.58608	1.13354	8.42	2.16032	0.925312				amylovorus
transposase ORF A CDS	348	0.62	1841180	1841527	D	no	0.44	no	0.890447	0.890447	0.890621	38.02	13.4433	1.58001	23.82	9.64505	1.37694				amylovorus
hypothetical protein CDS	141	0.564	1841560	1841700	D	no	0.42	no	0.890631	0.890631	0.890702	74.6	18.9791	1.87274	46.52	13.6428	1.66764				amylovorus
transposase CDS	1050	0.691	1844498	1845547	D	no	0.4	no	0.892052	0.892052	0.892577	16.72	4.4008	1.22324	10.4	2.89741	1.01703				amylovorus
phospho-glucosyltransferase CDS	651	0.706	1851474	1852124	D	no	0.38	no	0.895426	0.895426	0.895751	257.44	39.5167	2.41068	158.92	20.5133	2.20118				amylovorus
exopolysaccharide biosynthesis protein CDS	771	0.709	1852244	1853014	D	no	0.39	no	0.895798	0.895798	0.896184	991.92	229.427	2.99648	611.06	128.108	2.78608	90th			amylovorus
exopolysaccharide biosynthesis protein CDS	783	0.763	1853017	1853799	D	no	0.39	no	0.896172	0.896172	0.896564	514.2	77.0392	2.71113	319.62	57.26	2.50463	90th			amylovorus
exopolysaccharide biosynthesis protein CDS	870	0.789	1853815	1854684	D	no	0.38	no	0.896558	0.896558	0.896993	681.86	79.5384	2.8337	421.86	44.3585	2.62517	90th			amylovorus
exopolysaccharide biosynthesis protein CDS	1053	0.774	1854700	1855752	D	no	0.4	no	0.896986	0.896986	0.897513	481.54	48.3685	2.68263	298.44	32.2021	2.47486	90th			amylovorus
hypothetical protein CDS	141	0.773	1855959	1856099	D	no	0.33	no	0.897595	0.897595	0.897666	7.84	3.30045	0.894316	4.88	2.15685	0.68842				amylovorus
GTP-binding protein CDS	1275	0.666	1856281	1857555	C	no	0.46	yes	0.897751	0.897751	0.898388	148.98	18.8862	2.17313	92.06	9.47328	1.96407			PROKKA_01721	amylovorus
hypothetical protein CDS	1005	0.667	1857562	1858566	C	no	0.46	no	0.89837	0.89837	0.898873	74.2	4.94014	1.8704	45.94	2.61782	1.66219				amylovorus
cell wall-associated hydrolase CDS	876	0.732	1864311	1865186	D	no	0.42	no	0.901634	0.901634	0.902072	106.68	10.8191	2.02808	66.2	8.31475	1.82086				amylovorus
cell wall-associated hydrolase CDS	768	0.833	1865358	1866125	D	no	0.43	no	0.902141	0.902141	0.902525	202.32	40.758	2.30604	125.54	26.4543	2.09878				amylovorus
glycosidase CDS	555	0.847	1866396	1866950	D	no	0.41	no	0.902643	0.902643	0.90292	285.4	24.5802	2.45545	176.98	18.4292	2.24792				amylovorus
guanylate kinase CDS	549	0.683	1867134	1867682	D	no	0.38	no	0.903	0.903	0.903274	26.76	9.89763	1.42749	16.76	7.04613	1.22427				amylovorus
hypothetical protein CDS	303	0.764	1867779	1868081	C	no	0.39	yes	0.903312	0.903312	0.903463	544.56	174.12	2.73605	336.38	103.582	2.52683	90th		PROKKA_01728	amylovorus
hypothetical protein CDS	210	0.694	1868604	1868813	D	no	0.44	no	0.90371	0.90371	0.903815	82.56	29.0805	1.91677	51.72	20.8136	1.71366				amylovorus
hypothetical protein CDS	621	0.735	1869726	1870346	D	no	0.4	no	0.904253	0.904253	0.904564	779.58	146.855	2.89186	480.22	76.585	2.68144	90th			amylovorus
hypothetical protein CDS	558	0.762	1870580	1871137	D	no	0.37	no	0.904666	0.904666	0.904945	211.24	18.4164	2.32478	130.76	10.5443	2.11647				amylovorus
hypothetical protein CDS	714	0.691	1871232	1871945	C	no	0.41	no	0.904981	0.904981	0.905338	113.4	16.3979	2.05461	70.08	8.79983	1.84559				amylovorus
hypothetical protein CDS	486	0.621	1872140	1872625	D	no	0.45	no	0.905421	0.905421	0.905664	270.26	27.7433	2.43178	167.4	17.2906	2.22376				amylovorus
hypothetical protein CDS	771	0.619	1872629	1873399	D	no	0.49	no	0.905657	0.905657	0.906043	311.9	49.6077	2.49402	192.46	25.7789	2.28434				amylovorus
ABC transporter CDS	1542	0.734	1873410	1874951	D	no	0.43	yes	0.906035	0.906035	0.906806	272.56	45.1151	2.43546	168.24	24.0883	2.22593			PROKKA_01740	amylovorus
hypothetical protein CDS	375	0.685	1874960	1875334	D	no	0.38	no	0.906784	0.906784	0.906972	327.6	94.0499	2.51534	201.42	53.8152	2.3041				amylovorus
Ribosomal-protein-serine acetyltransferase CDS	579	0.7	1875460	1876038	C	no	0.43	no	0.907026	0.907026	0.907316	64.8	9.92799	1.81158	40.12	6.15849	1.60336				amylovorus
transporter CDS	690	0.605	1876013	1876702	D	no	0.47	no	0.907294	0.907294	0.907639	97.6	18.021	1.98945	60.22	9.821	1.77974				amylovorus
transcriptional regulator CDS	1233	0.72	1876769	1878001	D	no	0.43	no	0.907659	0.907659	0.908276	237.74	15.7952	2.3761	147.58	15.2351	2.16903				amylovorus
oligoendopeptidase F CDS	1797	0.795	1878163	1879959	C	no	0.42	no	0.908334	0.908334	0.909232	286.7	19.4161	2.45743	177.4	8.24045	2.24895				amylovorus
hypothetical protein CDS	333	0.736	1880013	1880345	D	no	0.34	no	0.909228	0.909228	0.909395	15.1	9.15969	1.17898	9.54	6.34965	0.979548				amylovorus
L-lactate permease CDS	1515	0.702	1881415	1882929	D	no	0.43	no	0.909906	0.909906	0.910664	106.8	13.1486	2.02857	66.1	7.52828	1.8202				amylovorus
hypothetical protein CDS	366	0.826	1883282	1883647	C	no	0.43	no	0.910809	0.910809	0.910992	1073.94	357.427	3.03098	666.28	223.367	2.82366	90th			amylovorus
hypothetical protein CDS	387	0.781	1883717	1884103	D	no	0.39	no	0.91102	0.91102	0.911213	113.94	31.9442	2.05668	71.18	23.3122	1.85236				amylovorus
hypothetical protein CDS	192	0.669	1884189	1884380	D	no	0.35	no	0.911248	0.911248	0.911344	35.94	14.5166	1.55558	22.54	10.2055	1.35295				amylovorus
hypothetical protein CDS	294	0.739	1884382	1884675	D	no	0.38	no	0.911341	0.911341	0.911488	79.24	39.3824	1.89894	49.86	27.4943	1.69775				amylovorus
ABC transporter permease CDS	795	0.69	1884776	1885570	D	no	0.45	yes	0.911532	0.911532	0.911929	157.8	11.323	2.19811	98	11.0528	1.99123			PROKKA_01748	amylovorus
zinc ABC transporter ATPase protein CDS	648	0.71	1885570	1886217	D	no	0.4	yes	0.911916	0.911916	0.91224	203.38	26.1487	2.30831	125.54	12.3314	2.09878			PROKKA_01749	amylovorus
metal ion ABC transporter substrate binding-protein/surface adhesin CDS	891	0.738	1886252	1887142	D	no	0.4	no	0.912246	0.912246	0.912691	148.88	9.73509	2.17284	92.16	5.3873	1.96454				amylovorus
transcriptional regulator CDS	279	0.717	1887383	1887661	D	no	0.38	no	0.912793	0.912793	0.912932	113.72	35.4962	2.05584	71.16	25.7999	1.85224				amylovorus
hypothetical protein CDS	444	0.715	1887804	1888247	C	no	0.33	no	0.912996	0.912996	0.913218	3.12	0.676018	0.494155	1.94	0.466905	0.287802				amylovorus
hypothetical protein CDS	357	0.658	1888244	1888600	C	no	0.36	no	0.913209	0.913209	0.913387	53.44	11.4205	1.72787	33.06	6.77222	1.5193				amylovorus
PTS system fructose-specific transporter subunitII CDS	1968	0.824	1888872	1890839	D	no	0.43	yes	0.913513	0.913513	0.914497	569.8	91.1805	2.75572	352.64	53.9805	2.54733	90th		PROKKA_01754	amylovorus
1-phosphofructokinase CDS	915	0.824	1890863	1891777	D	no	0.42	yes	0.914476	0.914476	0.914933	1049.98	395.618	3.02118	644.82	233.279	2.80944	90th		PROKKA_01755	amylovorus
repressor of fructose operon CDS	756	0.668	1891779	1892534	D	no	0.43	no	0.914919	0.914919	0.915297	762.14	256.421	2.88203	468.8	149.967	2.67099	90th			amylovorus
hypothetical protein CDS	186	0.829	1894060	1894245	D	no	0.33	no	0.916022	0.916022	0.916115	22.64	8.40762	1.35488	14.18	5.94912	1.15168				amylovorus
hypothetical protein CDS	423	0.704	1894265	1894687	D	no	0.36	no	0.916121	0.916121	0.916332	6.26	2.46028	0.796574	3.86	1.44845	0.586587				amylovorus
hypothetical protein CDS	216	0.708	1894698	1894913	D	no	0.34	no	0.91633	0.91633	0.916438	53.1	10.0621	1.72509	33.1	7.75339	1.51983				amylovorus
transcriptional regulator CDS	210	0.628	1895046	1895255	D	no	0.4	no	0.916499	0.916499	0.916604	5805.7	2710.94	3.76385	3556.82	1623.25	3.55106	90th			amylovorus
alpha-glucosidase CDS	2307	0.76	1895702	1898008	D	no	0.42	no	0.916816	0.916816	0.917969	65.48	3.65746	1.81611	40.6	3.18434	1.60853				amylovorus
transposase CDS	1332	0.695	1898363	1899694	D	no	0.39	no	0.918103	0.918103	0.918769	136.58	18.1434	2.13539	84.34	9.05721	1.92603				amylovorus
hypothetical protein CDS	165	0.728	1899814	1899978	D	no	0.35	no	0.918805	0.918805	0.918887	406.82	141.27	2.6094	249.7	81.403	2.39742	90th			amylovorus
hypothetical protein CDS	225	0.717	1900070	1900294	D	no	0.4	no	0.918928	0.918928	0.919041	34.04	8.58796	1.53199	21.18	5.81352	1.32593				amylovorus
hypothetical protein CDS	324	0.761	1900370	1900693	D	no	0.41	no	0.919073	0.919073	0.919235	41.56	24.2512	1.61868	26.2	16.8119	1.4183				amylovorus
L-lactate oxidase CDS	1230	0.754	1900773	1902002	D	no	0.45	no	0.919268	0.919268	0.919883	53.6	28.3014	1.72916	33.56	18.8276	1.52582				amylovorus
hypothetical protein CDS	165	0.818	1902328	1902492	D	no	0.31	no	0.92002	0.92002	0.920103	27.3	24.3805	1.43616	17.4	16.5366	1.24055				amylovorus
hypothetical protein CDS	291	0.776	1902814	1903104	D	no	0.36	no	0.920255	0.920255	0.920401	99.06	27.7667	1.9959	61.9	20.2819	1.79169				amylovorus
aspartate racemase CDS	750	0.787	1903177	1903926	D	no	0.38	yes	0.920431	0.920431	0.920806	1188.56	253.754	3.07502	741.28	193.456	2.86998	90th		PROKKA_01791	amylovorus
murE CDS	1572	0.805	1903938	1905509	D	no	0.42	yes	0.920799	0.920799	0.921585	1696.38	273.605	3.22952	1046.18	137.727	3.01961	90th		PROKKA_01792	amylovorus
Sensor protein CDS	1155	0.68	1905558	1906712	D	no	0.41	yes	0.921583	0.921583	0.92216	347.32	46.1118	2.54073	214.32	21.5955	2.33106			PROKKA_01793	amylovorus
two-component response regulator CDS	687	0.771	1906716	1907402	D	no	0.4	yes	0.922143	0.922143	0.922486	361.52	44.7106	2.55813	223.22	20.7599	2.34873			PROKKA_01794	amylovorus
ABC transporter ATPase CDS	1869	0.771	1907584	1909452	D	no	0.41	yes	0.922562	0.922562	0.923497	1266.22	192.787	3.10251	786.94	143.144	2.89594	90th		PROKKA_01795	amylovorus
ABC transporter ATPase CDS	1725	0.784	1909453	1911177	D	no	0.4	yes	0.923466	0.923466	0.924329	1272.16	172.314	3.10454	788.6	112.446	2.89686	90th		PROKKA_01796	amylovorus
hypothetical protein CDS	777	0.801	1911297	1912073	D	no	0.4	no	0.924358	0.924358	0.924747	557.1	69.1643	2.74593	346.5	57.9881	2.5397	90th			amylovorus
GTP-dependent nucleic acid-binding protein EngD CDS	1101	0.86	1912082	1913182	D	no	0.42	yes	0.924738	0.924738	0.925288	456.56	60.8916	2.6595	284.06	50.4833	2.45341	90th		PROKKA_01798	amylovorus
hypothetical protein CDS	264	0.765	1913239	1913502	D	no	0.41	yes	0.925297	0.925297	0.925429	659.5	243.351	2.81921	404.34	142.992	2.60675	90th		PROKKA_01799	amylovorus
Chromosome partitioning protein ParB CDS	885	0.74	1913495	1914379	D	no	0.41	yes	0.925421	0.925421	0.925864	420.24	58.3491	2.6235	259.32	28.4537	2.41384	90th		PROKKA_01800	amylovorus
chromosome partitioning protein CDS	780	0.781	1914357	1915136	D	no	0.4	yes	0.925838	0.925838	0.926228	367.74	25.3522	2.56554	227.62	13.2434	2.35721			PROKKA_01801	amylovorus
chromosome partitioning protein CDS	837	0.847	1915151	1915987	D	no	0.39	no	0.926222	0.926222	0.92664	361.1	25.8899	2.55763	223.48	13.0942	2.34924				amylovorus
gidB CDS	723	0.721	1916004	1916726	D	no	0.4	no	0.926634	0.926634	0.926996	356.76	23.5309	2.55238	220.66	7.87991	2.34372				amylovorus
membrane anchor connecting MutS2 with cell-division Z-ring CDS	537	0.724	1916887	1917423	C	no	0.38	no	0.927062	0.927062	0.92733	366.5	47.8429	2.56407	226.28	22.8205	2.35465				amylovorus
thiamine biosynthesis lipoprotein CDS	930	0.722	1917471	1918400	D	no	0.41	no	0.927344	0.927344	0.927809	212.66	24.731	2.32769	132.1	19.3149	2.1209				amylovorus
protein-tyrosine phosphatase CDS	792	0.728	1918406	1919197	D	no	0.4	no	0.927796	0.927796	0.928192	173.1	19.5117	2.2383	107.4	14.1172	2.031				amylovorus
oxidoreductase CDS	549	0.859	1919294	1919842	D	no	0.38	no	0.928226	0.928226	0.9285	415.82	35.3165	2.61891	258.3	32.453	2.41212	90th			amylovorus
oxidoreductase CDS	540	0.794	1919856	1920395	D	no	0.4	no	0.928497	0.928497	0.928767	649.56	83.7865	2.81262	400.86	38.761	2.60299	90th			amylovorus
transcriptional regulator CDS	624	0.811	1920545	1921168	D	no	0.38	no	0.928831	0.928831	0.929143	542.3	86.0609	2.73424	336.52	57.889	2.52701	90th			amylovorus
hypothetical protein CDS	243	0.717	1921279	1921521	D	no	0.39	no	0.929186	0.929186	0.929307	869.38	357.439	2.93921	533.96	212.16	2.72751	90th			amylovorus
dipeptidase CDS	1413	0.764	1921611	1923023	C	no	0.42	yes	0.929346	0.929346	0.930053	125.36	17.6629	2.09816	77.62	10.6788	1.88997			PROKKA_01811	amylovorus
ABC transporter ATP-binding protein CDS	675	0.729	1923064	1923738	D	no	0.4	no	0.930049	0.930049	0.930386	235.74	46.6627	2.37243	145.58	26.3602	2.1631				amylovorus
ABC transporter permease CDS	1062	0.752	1923740	1924801	D	no	0.36	no	0.930376	0.930376	0.930907	224.48	43.0597	2.35118	138.68	24.3907	2.14201				amylovorus
transcriptional regulator CDS	528	0.742	1924802	1925329	D	no	0.35	no	0.930889	0.930889	0.931153	336.56	104.584	2.52706	206.96	60.5329	2.31589				amylovorus
phosphoglycerate mutase CDS	600	0.783	1925442	1926041	D	no	0.4	no	0.931199	0.931199	0.931499	299.92	24.712	2.47701	186.04	19.643	2.26961				amylovorus
alpha/beta fold family hydrolase CDS	744	0.719	1926180	1926923	C	no	0.42	no	0.931556	0.931556	0.931928	276.02	9.25403	2.44094	171.04	9.06273	2.2331				amylovorus
hypothetical protein CDS	762	0.719	1926920	1927681	D	no	0.39	no	0.931914	0.931914	0.932295	81.52	4.03076	1.91126	50.5	2.5836	1.70329				amylovorus
hypothetical protein CDS	639	0.746	1927734	1928372	C	no	0.4	no	0.932307	0.932307	0.932627	216.32	27.9944	2.3351	133.52	13.0431	2.12555				amylovorus
galactose-1-phosphate uridylyltransferase CDS	795	0.713	1928404	1929198	D	no	0.4	no	0.932631	0.932631	0.933029	251.74	21.1193	2.40095	155.62	8.10259	2.19207				amylovorus
hypothetical protein CDS	1218	0.775	1929343	1930560	C	no	0.39	no	0.933086	0.933086	0.933695	348.62	30.5816	2.54235	216.16	22.8051	2.33478				amylovorus
hypothetical protein CDS	198	0.768	1930644	1930841	C	no	0.33	no	0.933715	0.933715	0.933814	71.5	10.3121	1.85431	44.24	5.94794	1.64582				amylovorus
transposase CDS	1332	0.682	1931210	1932541	D	no	0.4	no	0.933989	0.933989	0.934655	88.72	8.11708	1.94802	54.88	3.8134	1.73941				amylovorus
hypothetical protein CDS	294	0.715	1932630	1932923	D	no	0.44	no	0.934675	0.934675	0.934822	26.26	2.92626	1.41929	16.34	2.28867	1.21325				amylovorus
hypothetical protein CDS	297	0.695	1932892	1933188	D	no	0.44	no	0.934802	0.934802	0.934951	78.86	12.188	1.89686	48.76	6.85587	1.68806				amylovorus
di-tripeptide transporter CDS	1494	0.768	1933266	1934759	D	no	0.42	no	0.934983	0.934983	0.93573	528.72	30.2646	2.72323	327.24	14.8509	2.51487	90th			amylovorus
aminopeptidase N CDS	2535	0.832	1934868	1937402	D	no	0.41	no	0.935758	0.935758	0.937025	563.3	47.7402	2.75074	349.68	41.0406	2.54367	90th			amylovorus
aggregation promoting protein CDS	363	0.82	1937603	1937965	C	no	0.41	no	0.93708	0.93708	0.937262	1008.68	167.947	3.00375	625.18	106.625	2.79601	90th			amylovorus
d-ala,d-ala ligase CDS	969	0.712	1939039	1940007	D	no	0.41	no	0.937775	0.937775	0.938259	263.9	47.907	2.42144	164.38	37.1248	2.21585				amylovorus
Permease of the major facilitator superfamily protein CDS	1248	0.69	1940194	1941441	C	no	0.42	no	0.938333	0.938333	0.938957	6.44	2.36284	0.808886	4	1.69411	0.60206				amylovorus
nisin transport protein CDS	1986	0.729	1942224	1944209	D	no	0.33	no	0.939315	0.939315	0.940308	0.06	0.0894427	-1.22185	0.04	0.0547723	-1.39794				amylovorus
maltose ABC transporter permease CDS	858	0.763	1944406	1945263	D	no	0.39	yes	0.940371	0.940371	0.9408	93.06	45.6608	1.96876	58.56	32.0481	1.7676			PROKKA_01836	amylovorus
maltose ABC transporter permease CDS	1359	0.748	1945266	1946624	D	no	0.4	yes	0.940786	0.940786	0.941466	129.54	30.9872	2.1124	80.86	23.3262	1.90773			PROKKA_01837	amylovorus
maltose ABC transporter permease CDS	1227	0.864	1946704	1947930	D	no	0.41	no	0.941482	0.941482	0.942095	206.26	7.34493	2.31442	127.72	3.3432	2.10626				amylovorus
Maltose ABC transporter, ATP-binding protein CDS	1107	0.788	1948023	1949129	D	no	0.42	no	0.94212	0.94212	0.942673	29.46	8.98293	1.46923	18.46	6.5748	1.26623				amylovorus
beta-phosphoglucomutase CDS	666	0.819	1949152	1949817	D	no	0.38	no	0.942666	0.942666	0.942999	150.72	10.1265	2.17817	93.38	7.39304	1.97025				amylovorus
maltose phosphorylase CDS	2265	0.819	1949810	1952074	D	no	0.41	no	0.942984	0.942984	0.944117	124.36	71.2632	2.09468	78.38	49.2885	1.89421				amylovorus
neopullulanase CDS	1722	0.793	1952251	1953972	D	no	0.42	no	0.944165	0.944165	0.945026	106.86	15.0111	2.02882	66.06	8.18126	1.81994				amylovorus
alpha,alpha-phosphotrehalase CDS	1659	0.761	1953976	1955634	D	no	0.42	no	0.944999	0.944999	0.945828	54.12	6.02304	1.73336	33.66	5.15102	1.52711				amylovorus
acetate kinase CDS	1179	0.799	1955761	1956939	D	no	0.4	no	0.945862	0.945862	0.946452	17.42	6.4142	1.24105	10.92	4.54995	1.03822				amylovorus
transcriptional regulator CDS	951	0.707	1957074	1958024	D	no	0.42	no	0.946497	0.946497	0.946973	221.34	50.728	2.34506	136.38	28.2548	2.13475				amylovorus
protein-tyrosine phosphatase CDS	774	0.717	1958032	1958805	D	no	0.4	no	0.94696	0.94696	0.947347	100.82	18.2986	2.00355	62.28	10.2121	1.79435				amylovorus
glycerol kinase CDS	1503	0.723	1958891	1960393	D	no	0.41	no	0.947376	0.947376	0.948127	54	6.89493	1.73239	33.32	3.21901	1.5227				amylovorus
phosphomethylpyrimidine kinase CDS	819	0.751	1960517	1961335	C	no	0.4	no	0.948162	0.948162	0.948572	96.76	20.7223	1.9857	60.34	15.55	1.78061				amylovorus
hypothetical protein CDS	1281	0.724	1961367	1962647	D	no	0.32	no	0.948573	0.948573	0.949214	63.3	9.76038	1.8014	39.14	5.60607	1.59262				amylovorus
cobyric acid synthase CDS	687	0.761	1962862	1963548	C	no	0.43	no	0.949296	0.949296	0.94964	421.08	62.1199	2.62436	259.8	30.4234	2.41464	90th			amylovorus
NLP-P60 family secreted protein CDS	486	0.817	1963878	1964363	D	no	0.4	no	0.949788	0.949788	0.950031	58.44	13.5083	1.76671	36.3	8.81845	1.55991				amylovorus
hypothetical protein CDS	189	0.618	1964685	1964873	D	no	0.4	no	0.950178	0.950178	0.950273	255.7	83.9671	2.40773	156.84	48.6268	2.19546				amylovorus
permease CDS	921	0.704	1964964	1965884	D	no	0.4	no	0.950313	0.950313	0.950773	7.02	1.21532	0.846337	4.38	0.909395	0.641474				amylovorus
permease CDS	921	0.726	1965877	1966797	D	no	0.43	no	0.950755	0.950755	0.951215	178.82	21.7644	2.25242	110.4	10.1284	2.04297				amylovorus
hypothetical protein CDS	642	0.735	1966896	1967537	D	no	0.36	no	0.951247	0.951247	0.951568	22.82	10.8059	1.35832	14.3	7.19548	1.15534				amylovorus
hypothetical protein CDS	492	0.751	1967799	1968290	D	no	0.37	no	0.951684	0.951684	0.95193	2.78	1.7936	0.444045	1.76	1.22801	0.245513				amylovorus
hypothetical protein CDS	360	0.781	1968384	1968743	D	no	0.34	no	0.951967	0.951967	0.952147	62.52	15.1895	1.79602	38.5	8.41784	1.58546				amylovorus
adenylosuccinate lyase CDS	1296	0.788	1968829	1970124	D	no	0.43	yes	0.952182	0.952182	0.95283	89.32	11.768	1.95095	55.38	7.91056	1.74335			PROKKA_01862	amylovorus
adenylosuccinate synthetase CDS	1290	0.831	1970128	1971417	D	no	0.41	yes	0.95281	0.95281	0.953455	82.46	15.7895	1.91624	50.94	8.83702	1.70706			PROKKA_01863	amylovorus
guanosine 5'-monophosphate oxidoreductase CDS	993	0.77	1971615	1972607	C	no	0.4	yes	0.95353	0.95353	0.954026	44.28	6.99407	1.64621	27.34	3.90167	1.4368			PROKKA_01864	amylovorus
hypothetical protein CDS	1059	0.686	1973035	1974093	D	no	0.4	no	0.954216	0.954216	0.954746	38.24	3.12378	1.58252	23.7	2.18975	1.37475				amylovorus
asparagine synthetase AsnA CDS	1014	0.787	1974531	1975544	C	no	0.43	no	0.95494	0.95494	0.955447	138.42	19.0352	2.1412	86.04	15.0003	1.9347				amylovorus
amino acid permease CDS	1392	0.752	1975596	1976987	D	no	0.41	no	0.955455	0.955455	0.956151	1192.6	222.643	3.07649	742.8	168.618	2.87087	90th			amylovorus
glutamine amidotransferase CDS	729	0.736	1977004	1977732	D	no	0.41	no	0.956136	0.956136	0.9565	1417.82	226.687	3.15162	875.54	121.811	2.94228	90th			amylovorus
amino acid permease CDS	1377	0.703	1977851	1979227	D	no	0.4	no	0.956545	0.956545	0.957234	433.18	62.3079	2.63667	267.92	35.4743	2.42801	90th			amylovorus
amino acid permease CDS	1182	0.703	1979264	1980445	D	no	0.41	no	0.957229	0.957229	0.95782	348.86	62.3977	2.54265	215.32	34.031	2.33308				amylovorus
hypothetical protein CDS	747	0.688	1980709	1981455	D	no	0.39	no	0.957928	0.957928	0.958301	88.98	4.19249	1.94929	55.12	2.17071	1.74131				amylovorus
signal peptidase I CDS	633	0.747	1981532	1982164	D	no	0.41	no	0.958326	0.958326	0.958642	292.62	14.5373	2.4663	181.14	6.29309	2.25801				amylovorus
ATP-dependent Clp protease, ATP-binding subunit CDS	2130	0.831	1982284	1984413	D	no	0.4	no	0.958689	0.958689	0.959754	488.46	8.79278	2.68883	302.86	17.5034	2.48124	90th			amylovorus
cell surface hydrolase CDS	873	0.723	1984730	1985602	D	no	0.38	yes	0.959872	0.959872	0.960309	59.28	9.49563	1.77291	36.68	5.78334	1.56443			PROKKA_01883	amylovorus
PTS system cellobiose-specific transporter subunit IIC CDS	1308	0.694	1985595	1986902	D	no	0.39	no	0.960291	0.960291	0.960945	35	6.87895	1.54407	21.78	4.98468	1.33806				amylovorus
ABC transporter ATPase CDS	702	0.67	1986988	1987689	C	no	0.44	no	0.960964	0.960964	0.961315	12.38	4.455	1.09272	7.78	3.18779	0.89098				amylovorus
ABC transporter permease CDS	2541	0.693	1987699	1990239	C	no	0.4	no	0.961308	0.961308	0.962579	19.36	3.92339	1.28691	12.08	2.97523	1.08207				amylovorus
hypothetical protein CDS	237	0.82	1990288	1990524	C	no	0.35	no	0.96256	0.96256	0.962679	314.74	41.545	2.49795	194.54	22.1082	2.28901				amylovorus
polysaccharide transporter CDS	1521	0.668	1990579	1992099	D	no	0.41	no	0.962701	0.962701	0.963462	179	13.845	2.25285	111.18	13.215	2.04603				amylovorus
lysin CDS	975	0.837	1992503	1993477	C	no	0.43	no	0.963632	0.963632	0.964119	141.34	27.4473	2.15027	87.98	20.2417	1.94438				amylovorus
hypothetical protein CDS	681	0.799	1993552	1994232	D	no	0.39	no	0.964139	0.964139	0.964479	4.92	2.61954	0.691965	3.1	1.81521	0.491362				amylovorus
hypothetical protein CDS	465	0.675	1994478	1994942	D	no	0.37	no	0.964587	0.964587	0.964819	0.34	0.43359	-0.468521	0.2	0.282843	-0.69897				amylovorus
Serine/threonine protein kinase CDS	543	0.712	1999741	2000283	C	no	0.3	no	0.967132	0.967132	0.967404	32.62	5.76819	1.51348	20.12	3.04664	1.30363				amylovorus
transposase CDS	1179	0.662	2000406	2001584	C	no	0.43	no	0.967454	0.967454	0.968043	307.68	20.3624	2.4881	190.98	19.4626	2.28099				amylovorus
Serine/threonine protein kinase CDS	1614	0.722	2001577	2003190	C	no	0.28	no	0.96802	0.96802	0.968827	6.92	2.84903	0.840106	4.36	2.04157	0.639486				amylovorus
penicillin-binding protein CDS	945	0.71	2003245	2004189	D	no	0.39	no	0.968827	0.968827	0.969299	1538.56	170.496	3.18711	956.04	140.131	2.98048	90th			amylovorus
D-alanyl transfer protein CDS	1287	0.82	2004189	2005475	D	no	0.38	no	0.969283	0.969283	0.969927	666.9	66.5273	2.82406	414.3	56.2961	2.61731	90th			amylovorus
D-alanine--poly(phosphoribitol) ligase subunit 2 CDS	240	0.835	2005468	2005707	D	no	0.35	no	0.969902	0.969902	0.970022	766.02	254.633	2.88424	479.62	184.279	2.6809	90th			amylovorus
hypothetical protein CDS	1239	0.794	2005766	2007004	D	no	0.35	yes	0.970046	0.970046	0.970665	371.24	31.7192	2.56965	229.82	18.197	2.36139			PROKKA_01895	amylovorus
D-alanine--poly(phosphoribitol) ligase subunit 1 CDS	1515	0.798	2007004	2008518	D	no	0.41	no	0.970645	0.970645	0.971402	1213.84	88.8046	3.08416	753.38	79.559	2.87701	90th			amylovorus
D-Ala-teichoic acid biosynthesis protein CDS	153	0.748	2008534	2008686	D	no	0.31	no	0.971385	0.971385	0.971461	845.54	226.36	2.92713	528.36	168.063	2.72293	90th			amylovorus
hypothetical protein CDS	297	0.714	2008838	2009134	D	no	0.36	no	0.971532	0.971532	0.97168	171.42	31.6497	2.23406	106.72	23.3448	2.02825				amylovorus
hypothetical protein CDS	1137	0.68	2009153	2010289	D	no	0.42	no	0.971684	0.971684	0.972253	133.56	18.6914	2.12568	82.58	10.2204	1.91687				amylovorus
hypothetical protein CDS	471	0.695	2010878	2011348	C	no	0.37	no	0.972518	0.972518	0.972754	227	51.9395	2.35603	140.18	29.9125	2.14669				amylovorus
cadmium efflux ATPase CDS	1857	0.771	2011490	2013346	C	no	0.42	no	0.972814	0.972814	0.973743	891.64	401.51	2.95019	558.2	272.35	2.74679	90th			amylovorus
Na-H antiporter CDS	1170	0.679	2013501	2014670	C	no	0.42	yes	0.973787	0.973787	0.974372	298.84	102.602	2.47544	186.02	67.4006	2.26956			PROKKA_01902	amylovorus
transposase CDS	1332	0.69	2015159	2016490	C	no	0.4	no	0.974589	0.974589	0.975255	125.92	9.84794	2.10009	78.14	8.27575	1.89287				amylovorus
hypothetical protein CDS	201	0.693	2016767	2016967	D	no	0.34	no	0.975366	0.975366	0.975467	23.06	13.0412	1.36286	14.52	8.82791	1.16197				amylovorus
hypothetical protein CDS	165	0.689	2017005	2017169	D	no	0.27	no	0.975481	0.975481	0.975564	15.06	8.05996	1.17782	9.46	5.4012	0.975891				amylovorus
ABC transporter ATPase and permease protein CDS	1575	0.746	2017169	2018743	D	no	0.34	no	0.975561	0.975561	0.976348	17.5	6.62684	1.24304	10.9	4.25735	1.03743				amylovorus
transcriptional regulator CDS	849	0.718	2018847	2019695	C	no	0.34	no	0.976372	0.976372	0.976797	28.7	8.8	1.45788	17.92	6.03796	1.25334				amylovorus
phage capsid protein CDS	507	0.755	2019850	2020356	C	no	0.38	no	0.976857	0.976857	0.977111	61.2	18.8514	1.78675	38.16	12.7835	1.58161				amylovorus
hypothetical protein CDS	555	0.668	2020399	2020953	D	no	0.39	no	0.977123	0.977123	0.9774	50.82	6.18967	1.70603	31.58	5.06231	1.49941				amylovorus
hypothetical protein CDS	1104	0.693	2021147	2022250	C	no	0.4	no	0.977485	0.977485	0.978037	21.62	3.61206	1.33486	13.38	2.04744	1.12646				amylovorus
ABC transporter ATP-binding protein CDS	2340	0.737	2022274	2024613	C	no	0.39	no	0.97803	0.97803	0.9792	128.42	11.2119	2.10863	79.34	4.37584	1.89949				amylovorus
hypothetical protein CDS	606	0.701	2024658	2025263	D	no	0.39	no	0.979183	0.979183	0.979486	127.36	25.0061	2.10503	78.56	13.7302	1.8952				amylovorus
hypothetical protein CDS	1041	0.704	2025383	2026423	C	no	0.4	no	0.979533	0.979533	0.980054	10.42	2.32207	1.01787	6.44	1.2661	0.808886				amylovorus
aldehyde reductase CDS	828	0.724	2026529	2027356	D	no	0.4	no	0.980088	0.980088	0.980502	184.58	10.3444	2.26618	114.38	7.96944	2.05835				amylovorus
glucosamine-6-phosphate deaminase CDS	720	0.82	2027477	2028196	C	no	0.39	no	0.980546	0.980546	0.980906	125.48	23.1323	2.09857	77.7	14.3264	1.89042				amylovorus
deoxyadenosine kinase CDS	648	0.758	2028372	2029019	C	no	0.4	yes	0.980979	0.980979	0.981303	761.8	131.928	2.88184	472.98	90.4003	2.67484	90th		PROKKA_01919	amylovorus
deoxyguanosine kinase CDS	687	0.774	2029044	2029730	C	no	0.37	yes	0.981304	0.981304	0.981647	971.12	210.934	2.98727	604.7	152.31	2.78154	90th		PROKKA_01920	amylovorus
hypothetical protein CDS	801	0.75	2029797	2030597	D	no	0.37	no	0.981668	0.981668	0.982069	14.18	3.90474	1.15168	8.88	2.85605	0.948413				amylovorus
xanthine-uracil permease CDS	1308	0.789	2030820	2032127	C	no	0.42	yes	0.982163	0.982163	0.982817	73.92	20.41	1.86876	46.22	15.051	1.66483			PROKKA_01922	amylovorus
transposase ORF C CDS	1224	0.668	2032219	2033442	D	no	0.43	no	0.982839	0.982839	0.983451	0.02	0.0447214	-1.69897	0.02	0.0447214	-1.69897				amylovorus
transposase ORF B CDS	231	0.716	2033477	2033707	D	no	0.4	no	0.983448	0.983448	0.983563	0.1	0.223607	-1	0.08	0.178885	-1.09691				amylovorus
transposase CDS	675	0.723	2040492	2041166	C	no	0.4	no	0.98684	0.98684	0.987178	131.96	8.18676	2.12044	81.82	6.55034	1.91286				amylovorus
xanthine/uracil/vitamin C permease CDS	1308	0.734	2043122	2044429	C	no	0.41	no	0.988112	0.988112	0.988766	48.86	11.8266	1.68895	30.46	8.39184	1.48373				amylovorus
xanthine/uracil/vitamin C permease CDS	1311	0.742	2044731	2046041	C	no	0.42	no	0.988891	0.988891	0.989546	284.42	30.0517	2.45396	176.82	26.2552	2.24753				amylovorus
hypothetical protein CDS	255	0.686	2046918	2047172	C	no	0.32	no	0.989948	0.989948	0.990076	1.16	2.37655	0.064458	0.76	1.58997	-0.119186				amylovorus
oligopeptide ABC transporter substrate binding protein CDS	1629	0.766	2047539	2049167	C	no	0.36	no	0.990249	0.990249	0.991063	2.58	0.947101	0.41162	1.6	0.620484	0.20412				amylovorus
hypothetical protein CDS	441	0.684	2050623	2051063	C	no	0.39	no	0.99174	0.99174	0.991961	5.8	2.35903	0.763428	3.66	1.66823	0.563481				amylovorus
hypothetical protein CDS	378	0.746	2051075	2051452	C	no	0.4	no	0.991959	0.991959	0.992148	58.06	8.79903	1.76388	36.12	7.01263	1.55775				amylovorus
hypothetical protein CDS	288	0.793	2051452	2051739	C	no	0.36	no	0.992141	0.992141	0.992285	69.96	9.19908	1.84485	43.52	7.55361	1.63869				amylovorus
copper-transporting ATPase CDS	1929	0.781	2051739	2053667	C	no	0.41	no	0.99228	0.99228	0.993244	65.36	10.8871	1.81531	40.7	8.49912	1.60959				amylovorus
FNR-like transcriptional regulator CDS	654	0.716	2054830	2055483	D	no	0.37	no	0.993775	0.993775	0.994102	64.72	6.27312	1.81104	40.16	4.71572	1.60379				amylovorus
hypothetical protein CDS	153	0.822	2055535	2055687	D	no	0.34	no	0.994116	0.994116	0.994192	556.44	248.192	2.74542	349.66	175.428	2.54365	90th			amylovorus
hypothetical protein CDS	1110	0.706	2055748	2056857	D	no	0.36	no	0.994219	0.994219	0.994774	348.16	26.7163	2.54178	215.38	12.6484	2.33321				amylovorus
voltage-gated chloride channel family protein CDS	1560	0.705	2056948	2058507	D	no	0.42	no	0.994799	0.994799	0.995579	181.64	11.4679	2.25921	112.78	11.3065	2.05223				amylovorus
6-phosphogluconate dehydrogenase CDS	1404	0.845	2058612	2060015	D	no	0.41	yes	0.995604	0.995604	0.996306	1144.54	31.9196	3.05863	708.68	13.4137	2.85045	90th		PROKKA_01943	amylovorus
pyruvate oxidase CDS	1809	0.818	2060245	2062053	D	no	0.43	no	0.996394	0.996394	0.997298	207.34	56.9085	2.31668	129.56	42.0579	2.11247				amylovorus
tRNA uridine 5-carboxymethylaminomethyl modification protein GidA CDS	1899	0.793	2062428	2064326	D	no	0.42	yes	0.997449	0.997449	0.998399	394.2	24.6469	2.59572	243.76	6.56681	2.38696			PROKKA_01945	amylovorus
trmE CDS	1386	0.721	2064335	2065720	D	no	0.41	yes	0.998372	0.998372	0.999065	409.66	104.207	2.61242	251.8	58.009	2.40106	90th		PROKKA_01946	amylovorus
stage III sporulation protein J CDS	897	0.735	2065831	2066727	D	no	0.4	no	0.999095	0.999095	0.999544	3011.42	233.525	3.47877	1862	90.4697	3.26998	90th			amylovorus
rnpA CDS	369	0.703	2066708	2067076	D	no	0.38	no	0.999519	0.999519	0.999704	2623.46	206.37	3.41887	1628.6	183.152	3.21181	90th			amylovorus
rpmH CDS	141	0.799	2067128	2067268	D	no	0.42	yes	0.999722	0.999722	0.999793	2812.26	962.965	3.44906	1760.86	693.569	3.24572	90th		PROKKA_01949	amylovorus
dnaA CDS	1365	0.786	323	1687	A	no	0.54	yes	0.000173191	0.000173191	0.000855691	225.09	35.2104	2.35236	162.75	34.1009	2.21152			PROKKA_00001	bulgaricus
dnaN CDS	1128	0.843	1868	2995	A	yes	0.53	no	0.00100161	0.00100161	0.00156561	296.463	29.062	2.47197	213.9	32.1698	2.33021				bulgaricus
hypothetical protein CDS	234	0.772	3217	3450	A	no	0.5	no	0.00172493	0.00172493	0.00184194	208.42	54.2251	2.31894	151.253	47.8866	2.1797				bulgaricus
recF CDS	1146	0.774	3450	4595	A	no	0.57	no	0.00184987	0.00184987	0.00242287	177.81	77.6631	2.24996	129.833	64.1609	2.11339				bulgaricus
gyrB CDS	1975	0.763	4566	6540	A	yes	0.57	yes	0.00244826	0.00244826	0.00343576	116.137	37.3495	2.06497	84.48	31.996	1.92675			PROKKA_00005	bulgaricus
gyrA CDS	2472	0.848	6553	9024	A	yes	0.57	yes	0.00351368	0.00351368	0.00474968	229.677	92.1313	2.36112	167.517	76.8415	2.22406			PROKKA_00006	bulgaricus
rpsF CDS	294	0.88	9240	9533	A	yes	0.44	yes	0.00495443	0.00495443	0.00510143	13259.1	1971.72	4.12251	9491.25	1017.2	3.97732	90th	50th	PROKKA_00007	bulgaricus
ssb CDS	576	0.821	9574	10149	A	yes	0.54	no	0.00513352	0.00513352	0.00542152	9037.96	132.312	3.95607	6318.76	71.1937	3.80063	90th	50th		bulgaricus
rpsR CDS	237	0.822	10176	10412	A	yes	0.47	yes	0.00545631	0.00545631	0.00557481	14540.3	345.858	4.16257	10452.1	414.011	4.0192	90th	50th	PROKKA_00009	bulgaricus
signalling protein CDS	2022	0.788	10553	12574	A	no	0.57	yes	0.00565845	0.00565845	0.00666945	183.047	100.923	2.26256	134.2	81.5879	2.12775			PROKKA_00010	bulgaricus
rplI CDS	456	0.886	12597	13052	A	yes	0.52	yes	0.00675443	0.00675443	0.00698243	267.227	120.896	2.42688	195.24	99.4866	2.29057			PROKKA_00011	bulgaricus
dnaC CDS	1371	0.77	13076	14446	A	no	0.55	no	0.00701127	0.00701127	0.00769677	277.033	135.413	2.44253	202.643	110.466	2.30673				bulgaricus
hypothetical protein CDS	1158	0.813	14495	15652	B	no	0.54	no	0.00777213	0.00777213	0.00835113	113.713	29.5436	2.05581	82.4833	25.9716	1.91637				bulgaricus
ABC transporter ATP-binding protein/permease CDS	2106	0.727	15760	17865	B	no	0.37	no	0.00845041	0.00845041	0.00950341	278.887	55.2833	2.44543	201.97	51.3814	2.30529				bulgaricus
hypothetical protein CDS	390	0.772	18015	18404	A	no	0.44	no	0.00965953	0.00965953	0.00985453	961.69	138.332	2.98304	690.473	90.1504	2.83915	90th			bulgaricus
hypothetical protein CDS	225	0.793	18417	18641	A	no	0.5	no	0.00987508	0.00987508	0.00998758	907.7	83.1519	2.95794	653.19	72.9796	2.81504	90th			bulgaricus
hypothetical protein CDS	705	0.801	18752	19456	B	no	0.55	no	0.0100547	0.0100547	0.0104072	505.583	100.477	2.70379	366.107	93.1703	2.56361	90th			bulgaricus
two-component system response regulator CDS	783	0.778	23057	23839	B	no	0.47	no	0.012363	0.012363	0.0127545	1.12667	1.79781	0.0517954	0.876667	1.40735	-0.0571655				bulgaricus
hypothetical protein CDS	168	0.81	25332	25499	A	no	0.35	no	0.0135829	0.0135829	0.0136669	0.283333	0.490748	-0.547702	0.196667	0.340637	-0.706269				bulgaricus
hypothetical protein CDS	168	0.838	25521	25688	A	no	0.42	no	0.0136842	0.0136842	0.0137682	0.283333	0.490748	-0.547702	0.196667	0.340637	-0.706269				bulgaricus
ABC transporter ATP-binding protein/permease CDS	1710	0.792	25692	27401	A	no	0.52	no	0.0137759	0.0137759	0.0146309	0.08	0.138564	-1.09691	0.0566667	0.0981495	-1.24667				bulgaricus
Ser/Thr protein kinase CDS	2502	0.759	27408	29909	A	no	0.51	no	0.014696	0.014696	0.015947	0.133333	0.119304	-0.875061	0.0933333	0.0832666	-1.02996				bulgaricus
hypothetical protein CDS	162	0.731	29929	30090	A	no	0.43	no	0.0160477	0.0160477	0.0161287	8.50333	4.95924	0.929589	6.23	3.97106	0.794488				bulgaricus
ABC transporter permease CDS	768	0.8	31028	31795	A	no	0.54	yes	0.016637	0.016637	0.017021	385.287	359.833	2.58578	286.143	280.747	2.45658	90th		PROKKA_01480	bulgaricus
hypothetical protein CDS	252	0.693	31798	32049	A	no	0.4	no	0.0170499	0.0170499	0.0171759	626.183	381.207	2.7967	459.923	305.107	2.66269	90th			bulgaricus
hypothetical protein CDS	2820	0.87	32270	35089	B	no	0.51	no	0.017303	0.017303	0.018713	588.893	69.6451	2.77004	421.823	29.4589	2.62513	90th			bulgaricus
hypothetical protein CDS	558	0.811	37130	37687	A	no	0.57	yes	0.0199089	0.0199089	0.0201879	140.62	47.1213	2.14805	102.327	40.1931	2.00999			PROKKA_01021	bulgaricus
helicase CDS	2766	0.794	37714	40479	B	no	0.58	no	0.020222	0.020222	0.021605	46.0467	28.5497	1.6632	33.8433	22.8647	1.52947				bulgaricus
hypothetical protein CDS	480	0.801	41423	41902	A	no	0.53	no	0.0222107	0.0222107	0.0224507	67.2167	1.23791	1.82748	48.29	1.6241	1.68386				bulgaricus
transcriptional regulator CDS	411	0.754	42011	42421	A	no	0.57	no	0.022526	0.022526	0.0227315	237.053	25.5469	2.37485	169.957	11.5657	2.23034				bulgaricus
4-oxalocrotonate tautomerase CDS	189	0.839	43468	43656	A	no	0.5	no	0.0233073	0.0233073	0.0234018	2989.08	907.731	3.47554	2127.08	558.994	3.32778	90th			bulgaricus
hypothetical protein CDS	573	0.743	44122	44694	A	no	0.49	no	0.0236579	0.0236579	0.0239444	92.6833	71.0428	1.967	65.1567	48.2758	1.81396				bulgaricus
hypothetical protein CDS	357	0.654	50306	50662	A	no	0.32	no	0.0269738	0.0269738	0.0271523	76.1	22.116	1.88138	55.2833	19.1706	1.74259				bulgaricus
pmi CDS	963	0.815	51016	51978	A	no	0.53	no	0.0273545	0.0273545	0.027836	231.137	97.6156	2.36387	168.7	80.9498	2.22712				bulgaricus
hypothetical protein CDS	291	0.728	52321	52611	B	no	0.47	no	0.0280542	0.0280542	0.0281997	8.4	2.20871	0.924279	6.07333	1.80581	0.783427				bulgaricus
hypothetical protein CDS	303	0.767	52608	52910	B	no	0.56	no	0.0282081	0.0282081	0.0283596	11.7467	2.8522	1.06991	8.47667	2.30986	0.928225				bulgaricus
hypothetical protein CDS	603	0.809	52771	53373	B	no	0.52	no	0.0282955	0.0282955	0.028597	19	5.1264	1.27875	13.8	4.38508	1.13988				bulgaricus
hypothetical protein CDS	765	0.76	53731	54495	A	no	0.52	no	0.0288102	0.0288102	0.0291927	192.943	124.312	2.28543	141.86	98.8324	2.15186				bulgaricus
hypothetical protein CDS	783	0.738	54492	55274	A	no	0.57	no	0.0292183	0.0292183	0.0296098	155.913	115.191	2.19288	114.997	90.85	2.06069				bulgaricus
RNA polymerase sigma factor CDS	486	0.846	55325	55810	B	no	0.55	no	0.0296649	0.0296649	0.0299079	33.15	12.6271	1.52048	24.14	10.5125	1.38274				bulgaricus
glpF CDS	723	0.866	56238	56960	B	no	0.53	no	0.0301545	0.0301545	0.030516	1877.84	359.411	3.27366	1343.25	208.655	3.12816	90th			bulgaricus
glycosyl transferase family protein CDS	948	0.798	60753	61700	A	no	0.53	no	0.0325754	0.0325754	0.0330494	185.34	86.9515	2.26797	135.47	71.2215	2.13184				bulgaricus
hypothetical protein CDS	522	0.794	61728	62249	B	no	0.54	no	0.0330982	0.0330982	0.0333592	30.4567	0.35019	1.48368	21.92	1.36836	1.34084				bulgaricus
hypothetical protein CDS	834	0.781	62415	63248	A	no	0.56	no	0.0334665	0.0334665	0.0338835	131.077	17.9868	2.11753	94.43	15.0507	1.97511				bulgaricus
hypothetical protein CDS	546	0.776	63195	63740	B	no	0.52	no	0.0338848	0.0338848	0.0341578	32.4567	9.4746	1.5113	23.55	7.91733	1.37199				bulgaricus
hypothetical protein CDS	585	0.778	64034	64618	A	no	0.55	no	0.0343346	0.0343346	0.0346271	82.7667	13.7432	1.91786	59.1867	7.09392	1.77222				bulgaricus
fructose-2,6-bisphosphatase CDS	654	0.81	64615	65268	A	no	0.57	no	0.0346462	0.0346462	0.0349732	202.69	24.9398	2.30683	146.24	24.4288	2.16507				bulgaricus
hypothetical protein CDS	129	0.825	65344	65472	A	no	0.47	no	0.035037	0.035037	0.0351015	298.827	52.6443	2.47542	214.78	37.2944	2.33199				bulgaricus
hypothetical protein CDS	474	0.766	65591	66064	A	no	0.58	no	0.0351695	0.0351695	0.0354065	364.097	20.5237	2.56122	261.54	11.5243	2.41754	90th			bulgaricus
hypothetical protein CDS	192	0.768	66424	66615	A	no	0.47	no	0.0356161	0.0356161	0.0357121	70.9267	12.5871	1.85081	50.74	6.98238	1.70535				bulgaricus
hypothetical protein CDS	285	0.686	66913	67197	A	no	0.27	no	0.0358783	0.0358783	0.0360208	13.8033	7.72088	1.13998	10.1433	6.22105	1.00618				bulgaricus
hypothetical protein CDS	546	0.781	68069	68614	B	no	0.6	no	0.0364982	0.0364982	0.0367712	50.8933	2.9708	1.70666	36.6467	3.3802	1.56403				bulgaricus
HAD family hydrolase CDS	714	0.776	70250	70963	A	no	0.55	no	0.0376676	0.0376676	0.0380246	64.31	0.725465	1.80828	46.2733	2.79525	1.66533				bulgaricus
exoA CDS	828	0.832	71709	72536	A	no	0.57	yes	0.0384499	0.0384499	0.0388639	85.4067	36.8081	1.93149	62.33	30.4145	1.7947			PROKKA_00057	bulgaricus
hypothetical protein CDS	477	0.823	72616	73092	A	no	0.5	no	0.0389362	0.0389362	0.0391747	92.6233	25.4513	1.96672	67.2433	22.0847	1.82765				bulgaricus
L-2-hydroxyisocaproate dehydrogenase CDS	909	0.846	73279	74187	A	no	0.57	no	0.0392917	0.0392917	0.0397462	107.307	44.2702	2.03063	78.2733	36.7412	1.89361				bulgaricus
aldo/keto reductase CDS	858	0.823	74306	75163	A	no	0.57	yes	0.0398424	0.0398424	0.0402714	268.237	156.244	2.42852	196.85	125.788	2.29414			PROKKA_01039	bulgaricus
rtpR CDS	2220	0.825	75459	77678	A	no	0.56	no	0.0404606	0.0404606	0.0415706	2329.1	227.81	3.36719	1669.51	81.4249	3.22259	90th			bulgaricus
hypothetical protein CDS	816	0.864	77743	78558	A	no	0.46	no	0.0416853	0.0416853	0.0420933	5043.67	782.144	3.70275	3607.97	389.109	3.55726	90th			bulgaricus
hypothetical protein CDS	549	0.818	78560	79108	A	no	0.54	no	0.0421234	0.0421234	0.0423979	3094.42	521.665	3.49058	2238.68	501.424	3.34999	90th			bulgaricus
hypothetical protein CDS	564	0.806	79101	79664	A	no	0.58	no	0.0424134	0.0424134	0.0426955	3806.01	520.078	3.58047	2750.44	526.925	3.4394	90th			bulgaricus
transposase CDS	1026	0.776	79876	80901	A	no	0.46	no	0.042829	0.042829	0.043342	104.37	6.69908	2.01858	74.9567	3.43098	1.87481				bulgaricus
ldhA CDS	1002	0.897	81170	82171	B	no	0.48	yes	0.0435228	0.0435228	0.0440238	11430.2	3936.83	4.05806	8319.43	3333.77	3.92009	90th	50th	PROKKA_00056	bulgaricus
oxidoreductase CDS	1392	0.831	82462	83853	B	no	0.52	no	0.0442156	0.0442156	0.0449116	114.813	8.49918	2.05999	82.3933	2.11126	1.91589				bulgaricus
peptide deformylase CDS	432	0.742	84046	84477	A	no	0.55	no	0.0450649	0.0450649	0.0452809	180.193	42.2466	2.25574	130.63	37.8381	2.11604				bulgaricus
substrate binding protein CDS	882	0.872	84520	85401	B	no	0.55	no	0.0453191	0.0453191	0.0457601	157.867	85.7421	2.19829	115.69	69.3079	2.0633				bulgaricus
luxS CDS	480	0.828	85429	85908	B	no	0.56	yes	0.0458065	0.0458065	0.0460465	181.843	80.0743	2.2597	132.81	66.1667	2.12323			PROKKA_01088	bulgaricus
ABC transporter ATP-binding protein/permease CDS	1578	0.791	89252	90829	B	no	0.54	no	0.0478564	0.0478564	0.0486454	43.3033	2.90844	1.63652	31.08	1.34358	1.49248				bulgaricus
ABC transporter ATP-binding protein/permease CDS	1563	0.803	90826	92388	B	no	0.52	no	0.0487003	0.0487003	0.0494818	68.1	13.9083	1.83315	48.7467	8.31637	1.68794				bulgaricus
hypothetical protein CDS	702	0.866	94511	95212	B	no	0.49	no	0.0506762	0.0506762	0.0510272	412.76	41.097	2.6157	297.77	44.6294	2.47388	90th			bulgaricus
LysR family transcriptional regulator CDS	915	0.771	95439	96353	B	no	0.52	no	0.0511738	0.0511738	0.0516313	9.75	3.16574	0.989005	7.10667	2.72335	0.851666				bulgaricus
metE CDS	1125	0.841	96485	97609	A	no	0.53	no	0.0517346	0.0517346	0.0522971	13.5233	5.0491	1.13108	9.85333	4.145	0.993583				bulgaricus
hypothetical protein CDS	621	0.689	97866	98486	A	no	0.38	no	0.0524751	0.0524751	0.0527856	0.0733333	0.127017	-1.1347	0.0533333	0.092376	-1.273				bulgaricus
hypothetical protein CDS	195	0.738	98549	98743	A	no	0.46	no	0.0528413	0.0528413	0.0529388	132.12	34.4532	2.12097	95.64	28.9587	1.98064				bulgaricus
glcK CDS	939	0.87	98916	99854	A	no	0.55	no	0.0530381	0.0530381	0.0535076	1269.19	530.824	3.10353	925.973	437.976	2.9666	90th			bulgaricus
ldh CDS	924	0.832	99905	100828	B	no	0.56	no	0.0535684	0.0535684	0.0540304	350.553	162.929	2.54475	256.21	133.678	2.4086				bulgaricus
permease CDS	1227	0.831	101547	102773	B	no	0.56	no	0.0544489	0.0544489	0.0550624	125.847	45.2536	2.09984	89.4667	29.0825	1.95166				bulgaricus
hypothetical protein CDS	837	0.849	103767	104603	A	no	0.54	no	0.0556392	0.0556392	0.0560577	147.043	97.3743	2.16745	108.22	77.6375	2.03431				bulgaricus
LysR family transcriptional regulator CDS	915	0.792	104738	105652	B	no	0.53	no	0.0561598	0.0561598	0.0566173	90.8033	79.0796	1.9581	67.3067	62.0142	1.82806				bulgaricus
hypothetical protein CDS	1662	0.871	105837	107498	A	no	0.53	no	0.0567491	0.0567491	0.0575801	11.7233	0.544457	1.06905	8.44	0.771168	0.926342				bulgaricus
arbZ CDS	864	0.811	107955	108818	B	no	0.54	no	0.0578848	0.0578848	0.0583168	103.323	25.4313	2.0142	74.9333	22.517	1.87468				bulgaricus
arbX CDS	825	0.79	109815	110639	B	no	0.54	no	0.0588821	0.0588821	0.0592946	90.52	26.441	1.95674	65.7467	22.9256	1.81787				bulgaricus
hypothetical protein CDS	777	0.778	110667	111443	B	no	0.55	no	0.0593389	0.0593389	0.0597274	54.3967	13.0973	1.73557	39.4567	11.7489	1.59612				bulgaricus
two-component system response regulator CDS	729	0.796	111702	112430	A	no	0.53	yes	0.0598939	0.0598939	0.0602584	368.153	78.1974	2.56603	266.74	71.6321	2.42609	90th		PROKKA_00082	bulgaricus
two-component system sensor histidine kinase CDS	1896	0.804	112477	114372	A	no	0.55	yes	0.0603094	0.0603094	0.0612574	95.84	21.668	1.98155	69.4667	19.6125	1.84178			PROKKA_00083	bulgaricus
hypothetical protein CDS	1557	0.797	114353	115909	A	no	0.54	no	0.0613153	0.0613153	0.0620938	90.4133	9.0528	1.95623	65.2433	9.88972	1.81454				bulgaricus
hypothetical protein CDS	801	0.811	115910	116710	A	no	0.54	no	0.0621502	0.0621502	0.0625507	90.0733	3.13554	1.9546	64.72	1.38318	1.81104				bulgaricus
metallo-beta-lactamase superfamily hydrolase CDS	798	0.751	116729	117526	A	no	0.56	no	0.0625893	0.0625893	0.0629883	83.0067	6.19033	1.91911	59.5533	1.56494	1.77491				bulgaricus
htrA CDS	1284	0.84	117621	118904	A	no	0.53	no	0.0630676	0.0630676	0.0637096	3155.44	887.034	3.49906	2291.79	774.926	3.36017	90th			bulgaricus
rRNA large subunit methyltransferase CDS	480	0.767	119397	119876	A	no	0.53	yes	0.0640199	0.0640199	0.0642599	106.537	20.615	2.0275	76.1767	11.451	1.88182			PROKKA_00088	bulgaricus
hypothetical protein CDS	144	0.761	120005	120148	A	no	0.51	no	0.0643459	0.0643459	0.0644179	59.1833	2.51385	1.7722	42.5167	1.44424	1.62856				bulgaricus
hypothetical protein CDS	336	0.803	120108	120443	A	no	0.57	no	0.0644011	0.0644011	0.0645691	56.5967	16.6853	1.75279	40.3833	10.2704	1.6062				bulgaricus
hypothetical protein CDS	381	0.721	120461	120841	A	no	0.38	no	0.0645904	0.0645904	0.0647809	83.0767	22.9194	1.91948	59.18	13.7956	1.77217				bulgaricus
hypothetical protein CDS	342	0.787	120940	121281	A	no	0.48	no	0.0648473	0.0648473	0.0650183	95.8433	22.3329	1.98156	68.3667	12.9008	1.83484				bulgaricus
ABC transporter permease CDS	654	0.743	122590	123243	B	no	0.52	no	0.065732	0.065732	0.066059	57.5633	0.470142	1.76015	41.4067	2.31958	1.61707				bulgaricus
ABC transporter ATP-binding protein CDS	1356	0.768	123268	124623	B	no	0.55	no	0.0660955	0.0660955	0.0667735	30.8833	6.98522	1.48972	22.3767	6.18797	1.3498				bulgaricus
permease CDS	1476	0.783	124926	126401	A	no	0.57	no	0.0669845	0.0669845	0.0677225	12.58	2.04861	1.09968	9.11333	2.00762	0.959677				bulgaricus
AraC family transcriptional regulator CDS	849	0.751	126465	127313	A	no	0.56	no	0.0678097	0.0678097	0.0682342	48.08	9.23898	1.68196	34.7933	8.56607	1.5415				bulgaricus
ABC transporter ATP-binding protein CDS	933	0.743	127455	128387	A	no	0.43	no	0.0683406	0.0683406	0.0688071	63.91	8.78863	1.80557	45.9333	6.07943	1.66213				bulgaricus
ABC transporter permease CDS	747	0.774	128384	129130	A	no	0.43	no	0.0688387	0.0688387	0.0692122	61.5767	10.9234	1.78942	44.5433	10.264	1.64878				bulgaricus
ABC transporter permease CDS	765	0.778	129127	129891	A	no	0.45	no	0.0692371	0.0692371	0.0696196	61.5033	10.9097	1.7889	44.0433	6.25153	1.64388				bulgaricus
hypothetical protein CDS	153	0.718	129924	130076	A	no	0.37	no	0.0696644	0.0696644	0.0697409	120.307	16.4624	2.08029	86.5967	13.2072	1.9375				bulgaricus
hypothetical protein CDS	966	0.699	130154	131119	A	no	0.37	no	0.0697877	0.0697877	0.0702707	103.36	22.0016	2.01435	73.8	12.5798	1.86806				bulgaricus
transcriptional regulator CDS	840	0.756	131339	132178	B	no	0.4	no	0.0704231	0.0704231	0.0708431	169.97	75.088	2.23037	120.347	49.2284	2.08043				bulgaricus
htpX1 CDS	900	0.811	132322	133221	B	no	0.56	no	0.0709502	0.0709502	0.0714002	700.707	309.705	2.84554	511.667	255.593	2.70899	90th			bulgaricus
hypothetical protein CDS	555	0.842	133238	133792	B	no	0.49	yes	0.0714414	0.0714414	0.0717189	992.497	153.793	2.99673	716.67	142.408	2.85532	90th		PROKKA_00099	bulgaricus
permease CDS	1146	0.847	133950	135095	B	no	0.53	no	0.0718231	0.0718231	0.0723961	175.127	168.773	2.24335	130.163	131.583	2.11449				bulgaricus
hypothetical protein CDS	135	0.865	135689	135823	A	no	0.48	no	0.0727556	0.0727556	0.0728231	6665.1	1967.54	3.82381	4761.96	1270.32	3.67779	90th			bulgaricus
hypothetical protein CDS	912	0.759	135945	136856	A	no	0.56	no	0.0728928	0.0728928	0.0733488	99.43	44.3797	1.99752	72.6033	36.5681	1.86096				bulgaricus
hypothetical protein CDS	1140	0.876	137086	138225	A	no	0.52	no	0.0735046	0.0735046	0.0740746	2143.6	387.431	3.33114	1532.07	205.539	3.18528	90th			bulgaricus
hypothetical protein CDS	198	0.778	138419	138616	A	no	0.51	no	0.0742194	0.0742194	0.0743184	53.02	14.5894	1.72444	38.4133	12.1325	1.58448				bulgaricus
hypothetical protein CDS	177	0.803	138632	138808	A	no	0.4	no	0.0743336	0.0743336	0.0744221	49.32	4.28832	1.69302	35.41	2.56146	1.54913				bulgaricus
amino acid ABC transporter ATP-binding protein CDS	762	0.823	138853	139614	B	no	0.5	yes	0.0744521	0.0744521	0.0748331	96.4767	42.7333	1.98442	70.3733	34.4824	1.84741			PROKKA_00112	bulgaricus
amino acid ABC transporter permease/substrate-binding protein CDS	1584	0.872	139618	141201	B	no	0.54	yes	0.0748623	0.0748623	0.0756543	93.6567	44.8303	1.97154	68.5	36.5837	1.83569			PROKKA_00113	bulgaricus
mpg CDS	627	0.791	141589	142215	B	no	0.58	no	0.0759191	0.0759191	0.0762326	18.55	15.6765	1.26834	13.7433	12.2845	1.13809				bulgaricus
hypothetical protein CDS	372	0.738	142298	142669	A	no	0.53	no	0.0762993	0.0762993	0.0764853	75.3233	37.077	1.87693	55.1	30.279	1.74115				bulgaricus
NAD-dependent deacetylase CDS	699	0.798	142656	143354	B	no	0.55	no	0.0764912	0.0764912	0.0768407	69.7633	46.6558	1.84363	51.33	37.1527	1.71037				bulgaricus
hypothetical protein CDS	480	0.791	143467	143946	A	no	0.59	no	0.0769261	0.0769261	0.0771661	301.383	171.463	2.47912	221.053	137.87	2.3445				bulgaricus
cls CDS	1464	0.814	144016	145479	B	no	0.56	no	0.0772205	0.0772205	0.0779525	102.773	55.7094	2.01188	75.31	45.1114	1.87685				bulgaricus
hypothetical protein CDS	945	0.795	145481	146425	B	no	0.56	no	0.078006	0.078006	0.0784785	82.5633	40.1926	1.91679	60.4	32.8745	1.78104				bulgaricus
rnhA1 CDS	768	0.803	146497	147264	A	no	0.56	no	0.0785508	0.0785508	0.0789348	129.66	44.1031	2.11281	94.34	37.4875	1.9747				bulgaricus
hypothetical protein CDS	957	0.835	147352	148308	B	no	0.56	yes	0.0790092	0.0790092	0.0794877	129.89	72.4954	2.11358	95.2133	58.5345	1.9787			PROKKA_00122	bulgaricus
glycosyltransferase CDS	861	0.783	148442	149302	A	no	0.53	no	0.0795937	0.0795937	0.0800242	105.623	24.0373	2.02376	76.5833	21.7685	1.88413				bulgaricus
hypothetical protein CDS	660	0.787	149299	149958	A	no	0.56	no	0.0800532	0.0800532	0.0803832	132.477	68.1396	2.12214	97.0067	55.4651	1.9868				bulgaricus
prs2 CDS	1002	0.84	150052	151053	A	no	0.54	yes	0.0804569	0.0804569	0.0809579	608.177	274.722	2.78403	444.267	225.316	2.64764	90th		PROKKA_00131	bulgaricus
TetR family transcriptional regulator CDS	681	0.802	151235	151915	A	no	0.49	no	0.0810912	0.0810912	0.0814317	402.747	73.0194	2.60503	291.477	68.8087	2.4646	90th			bulgaricus
hypothetical protein CDS	834	0.794	151926	152759	A	no	0.53	no	0.0814617	0.0814617	0.0818788	360.303	169.716	2.55667	263.4	138.827	2.42062				bulgaricus
Crp/Fnr family transcriptional regulator CDS	651	0.788	152799	153449	B	no	0.56	no	0.0819298	0.0819298	0.0822553	119.387	40.6682	2.07696	86.8633	34.4092	1.93884				bulgaricus
hypothetical protein CDS	1326	0.8	153487	154812	B	no	0.52	no	0.0822987	0.0822987	0.0829617	136.467	21.2135	2.13503	98.67	20.6785	1.99419				bulgaricus
ddl CDS	1089	0.838	154966	156054	A	no	0.53	yes	0.0830918	0.0830918	0.0836363	1496.16	282.532	3.17498	1082.62	261.859	3.03447	90th		PROKKA_00137	bulgaricus
hypothetical protein CDS	1110	0.812	156871	157980	A	no	0.55	no	0.0841132	0.0841132	0.0846682	145.427	44.1078	2.16264	105.693	38.0812	2.02405				bulgaricus
gene	704		158068	158772	A		0.5	no	0.0847551	0.0847551	0.0851071	114.383	48.4504	2.05836	83.4567	40.0731	1.92146				bulgaricus
esterase CDS	795	0.812	158738	159532	A	no	0.57	no	0.0851143	0.0851143	0.0855118	177.767	72.3953	2.24985	129.67	60.167	2.11284				bulgaricus
Maltose transport system permease protein MalF	584		160340	160924	A	no	0.52	yes				8.53		0.930949	5.91		0.771587			PROKKA_01837	bulgaricus
malG CDS	807	0.83	160978	161784	A	no	0.5	yes	0.0863154	0.0863154	0.0867189	12.45	6.10553	1.09517	9.11	4.98519	0.959518			PROKKA_01836	bulgaricus
hypothetical protein CDS	3006	0.83	161936	164941	B	no	0.57	no	0.086829	0.086829	0.088332	72.3567	18.8657	1.85948	52.5267	16.6996	1.72038				bulgaricus
nagA CDS	1149	0.811	165538	166686	A	no	0.55	no	0.0887604	0.0887604	0.0893349	264.803	109.045	2.42292	193.187	90.6946	2.28598				bulgaricus
ndt1 CDS	474	0.894	166757	167230	B	no	0.53	yes	0.089414	0.089414	0.089651	774.573	219.755	2.88906	562.607	191.679	2.7502	90th		PROKKA_00144	bulgaricus
PTS system transporter subunit IIA CDS	480	0.789	167404	167883	A	no	0.57	no	0.089761	0.089761	0.090001	184.517	49.8486	2.26604	133.933	43.5231	2.12689				bulgaricus
protein tyrosine/serine phosphatase CDS	798	0.801	167893	168690	B	no	0.54	no	0.0900232	0.0900232	0.0904222	141.167	51.1633	2.14973	102.777	42.6847	2.01189				bulgaricus
usp2 CDS	474	0.852	168887	169360	A	no	0.51	yes	0.0905561	0.0905561	0.0907931	721.643	256.271	2.85832	525.447	216.852	2.72053	90th		PROKKA_00147	bulgaricus
phnD CDS	942	0.886	169779	170720	A	no	0.48	yes	0.0910344	0.0910344	0.0915054	1205.03	169.282	3.081	862.503	79.9946	2.93576	90th		PROKKA_00148	bulgaricus
phnC CDS	771	0.848	170838	171608	A	no	0.53	yes	0.0916022	0.0916022	0.0919877	309.357	62.4108	2.49046	220.95	34.4911	2.34429			PROKKA_00149	bulgaricus
phnB CDS	801	0.841	171611	172411	A	no	0.49	no	0.0920167	0.0920167	0.0924172	263.28	22.7795	2.42042	188.81	7.36711	2.27602				bulgaricus
phnE CDS	813	0.843	172411	173223	A	no	0.52	yes	0.0924457	0.0924457	0.0928522	252.113	7.36208	2.4016	181.373	11.909	2.25857			PROKKA_00151	bulgaricus
peptide binding protein CDS	1626	0.882	173477	175102	B	no	0.53	no	0.0930173	0.0930173	0.0938303	59.6467	7.40569	1.77559	42.74	3.40864	1.63083				bulgaricus
hypothetical protein CDS	486	0.823	175350	175835	A	no	0.51	no	0.0940215	0.0940215	0.0942645	709.003	132.949	2.85065	506.74	71.9446	2.70479	90th			bulgaricus
hypothetical protein CDS	1401	0.815	175893	177293	A	no	0.55	no	0.0943127	0.0943127	0.0950132	329.58	90.4516	2.51796	239.313	79.3596	2.37897				bulgaricus
asnB1 CDS	1950	0.857	177390	179339	A	no	0.53	yes	0.0951154	0.0951154	0.0960904	657.297	141.333	2.81776	476.3	129.156	2.67788	90th		PROKKA_00155	bulgaricus
hypothetical protein CDS	1260	0.83	179373	180632	A	no	0.52	yes	0.0961787	0.0961787	0.0968087	819.23	235.649	2.91341	595.083	204.498	2.77458	90th		PROKKA_00156	bulgaricus
nrdD CDS	2211	0.89	180998	183208	A	no	0.56	yes	0.09705	0.09705	0.0981555	1463.28	915.189	3.16533	1075.37	730.808	3.03156	90th		PROKKA_00157	bulgaricus
nrdG CDS	723	0.815	183280	184002	A	no	0.57	yes	0.0982736	0.0982736	0.0986351	135.787	88.8133	2.13286	99.9033	70.8059	1.99958			PROKKA_00158	bulgaricus
hypothetical protein CDS	1221	0.815	184914	186134	A	no	0.56	no	0.0991497	0.0991497	0.0997602	148.987	57.876	2.17315	108.583	48.125	2.03576				bulgaricus
hypothetical protein CDS	339	0.781	186222	186560	A	no	0.55	no	0.099851	0.099851	0.100021	379.06	126.058	2.57871	275.793	107.524	2.44058	90th			bulgaricus
pepO1 CDS	1953	0.853	186585	188537	A	no	0.56	no	0.100046	0.100046	0.101022	425.863	197.606	2.62927	311.237	162.121	2.49309	90th			bulgaricus
K+ uptake permease CDS	2004	0.84	188854	190857	B	no	0.54	no	0.101262	0.101262	0.102264	811.997	293.97	2.90955	591.39	248.01	2.77187	90th			bulgaricus
hypothetical protein CDS	417	0.841	191052	191468	B	no	0.51	no	0.102441	0.102441	0.102649	1595.02	636.697	3.20277	1132.33	408.326	3.05397	90th			bulgaricus
hypothetical protein CDS	948	0.826	191585	192532	B	no	0.57	no	0.102727	0.102727	0.103201	221.943	87.8992	2.34624	161.84	73.4267	2.20909				bulgaricus
hypothetical protein CDS	210	0.861	192746	192955	A	no	0.53	no	0.103349	0.103349	0.103454	313.71	243.426	2.49653	221.227	164.938	2.34484				bulgaricus
hypothetical protein CDS	237	0.743	193015	193251	A	no	0.55	no	0.103493	0.103493	0.103612	275.4	135.269	2.43996	196.223	89.8203	2.29275				bulgaricus
amidase CDS	1206	0.866	193519	194724	A	no	0.55	no	0.103764	0.103764	0.104367	282.577	50.8294	2.45114	204.477	48.0084	2.31064				bulgaricus
amidase CDS	1611	0.845	194745	196355	A	no	0.54	no	0.104421	0.104421	0.105227	314.94	160.225	2.49823	230.51	130.466	2.36269				bulgaricus
cation:proton antiporter CDS	1839	0.819	196466	198304	A	no	0.56	no	0.105344	0.105344	0.106263	59.9867	29.1465	1.77805	43.8733	23.8113	1.6422				bulgaricus
hypothetical protein CDS	750	0.79	199221	199970	B	no	0.54	no	0.106821	0.106821	0.107196	99.7767	31.2174	1.99903	72.5333	26.8426	1.86054				bulgaricus
gpmA CDS	690	0.902	200134	200823	A	no	0.46	yes	0.107311	0.107311	0.107656	8651.34	594.391	3.93708	6236.01	749.312	3.79491	90th	50th	PROKKA_00178	bulgaricus
LytR family transcriptional regulator CDS	1290	0.814	201075	202364	A	no	0.53	no	0.107815	0.107815	0.10846	472.737	42.4015	2.67462	339.257	21.7255	2.53053	90th			bulgaricus
hypothetical protein CDS	618	0.794	202367	202984	A	no	0.51	no	0.108508	0.108508	0.108817	281.947	41.0755	2.45017	203.68	39.3004	2.30895				bulgaricus
hypothetical protein CDS	3027	0.844	203030	206056	A	no	0.5	no	0.108863	0.108863	0.110377	766.553	63.3181	2.88454	552.437	68.4899	2.74228	90th			bulgaricus
hypothetical protein CDS	183	0.726	209936	210118	A	no	0.33	no	0.112566	0.112566	0.112658	500.51	27.7954	2.69941	359.92	25.3873	2.55621	90th			bulgaricus
folB CDS	351	0.772	210198	210548	A	no	0.4	no	0.112707	0.112707	0.112882	187.28	15.3819	2.27249	134.53	10.315	2.12882				bulgaricus
folKE CDS	1074	0.743	210545	211618	A	no	0.41	no	0.112893	0.112893	0.11343	235.71	12.1458	2.37238	169.593	13.7402	2.22941				bulgaricus
folC2 CDS	1338	0.754	211602	212939	A	no	0.4	no	0.11346	0.11346	0.114129	250.58	13.0678	2.39895	179.883	0.907873	2.25499				bulgaricus
folP CDS	1101	0.747	212920	214020	A	no	0.39	no	0.114166	0.114166	0.114717	269.213	21.9832	2.4301	193.07	6.6625	2.28571				bulgaricus
hypothetical protein CDS	537	0.748	214032	214568	A	no	0.45	no	0.114763	0.114763	0.115031	413.577	43.329	2.61656	296.667	22.4681	2.47227	90th			bulgaricus
amino acid ABC transporter permease CDS	660	0.71	215392	216051	A	no	0.36	no	0.115492	0.115492	0.115822	266.043	66.5208	2.42495	192.863	58.4625	2.28525				bulgaricus
amino acid ABC transporter permease CDS	693	0.721	216014	216706	A	no	0.36	no	0.115825	0.115825	0.116172	267.527	57.0985	2.42737	193.733	51.637	2.2872				bulgaricus
amino acid ABC transporter ATP-binding protein CDS	741	0.735	216716	217456	A	no	0.36	no	0.116202	0.116202	0.116572	333.693	85.6307	2.52335	242.013	75.1661	2.38384				bulgaricus
amino acid ABC transporter substrate-binding protein CDS	861	0.731	217468	218328	A	no	0.37	no	0.116605	0.116605	0.117035	322.87	167.497	2.50903	236.437	136.101	2.37371				bulgaricus
hypothetical protein CDS	198	0.784	218562	218759	A	no	0.57	no	0.117192	0.117192	0.117291	67.75	60.7305	1.83091	50.26	47.4731	1.70122				bulgaricus
tyrS CDS	1266	0.865	219425	220690	A	no	0.55	yes	0.117654	0.117654	0.118287	403.403	57.0116	2.60574	291.547	56.92	2.46471	90th		PROKKA_00185	bulgaricus
hypothetical protein CDS	366	0.814	222084	222449	A	no	0.38	no	0.11908	0.11908	0.119263	977.86	106.985	2.99028	705.983	115.573	2.84879	90th			bulgaricus
aminoacylase CDS	1188	0.722	223501	224688	A	no	0.39	no	0.11984	0.11984	0.120434	96.74	17.4602	1.98561	69.15	9.32389	1.83979				bulgaricus
hypothetical protein CDS	1248	0.712	227158	228405	A	no	0.34	no	0.121801	0.121801	0.122425	51.0367	8.14712	1.70788	36.53	4.15595	1.56265				bulgaricus
HD family hydrolase CDS	651	0.803	228505	229155	A	no	0.5	no	0.122523	0.122523	0.122848	244.43	9.24489	2.38815	175.597	4.28313	2.24452				bulgaricus
oppA3II CDS	1629	0.893	231233	232861	A	no	0.49	no	0.123986	0.123986	0.1248	603.477	76.9099	2.78066	435.413	74.1101	2.6389	90th			bulgaricus
oppA1II CDS	1593	0.848	234845	236437	A	no	0.53	no	0.125922	0.125922	0.126719	90.2033	12.2601	1.95522	64.8133	8.64286	1.81166				bulgaricus
oppBII CDS	921	0.841	236861	237781	A	no	0.5	no	0.127003	0.127003	0.127464	1416.61	121.329	3.15125	1015.89	37.7713	3.00685	90th			bulgaricus
oppCII CDS	1032	0.852	237803	238834	A	no	0.51	no	0.127508	0.127508	0.128024	1390.38	50.5764	3.14313	998.753	16.4714	2.99946	90th			bulgaricus
oppDII CDS	1044	0.866	238848	239891	A	no	0.5	no	0.128069	0.128069	0.128591	1691.37	47.326	3.22824	1216.63	75.2088	3.08516	90th			bulgaricus
oppFII CDS	954	0.854	239906	240859	A	no	0.53	no	0.128636	0.128636	0.129113	1584.88	105.273	3.2	1142.53	137.215	3.05787	90th			bulgaricus
pepG CDS	1314	0.862	241211	242524	B	no	0.54	no	0.129336	0.129336	0.129993	1121.24	187.763	3.0497	811.13	180.373	2.90909	90th			bulgaricus
pepW CDS	1314	0.833	242576	243889	B	no	0.55	no	0.130068	0.130068	0.130725	260.63	65.9491	2.41602	189.113	58.5598	2.27672				bulgaricus
small heat shock protein CDS	426	0.832	243986	244411	B	no	0.5	no	0.130824	0.130824	0.131037	609.79	472.413	2.78518	450.373	372.725	2.65357	90th			bulgaricus
greA CDS	462	0.765	244639	245100	A	no	0.56	no	0.131174	0.131174	0.131405	249.56	60.2957	2.39717	180.977	53.7643	2.25762				bulgaricus
purA CDS	1290	0.874	245184	246473	B	no	0.54	yes	0.131466	0.131466	0.132111	227.223	86.3561	2.35645	165.6	72.2389	2.21906			PROKKA_01863	bulgaricus
guaC CDS	993	0.84	246659	247651	A	no	0.54	yes	0.132257	0.132257	0.132753	29.87	10.1117	1.47524	21.7133	8.44562	1.33673			PROKKA_01864	bulgaricus
UmuC-like DNA-repair protein CDS	1308	0.777	247780	249087	A	no	0.55	no	0.132858	0.132858	0.133512	28.3133	0.729475	1.45199	20.3767	0.744737	1.30913				bulgaricus
hypothetical protein CDS	375	0.746	249065	249439	A	no	0.55	no	0.133547	0.133547	0.133735	27.55	6.70351	1.44012	19.8967	5.38621	1.29878				bulgaricus
pbuX CDS	1293	0.835	249509	250801	B	no	0.56	yes	0.133785	0.133785	0.134432	288.897	241.974	2.46074	213.84	189.676	2.33009			PROKKA_00233	bulgaricus
xpt CDS	570	0.846	250831	251400	B	no	0.55	no	0.134494	0.134494	0.134779	509.997	339.223	2.70757	375.33	269.834	2.57441	90th			bulgaricus
guaB CDS	1158	0.857	251755	252912	A	no	0.56	no	0.134989	0.134989	0.135568	1031.81	702.528	3.0136	759.697	557.586	2.88064	90th			bulgaricus
guaA CDS	1554	0.86	252912	254465	A	no	0.54	yes	0.13561	0.13561	0.136387	1109.4	853.833	3.04509	819.347	672.743	2.91347	90th		PROKKA_00237	bulgaricus
hypothetical protein CDS	372	0.737	255028	255399	A	no	0.48	no	0.136744	0.136744	0.13693	0.25	0.433013	-0.60206	0.176667	0.305996	-0.752845				bulgaricus
hypothetical protein CDS	2253	0.692	255833	258085	A	no	0.32	no	0.137176	0.137176	0.138303	0.346667	0.221435	-0.460088	0.236667	0.143643	-0.625863				bulgaricus
ABC transporter ATP-binding protein/permease CDS	1611	0.792	258099	259709	A	no	0.44	no	0.138391	0.138391	0.139197	38.0633	7.95818	1.58051	27.21	4.54525	1.43473				bulgaricus
AraC family transcriptional regulator CDS	795	0.773	259794	260588	B	no	0.43	no	0.1393	0.1393	0.139697	41.6967	5.31912	1.6201	30.0233	4.4788	1.47746				bulgaricus
Pnp/Udp family phosphorylase CDS	603	0.778	261781	262383	A	no	0.57	no	0.140365	0.140365	0.140667	82.09	29.4894	1.91429	58.3233	18.6344	1.76584				bulgaricus
hypothetical protein CDS	1263	0.807	262463	263725	B	no	0.52	no	0.140731	0.140731	0.141362	263.883	75.7347	2.42141	191.673	65.9057	2.28256				bulgaricus
Crp/Fnr family transcriptional regulator CDS	966	0.787	263819	264784	B	no	0.55	no	0.141458	0.141458	0.141941	23.16	1.19616	1.36474	16.66	1.5036	1.22167				bulgaricus
mmuM CDS	933	0.793	266275	267207	A	no	0.58	no	0.142775	0.142775	0.143241	24.2433	15.4143	1.38459	17.8233	12.2548	1.25099				bulgaricus
hypothetical protein CDS	450	0.776	267263	267712	A	no	0.54	no	0.143305	0.143305	0.14353	44.9067	18.4524	1.65231	32.77	15.3669	1.51548				bulgaricus
hypothetical protein CDS	204	0.766	267948	268151	A	no	0.53	no	0.143672	0.143672	0.143774	5.34	2.4902	0.727541	3.84667	1.75449	0.585085				bulgaricus
MarR family transcriptional regulator CDS	450	0.757	268210	268659	A	no	0.52	no	0.143812	0.143812	0.144037	70.9133	7.07794	1.85073	50.85	3.02127	1.70629				bulgaricus
ansA CDS	990	0.787	268674	269663	A	no	0.57	no	0.144061	0.144061	0.144556	74.12	7.18282	1.86994	53.18	3.63324	1.72575				bulgaricus
mscL CDS	477	0.829	270702	271178	A	no	0.51	no	0.145149	0.145149	0.145387	67.2967	4.86299	1.82799	48.3167	1.81583	1.6841				bulgaricus
pncB CDS	1524	0.864	271258	272781	B	no	0.54	no	0.145447	0.145447	0.146209	241.38	79.7042	2.3827	175.593	67.9213	2.24451				bulgaricus
pncA CDS	555	0.823	273997	274551	B	no	0.57	no	0.146915	0.146915	0.147193	317.12	83.1632	2.50122	230.083	72.5247	2.36189				bulgaricus
hypothetical protein CDS	858	0.782	274806	275663	A	no	0.54	no	0.147349	0.147349	0.147778	208.993	138.876	2.32013	153.803	110.635	2.18697				bulgaricus
hypothetical protein CDS	267	0.819	275656	275922	B	no	0.54	no	0.147805	0.147805	0.147938	184.003	124.333	2.26483	135.483	98.9002	2.13189				bulgaricus
NUDIX family hydrolase CDS	777	0.796	276018	276794	B	no	0.56	no	0.147999	0.147999	0.148388	61.8367	28.6102	1.79125	45.1533	23.3875	1.65469				bulgaricus
transposase CDS	1299	0.794	276961	278259	A	no	0.44	no	0.148505	0.148505	0.149154	85.9967	6.01171	1.93448	61.9667	7.06015	1.79216				bulgaricus
hypothetical protein CDS	288	0.856	278529	278816	A	no	0.45	no	0.149345	0.149345	0.149489	182.953	74.9738	2.26234	133.12	59.6699	2.12424				bulgaricus
hypothetical protein CDS	252	0.813	279004	279255	A	no	0.5	no	0.1496	0.1496	0.149726	82.6633	87.6463	1.91731	61.6367	67.9934	1.78984				bulgaricus
hypothetical protein CDS	621	0.713	279389	280009	B	no	0.36	no	0.149807	0.149807	0.150117	36.9467	5.2675	1.56758	26.6333	4.38786	1.42543				bulgaricus
ABC transporter permease CDS	801	0.733	280011	280811	B	no	0.4	no	0.15014	0.15014	0.150541	42.0233	7.35853	1.62349	30.0467	3.96032	1.4778				bulgaricus
ABC transporter ATP-binding protein CDS	711	0.738	280808	281518	B	no	0.41	no	0.150567	0.150567	0.150923	30.13	0.927739	1.479	21.6567	0.566245	1.33559				bulgaricus
hypothetical protein CDS	246	0.697	281643	281888	A	no	0.37	no	0.151015	0.151015	0.151138	26.2433	4.37008	1.41902	18.7867	2.29576	1.27385				bulgaricus
hypothetical protein CDS	285	0.724	281910	282194	A	no	0.33	no	0.151158	0.151158	0.151301	41.0767	7.73315	1.6136	29.3767	4.36195	1.468				bulgaricus
hypothetical protein CDS	669	0.801	283792	284460	A	no	0.53	no	0.152167	0.152167	0.152502	119.383	35.3023	2.07694	86.7367	30.4945	1.9382				bulgaricus
trpS CDS	1026	0.88	284781	285806	A	yes	0.54	yes	0.152698	0.152698	0.153211	114.44	46.3498	2.05858	85.84	37.7761	1.93369			PROKKA_00203	bulgaricus
dCMP deaminase CDS	483	0.795	285808	286290	A	no	0.53	yes	0.153248	0.153248	0.15349	138.727	48.8572	2.14216	100.99	41.292	2.00428			PROKKA_00204	bulgaricus
hypothetical protein CDS	723	0.782	286163	286885	A	no	0.52	no	0.153439	0.153439	0.1538	199.913	51.377	2.30084	145.083	45.54	2.16162				bulgaricus
cation transporting P-type ATPase ( Mg2+ transporter) CDS	2691	0.849	287244	289934	A	no	0.54	no	0.154018	0.154018	0.155364	359.323	97.5522	2.55549	260.843	85.1665	2.41638				bulgaricus
metS CDS	1983	0.889	290070	292052	A	no	0.53	yes	0.155534	0.155534	0.156525	527.93	182.215	2.72258	384.263	154.478	2.58463	90th		PROKKA_00207	bulgaricus
TatD family deoxyribonuclease CDS	780	0.808	292052	292831	A	no	0.53	yes	0.156596	0.156596	0.156986	376.887	163.432	2.57621	275.177	134.838	2.43961	90th		PROKKA_00208	bulgaricus
hypothetical protein CDS	573	0.734	292815	293387	A	no	0.54	yes	0.157006	0.157006	0.157292	189.473	15.464	2.27755	136.667	18.4814	2.13566			PROKKA_00209	bulgaricus
ksgA CDS	891	0.817	293362	294252	A	no	0.56	yes	0.157299	0.157299	0.157744	202.273	24.8842	2.30594	146.087	25.6513	2.16461			PROKKA_00210	bulgaricus
hypothetical protein CDS	252	0.777	294312	294563	A	no	0.46	yes	0.157808	0.157808	0.157934	3190.64	987.095	3.50388	2270.14	611.19	3.35605	90th		PROKKA_00211	bulgaricus
purR CDS	831	0.8	294669	295499	A	no	0.54	yes	0.158	0.158	0.158415	845.673	223.796	2.9272	602.63	133.584	2.78005	90th		PROKKA_00212	bulgaricus
glmU CDS	1386	0.842	295561	296946	A	no	0.54	yes	0.158478	0.158478	0.159171	601.527	48.616	2.77925	432.643	40.7778	2.63613	90th		PROKKA_00213	bulgaricus
hypothetical protein CDS	699	0.886	297116	297814	A	no	0.46	no	0.159312	0.159312	0.159661	982.183	440.759	2.99219	717.293	362.974	2.8557	90th			bulgaricus
prs1 CDS	981	0.87	298044	299024	A	no	0.54	yes	0.159809	0.159809	0.1603	676.87	80.5331	2.83051	488.183	77.0763	2.68858	90th		PROKKA_00218	bulgaricus
HD superfamily phosphohydrolase CDS	1314	0.795	299096	300409	B	no	0.56	yes	0.160373	0.160373	0.16103	137.6	26.3867	2.13862	99.61	24.5998	1.9983			PROKKA_00224	bulgaricus
hypothetical protein CDS	399	0.723	300549	300947	A	no	0.49	no	0.161152	0.161152	0.161352	364.837	161.392	2.5621	258.487	105.05	2.41244	90th			bulgaricus
rpoE CDS	570	0.859	300993	301562	A	no	0.51	yes	0.161391	0.161391	0.161676	2722.66	1142.95	3.43499	1929.94	740.125	3.28554	90th		PROKKA_00226	bulgaricus
pyrG CDS	1620	0.869	301679	303298	A	no	0.53	yes	0.161758	0.161758	0.162568	1681.06	232.478	3.22558	1214.65	231.538	3.08445	90th		PROKKA_00227	bulgaricus
murA CDS	1272	0.812	303418	304689	A	no	0.57	yes	0.162691	0.162691	0.163327	518.047	29.329	2.71437	372.867	32.9244	2.57155	90th		PROKKA_00228	bulgaricus
rpmE2 CDS	252	0.879	304789	305040	A	no	0.42	yes	0.163426	0.163426	0.163552	11166.4	2764.64	4.04791	7969.74	1636.15	3.90144	90th	50th	PROKKA_00258	bulgaricus
murF CDS	1368	0.851	305148	306515	A	yes	0.56	yes	0.163618	0.163618	0.164302	1725.61	67.6375	3.23694	1240.76	71.3121	3.09369	90th		PROKKA_00259	bulgaricus
DEAD/DEAH box helicase CDS	1452	0.85	306525	307976	A	no	0.58	yes	0.164357	0.164357	0.165083	1589	208.879	3.20112	1147.86	212.423	3.05989	90th		PROKKA_00260	bulgaricus
acpS CDS	414	0.755	308061	308474	A	no	0.57	no	0.16518	0.16518	0.165387	382.29	154.38	2.58239	278.807	128.66	2.4453	90th			bulgaricus
alr CDS	1131	0.836	308471	309601	A	no	0.58	no	0.1654	0.1654	0.165966	365.77	181.786	2.56321	267.637	148.293	2.42755	90th			bulgaricus
hypothetical protein CDS	699	0.886	309655	310353	B	no	0.53	yes	0.166035	0.166035	0.166385	595.203	94.2157	2.77467	430.427	91.913	2.6339	90th		PROKKA_00263	bulgaricus
pth CDS	558	0.807	310577	311134	A	yes	0.54	yes	0.166529	0.166529	0.166808	248.793	33.1448	2.39584	179.763	33.8702	2.2547			PROKKA_00265	bulgaricus
trcF CDS	3495	0.811	311133	314627	A	yes	0.56	no	0.166828	0.166828	0.168575	56.2167	14.6878	1.74987	40.7933	12.9643	1.61059				bulgaricus
ribosome-associated heat shock protein CDS	243	0.79	314696	314938	A	no	0.53	yes	0.168738	0.168738	0.168859	105.373	21.7902	2.02273	76.3367	20.0968	1.88273			PROKKA_00267	bulgaricus
hypothetical protein CDS	381	0.836	315004	315384	A	no	0.55	no	0.168903	0.168903	0.169094	254.087	39.9513	2.40498	182.027	22.2342	2.26014				bulgaricus
RNA-binding protein CDS	354	0.786	315384	315737	A	no	0.58	no	0.169107	0.169107	0.169284	234.2	11.0729	2.36959	168.343	9.12911	2.2262				bulgaricus
hypothetical protein CDS	1296	0.77	315784	317079	A	yes	0.56	no	0.169321	0.169321	0.169969	162.603	56.5705	2.21113	118.357	47.9394	2.07319				bulgaricus
ftsH CDS	2214	0.845	317150	319363	A	no	0.55	yes	0.170054	0.170054	0.171161	837.927	254.322	2.92321	609.043	219.249	2.78465	90th		PROKKA_00271	bulgaricus
hslO CDS	882	0.838	319408	320289	A	no	0.55	yes	0.171265	0.171265	0.171706	139.683	13.2329	2.14514	100.793	14.9241	2.00343			PROKKA_00272	bulgaricus
peptide binding protein CDS	1626	0.858	320743	322368	A	no	0.54	no	0.17198	0.17198	0.172793	7.08333	0.287112	0.850238	5.08667	0.453578	0.706433				bulgaricus
pepT2 CDS	1287	0.793	322378	323664	A	no	0.54	no	0.172857	0.172857	0.173501	7.99667	0.905005	0.902909	5.77667	0.951017	0.761677				bulgaricus
tRNA-dihydrouridine synthase CDS	1035	0.824	323778	324812	A	no	0.56	yes	0.173608	0.173608	0.174125	313.273	105.235	2.49592	222.737	66.4954	2.34779			PROKKA_00273	bulgaricus
lysS CDS	1506	0.884	324829	326334	A	no	0.53	yes	0.174171	0.174171	0.174924	1433.28	112.315	3.15633	1033.64	136.755	3.01437	90th		PROKKA_00274	bulgaricus
hypothetical protein CDS	405	0.764	326486	326890	A	no	0.55	no	0.17506	0.17506	0.175262	113.943	36.6208	2.05669	82.86	31.3233	1.91834				bulgaricus
hypothetical protein CDS	756	0.777	326908	327663	A	no	0.54	no	0.175286	0.175286	0.175664	170.543	33.9496	2.23183	123.523	31.5554	2.09175				bulgaricus
hypothetical protein CDS	609	0.816	329764	330372	B	no	0.53	no	0.176817	0.176817	0.177122	108.47	33.8979	2.03531	78.8533	29.1557	1.89682				bulgaricus
hypothetical protein CDS	462	0.754	330996	331457	A	no	0.55	yes	0.177478	0.177478	0.177709	416.617	92.9061	2.61974	297.403	53.0624	2.47335	90th		PROKKA_00278	bulgaricus
clpC CDS	2460	0.829	331481	333940	A	no	0.56	no	0.177738	0.177738	0.178968	360.197	62.6965	2.55654	260.637	59.9018	2.41604				bulgaricus
hypothetical protein CDS	189	0.869	333965	334153	A	no	0.51	no	0.17907	0.17907	0.179164	443.013	35.5382	2.64642	318.92	34.5787	2.50368	90th			bulgaricus
hypothetical protein CDS	159	0.752	334150	334308	A	no	0.59	no	0.179169	0.179169	0.179249	555.913	168.509	2.74501	404.047	145.634	2.60643	90th			bulgaricus
rpoB CDS	3666	0.877	334519	338184	A	no	0.54	yes	0.179367	0.179367	0.1812	2558.65	671.69	3.40801	1823.48	399.813	3.2609	90th		PROKKA_00280	bulgaricus
rpoC CDS	3666	0.876	338200	341865	A	no	0.53	yes	0.181341	0.181341	0.183174	1076.22	305.057	3.0319	787.547	175.453	2.89628	90th		PROKKA_00281	bulgaricus
hypothetical protein CDS	561	0.749	341933	342493	B	no	0.48	no	0.183342	0.183342	0.183623	109.707	6.71064	2.04023	78.8067	3.97975	1.89656				bulgaricus
rpsL CDS	408	0.877	343209	343616	A	yes	0.49	yes	0.184026	0.184026	0.18423	7949.09	1369.47	3.90032	5683.03	716.406	3.75458	90th	50th	PROKKA_00283	bulgaricus
rpsG CDS	471	0.883	343632	344102	A	no	0.45	yes	0.184253	0.184253	0.184489	7073.88	927.563	3.84966	5067.05	459.622	3.70475	90th		PROKKA_00284	bulgaricus
fusA CDS	2085	0.903	344136	346220	A	no	0.49	yes	0.184524	0.184524	0.185566	3529.43	80.892	3.5477	2467.95	74.7072	3.39234	90th		PROKKA_00285	bulgaricus
rpsJ CDS	309	0.848	346607	346915	A	no	0.46	yes	0.185848	0.185848	0.186003	16222	4160.64	4.21011	11563.1	2465.29	4.06308	90th	50th	PROKKA_00286	bulgaricus
rplC CDS	630	0.821	346941	347570	A	no	0.45	yes	0.186028	0.186028	0.186343	5592.1	1158.94	3.74757	4103.41	606.523	3.61314	90th		PROKKA_00287	bulgaricus
rplD CDS	618	0.857	347585	348202	A	yes	0.48	yes	0.186373	0.186373	0.186682	7892.82	706.816	3.89723	5667.74	427.889	3.75341	90th	50th	PROKKA_00288	bulgaricus
rplW CDS	297	0.84	348202	348498	A	yes	0.45	yes	0.186704	0.186704	0.186852	10028.1	1745.96	4.00122	7169.21	912.899	3.85547	90th	50th	PROKKA_00289	bulgaricus
rplB CDS	837	0.863	348524	349360	A	no	0.48	yes	0.186876	0.186876	0.187295	10596.9	2989.61	4.02518	7546.87	1816.87	3.87777	90th	50th	PROKKA_00290	bulgaricus
rpsS CDS	276	0.827	349378	349653	A	no	0.47	yes	0.187334	0.187334	0.187472	9546.2	1338.72	3.97983	6832.39	631.802	3.83457	90th	50th	PROKKA_00291	bulgaricus
rplV CDS	354	0.832	349675	350028	A	no	0.44	yes	0.187493	0.187493	0.18767	9887.12	3502.93	3.99507	7024.75	2210.5	3.84663	90th	50th	PROKKA_00292	bulgaricus
rpsC CDS	672	0.848	350042	350713	A	yes	0.48	yes	0.18769	0.18769	0.188026	8244.62	2062.16	3.91617	5878.21	1217.76	3.76925	90th	50th	PROKKA_00293	bulgaricus
rplP CDS	444	0.817	350713	351156	A	no	0.48	yes	0.18805	0.18805	0.188272	8530.61	2337.51	3.93098	6078.77	1403.89	3.78382	90th	50th	PROKKA_00294	bulgaricus
rpmC CDS	198	0.852	351146	351343	A	no	0.39	yes	0.188282	0.188282	0.188381	11612.1	4954.77	4.06491	8233.47	3207.63	3.91558	90th	50th	PROKKA_00295	bulgaricus
rpsQ CDS	267	0.857	351362	351628	A	no	0.42	yes	0.188398	0.188398	0.188532	11357.5	3494.95	4.05528	8082.37	2150.49	3.90754	90th	50th	PROKKA_00296	bulgaricus
rplN CDS	369	0.842	351659	352027	A	no	0.48	yes	0.188557	0.188557	0.188742	7844.48	816.176	3.89456	5621.93	319.299	3.74989	90th	50th	PROKKA_00297	bulgaricus
rplX CDS	240	0.83	352044	352283	A	no	0.44	yes	0.188764	0.188764	0.188884	11858	5184.63	4.07401	8405.74	3365.94	3.92458	90th	50th	PROKKA_00298	bulgaricus
rplE CDS	543	0.893	352303	352845	A	yes	0.44	yes	0.188903	0.188903	0.189174	10273.6	2593.37	4.01172	7324.11	1532.83	3.86476	90th	50th	PROKKA_00299	bulgaricus
rpsN CDS	186	0.804	352860	353045	A	no	0.47	no	0.189201	0.189201	0.189294	8705.89	1509.94	3.93981	6223.74	790.787	3.79405	90th	50th		bulgaricus
rpsH CDS	399	0.868	353068	353466	A	yes	0.44	yes	0.189313	0.189313	0.189512	9037.38	1833.15	3.95604	6454.06	1016.53	3.80983	90th	50th	PROKKA_00301	bulgaricus
rplF CDS	531	0.852	353491	354021	A	yes	0.46	yes	0.18954	0.18954	0.189805	10219.3	2811.41	4.00942	7281.55	1689.78	3.86222	90th	50th	PROKKA_00302	bulgaricus
rplR CDS	360	0.775	354048	354407	A	no	0.47	yes	0.189838	0.189838	0.190018	7330.19	1715.83	3.86512	5229.3	991.22	3.71844	90th	50th	PROKKA_00303	bulgaricus
rpsE CDS	513	0.873	354424	354936	A	no	0.48	yes	0.19004	0.19004	0.190296	4462.55	1419.63	3.64958	3261.35	838.441	3.5134	90th		PROKKA_00304	bulgaricus
rpmD CDS	186	0.768	354948	355133	A	no	0.4	yes	0.190321	0.190321	0.190414	9920.8	3610.2	3.99655	7047.02	2286.92	3.84801	90th	50th	PROKKA_00305	bulgaricus
rplO CDS	441	0.833	355154	355594	A	yes	0.47	yes	0.190431	0.190431	0.190652	6147.46	219.629	3.7887	4416.9	127.694	3.64512	90th		PROKKA_00306	bulgaricus
secY CDS	1296	0.792	355594	356889	A	no	0.45	yes	0.190667	0.190667	0.191315	7345.46	1298.52	3.86602	5250.58	683.149	3.72021	90th	50th	PROKKA_00307	bulgaricus
adk CDS	654	0.825	356900	357553	A	no	0.46	yes	0.191367	0.191367	0.191694	8607.67	2020.39	3.93489	6140.87	1167.64	3.78823	90th	50th	PROKKA_00308	bulgaricus
infA CDS	222	0.765	357629	357850	A	no	0.42	yes	0.191758	0.191758	0.191869	10362.1	3118.34	4.01545	7377.64	1909.74	3.86792	90th	50th	PROKKA_00309	bulgaricus
rpmJ CDS	117	0.861	357865	357981	A	no	0.42	no	0.191885	0.191885	0.191943	9927.97	1585.7	3.99686	7100.78	798.68	3.85131	90th	50th		bulgaricus
rpsM CDS	351	0.816	358007	358357	A	no	0.46	yes	0.191961	0.191961	0.192137	7401.38	1227.66	3.86931	5292.62	631.191	3.72367	90th	50th	PROKKA_00311	bulgaricus
rpsK CDS	390	0.834	358386	358775	A	no	0.48	yes	0.192164	0.192164	0.192359	7408.6	1350.24	3.86974	5294.8	722.915	3.72385	90th	50th	PROKKA_00312	bulgaricus
rpoA CDS	939	0.846	358819	359757	A	yes	0.47	yes	0.192396	0.192396	0.192866	9956.89	3138.44	3.99812	7084.63	1939.22	3.85032	90th	50th	PROKKA_00313	bulgaricus
rplQ CDS	384	0.823	359781	360164	A	no	0.47	yes	0.192912	0.192912	0.193104	6519.94	768.3	3.81424	4673.79	387.583	3.66967	90th		PROKKA_00314	bulgaricus
cbiO CDS	849	0.767	360354	361202	A	no	0.53	no	0.19322	0.19322	0.193644	148.343	34.5498	2.17127	107.54	31.061	2.03157				bulgaricus
cbiO CDS	864	0.747	361178	362041	A	no	0.55	no	0.193661	0.193661	0.194093	148.963	71.0636	2.17308	108.92	58.1803	2.03711				bulgaricus
cbiQ CDS	798	0.83	362034	362831	A	yes	0.54	no	0.19412	0.19412	0.194519	187.64	116.558	2.27333	137.883	93.2123	2.13951				bulgaricus
truA CDS	792	0.771	362828	363619	A	no	0.53	yes	0.194546	0.194546	0.194942	354.487	93.0705	2.5496	257.293	82.2253	2.41043			PROKKA_00318	bulgaricus
[truncated: 8,437 more rows]
