# Supplementary material for: Conserved Genome Organization and Core Transcriptome of the Lactobacillus acidophilus Complex
Source: Front Microbiol. 2018 Aug 13;9:1834. doi: 10.3389/fmicb.2018.01834 (PMC6099100; doi:10.3389/fmicb.2018.01834)
Supplement: TABLE S2 — Core genome functional annotation. [file Table_2.XLSX]

## Sheet: Core_genome_with_LBAtag_1-18-18
CoreTranscriptome	PROKKA	Category	Subcategory	Process	Gene	locus_tag
no	PROKKA_00607	Amino Acids and Derivatives	Glutamine, glutamate, aspartate, asparagine; ammonia assimilation	Glutamine, Glutamate, Aspartate and Asparagine Biosynthesis	Glutamate transport ATP-binding protein	LBA0579
yes	PROKKA_00841	Carbohydrates	Central carbohydrate metabolism	Pentose phosphate pathway	ADP-ribose pyrophosphatase	LBA0819
no	PROKKA_01612	DNA Metabolism	no subcategory	DNA binding	Helix-turn-helix domain protein	LBA1630
no	PROKKA_01795	Membrane Transport	ABC transporters	ABC transporter alkylphosphonate (TC 3.A.1.9.1)	putative ABC transporter ATP-binding protein	LBA1821
yes	PROKKA_00291	Protein Metabolism	Protein biosynthesis	Ribosome SSU bacterial	SSU ribosomal protein S19	LBA0359
no	PROKKA_01187	Protein Metabolism	Protein biosynthesis	Universal GTPases	Putative GTP cyclohydrolase 1 type 2	LBA1191
no	PROKKA_00410	RNA Metabolism	RNA processing and modification	RNA processing and degradation, bacterial	putative bifunctional oligoribonuclease and PAP phosphatase NrnA	LBA0415
no	PROKKA_00001	Cell Division and Cell Cycle	Cell Division	Cell Division Cluster	Chromosomal replication initiator protein DnaA	LBA0001
no	PROKKA_00005	DNA Metabolism	DNA replication	DNA topoisomerases, Type II, ATP-dependent	DNA gyrase subunit B (EC 5.99.1.3)	LBA0005
no	PROKKA_00006	DNA Metabolism	DNA replication	DNA topoisomerases, Type II, ATP-dependent	DNA gyrase subunit A (EC 5.99.1.3)	LBA0006
yes	PROKKA_00007	Protein Metabolism	Protein biosynthesis	Ribosome SSU bacterial	SSU ribosomal protein S6p	LBA0007
yes	PROKKA_00009	Protein Metabolism	Protein biosynthesis	Ribosome SSU bacterial	SSU ribosomal protein S18p	LBA0009
no	PROKKA_00010	Hypothetical protein	no subcategory	- none -	Phosphoesterase, DHH family protein	LBA0011
no	PROKKA_00011	Protein Metabolism	Protein biosynthesis	Ribosome LSU bacterial	LSU ribosomal protein L9p	LBA0012
yes	PROKKA_00056	Carbohydrates	Fermentation	Fermentations: Lactate	D-lactate dehydrogenase (EC 1.1.1.28)	LBA0055
no	PROKKA_00057	DNA Metabolism	DNA repair	DNA repair, bacterial	Exodeoxyribonuclease III (EC 3.1.11.2)	LBA0056
yes	PROKKA_00082	Stress Response	no subcategory	- none -	Two-component response regulator SA14-24	LBA0078
no	PROKKA_00083	Stress Response	no subcategory	- none -	Two-component sensor kinase SA14-24	LBA0079
no	PROKKA_00088	Protein Metabolism	Protein biosynthesis	Ribosome biogenesis bacterial	LSU m3Psi1915 methyltransferase RlmH	LBA0084
no	PROKKA_00099	Hypothetical protein	no subcategory	CBSS-393011.11.peg.386	LemA protein	LBA0097
no	PROKKA_00112	Amino Acids and Derivatives	no subcategory	- none -	Amino acid transport ATP-binding protein	LBA0111
no	PROKKA_00113	Amino Acids and Derivatives	no subcategory	- none -	ABC-type amino acid transport system, permease component	LBA0112
no	PROKKA_00122	Cell Wall and Capsule	no subcategory	- none -	Extracellular protein	LBA0122
yes	PROKKA_00131	Carbohydrates	Central carbohydrate metabolism	Pentose phosphate pathway	Ribose-phosphate pyrophosphokinase (EC 2.7.6.1)	LBA0131
no	PROKKA_00135	Cell Division and Cell Cycle	Cell Division	Cell Division Cluster	Cell division transporter, ATP-binding protein FtsE (TC 3.A.5.1.1)	LBA0135
yes	PROKKA_00137	Cell Wall and Capsule	Cell Division	Peptidoglycan Biosynthesis	D-alanine--D-alanine ligase A (EC 6.3.2.4)	LBA0137
no	PROKKA_00144	Nucleosides and Nucleotides	Purines	Purine conversions	Purine trans deoxyribosylase (Nucleoside deoxyribosyltransferase-I) (EC 2.4.2.6)	LBA0145
yes	PROKKA_00147	Stress Response	no subcategory	- none -	Universal stress protein family	LBA0149
yes	PROKKA_00148	Membrane Transport	ABC transporters	ABC transporter alkylphosphonate (TC 3.A.1.9.1)	Phosphonate ABC transporter phosphate-binding periplasmic component (TC 3.A.1.9.1)	LBA0151
no	PROKKA_00149	Membrane Transport	ABC transporters	ABC transporter alkylphosphonate (TC 3.A.1.9.1)	Phosphonate ABC transporter ATP-binding protein (TC 3.A.1.9.1)	LBA0152
no	PROKKA_00151	Membrane Transport	ABC transporters	ABC transporter alkylphosphonate (TC 3.A.1.9.1)	Phosphonate ABC transporter permease protein phnE1 (TC 3.A.1.9.1)	LBA0154
yes	PROKKA_00155	Amino Acids and Derivatives	Glutamine, glutamate, aspartate, asparagine; ammonia assimilation	Glutamine, Glutamate, Aspartate and Asparagine Biosynthesis	Asparagine synthetase [glutamine-hydrolyzing] (EC 6.3.5.4)	LBA0158
yes	PROKKA_00156	Amino Acids and Derivatives	Glutamine, glutamate, aspartate, asparagine; ammonia assimilation	Glutamine, Glutamate, Aspartate and Asparagine Biosynthesis	D-aspartate ligase (EC 6.3.1.12)	LBA0159
no	PROKKA_00157	Nucleosides and Nucleotides	no subcategory	Ribonucleotide reduction	Ribonucleotide reductase of class III (anaerobic), large subunit (EC 1.17.4.2)	LBA0160
no	PROKKA_00158	Nucleosides and Nucleotides	no subcategory	Ribonucleotide reduction	Ribonucleotide reductase of class III (anaerobic), activating protein (EC 1.97.1.4)	LBA0161
yes	PROKKA_00178	Carbohydrates	Central carbohydrate metabolism	Glycolysis and Gluconeogenesis	Phosphoglycerate mutase (EC 5.4.2.1)	LBA0185
no	PROKKA_00185	Protein Metabolism	Protein biosynthesis	tRNA aminoacylation, Tyr	Tyrosyl-tRNA synthetase (EC 6.1.1.1)	LBA0192
no	PROKKA_00203	Protein Metabolism	Protein biosynthesis	tRNA aminoacylation, Trp	Tryptophanyl-tRNA synthetase (EC 6.1.1.2)	LBA0209
no	PROKKA_00204	DNA Metabolism	DNA uptake, competence	Gram Positive Competence	dCMP deaminase (EC 3.5.4.12); Late competence protein ComEB	LBA0210
no	PROKKA_00207	Protein Metabolism	Protein biosynthesis	tRNA aminoacylation, Met	Methionyl-tRNA synthetase (EC 6.1.1.10)	LBA0213
no	PROKKA_00208	DNA Metabolism	no subcategory	YcfH	Putative deoxyribonuclease YcfH	LBA0214
no	PROKKA_00209	Protein Metabolism	Protein biosynthesis	Ribosome biogenesis bacterial	Ribonuclease M5 (EC 3.1.26.8)	LBA0215
no	PROKKA_00210	RNA Metabolism	RNA processing and modification	RNA methylation	SSU rRNA (adenine(1518)-N(6)/adenine(1519)-N(6))-dimethyltransferase (EC 2.1.1.182)	LBA0216
yes	PROKKA_00211	Hypothetical protein	no subcategory	- none -	Veg protein	LBA0217
no	PROKKA_00212	Nucleosides and Nucleotides	Purines	Purine conversions	Adenine phosphoribosyltransferase (EC 2.4.2.7)	LBA0218
no	PROKKA_00213	Cell Wall and Capsule	Capsular and extracellular polysacchrides	Sialic Acid Metabolism, Peptidoglycan Biosynthesis, UDP-N-acetylmuramate from Fructose-6-phosphate Biosynthesis	N-acetylglucosamine-1-phosphate uridyltransferase (EC 2.7.7.23) / Glucosamine-1-phosphate N-acetyltransferase (EC 2.3.1.157)	LBA0219
yes	PROKKA_00218	Carbohydrates	Central carbohydrate metabolism	Pentose phosphate pathway	Ribose-phosphate pyrophosphokinase (EC 2.7.6.1)	LBA0224
no	PROKKA_00224	Nucleosides and Nucleotides	Purines	Purine metabolism	Deoxyguanosinetriphosphate triphosphohydrolase (EC 3.1.5.1)	LBA0230
yes	PROKKA_00226	RNA Metabolism	Transcription	RNA polymerase bacterial	DNA-directed RNA polymerase delta subunit (EC 2.7.7.6)	LBA0232
no	PROKKA_00227	Nucleosides and Nucleotides	Pyrimidines	pyrimidine conversions	CTP synthase (EC 6.3.4.2)	LBA0233
yes	PROKKA_00228	Cell Wall and Capsule	no subcategory	Peptidoglycan Biosynthesis	UDP-N-acetylglucosamine 1-carboxyvinyltransferase (EC 2.5.1.7)	LBA0234
no	PROKKA_00233	Nucleosides and Nucleotides	Purines	Purine Utilization	Xanthine permease	LBA0239
no	PROKKA_00237	Nucleosides and Nucleotides	Purines	Purine salvage cluster	GMP synthase [glutamine-hydrolyzing], amidotransferase subunit (EC 6.3.5.2) / GMP synthase [glutamine-hydrolyzing], ATP pyrophosphatase subunit (EC 6.3.5.2)	LBA0245
yes	PROKKA_00258	Nucleosides and Nucleotides	Purines	GMP synthase	GMP synthase [glutamine-hydrolyzing], amidotransferase subunit (EC 6.3.5.2) / GMP synthase [glutamine-hydrolyzing], ATP pyrophosphatase subunit (EC 6.3.5.2)	LBA0265
yes	PROKKA_00259	Nucleosides and Nucleotides	Purines	Purine conversions	GMP synthase [glutamine-hydrolyzing], amidotransferase subunit (EC 6.3.5.2) / GMP synthase [glutamine-hydrolyzing], ATP pyrophosphatase subunit (EC 6.3.5.2)	LBA0266
yes	PROKKA_00260	Stress Response	Cold shock	Stress response	DEAD-box ATP-dependent RNA helicase CshA (EC 3.6.4.13)	LBA0267
yes	PROKKA_00263	Protein Metabolism	Protein biosynthesis	Ribosome biogenesis bacterial	DEAD-box ATP-dependent RNA helicase CshA (EC 3.6.4.13)	LBA0270
no	PROKKA_00265	Protein Metabolism	Protein biosynthesis	Translation termination factors bacterial	Peptidyl-tRNA hydrolase (EC 3.1.1.29)	LBA0272
no	PROKKA_00267	Stress Response	Heat shock	Heat shock dnaK gene cluster extended	Ribosome-associated heat shock protein implicated in the recycling of the 50S subunit (S4 paralog)	LBA0274
yes	PROKKA_00271	Cell Division and Cell Cycle	Cell Division	Cell Division Cluster	Cell division protein FtsH (EC 3.4.24.-)	LBA0278
no	PROKKA_00272	Stress Response	Heat shock	Heat shock dnaK gene cluster extended	Chaperonin (heat shock protein 33)	LBA0279
no	PROKKA_00273	RNA Metabolism	RNA processing and modification	tRNA processing	tRNA dihydrouridine synthase B (EC 1.-.-.-)	LBA0280
yes	PROKKA_00274	Protein Metabolism	Protein biosynthesis	tRNA aminoacylation, Lys	Lysyl-tRNA synthetase (class II) (EC 6.1.1.6)	LBA0281
no	PROKKA_00278	Cell Division and Cell Cycle	Cell Division	CBSS-393130.3.peg.794	Free methionine-(R)-sulfoxide reductase, contains GAF domain	LBA0282
yes	PROKKA_00280	RNA Metabolism	Transcription	RNA polymerase bacterial	DNA-directed RNA polymerase beta subunit (EC 2.7.7.6)	LBA0284
yes	PROKKA_00281	RNA Metabolism	Transcription	RNA polymerase bacterial	DNA-directed RNA polymerase beta subunit (EC 2.7.7.6)	LBA0285
yes	PROKKA_00283	Protein Metabolism	Protein biosynthesis	Ribosome SSU bacterial	SSU ribosomal protein S12p (S23e)	LBA0287
yes	PROKKA_00284	Protein Metabolism	Protein biosynthesis	Ribosome SSU bacterial	SSU ribosomal protein S7p (S5e)	LBA0288
yes	PROKKA_00285	Protein Metabolism	Protein biosynthesis	Translation elongation factor G family	Translation elongation factor G	LBA0289
yes	PROKKA_00286	Protein Metabolism	Protein biosynthesis	Ribosome SSU bacterial	SSU ribosomal protein S10p (S20e)	LBA0290
yes	PROKKA_00287	Protein Metabolism	Protein biosynthesis	Ribosome LSU bacterial	LSU ribosomal protein L3p (L3e)	LBA0291
yes	PROKKA_00288	Protein Metabolism	Protein biosynthesis	Ribosome LSU bacterial	LSU ribosomal protein L4p (L1e)	LBA0292
yes	PROKKA_00289	Protein Metabolism	Protein biosynthesis	Ribosome LSU bacterial	LSU ribosomal protein L23p (L23Ae)	LBA0293
yes	PROKKA_00290	Protein Metabolism	Protein biosynthesis	Ribosome LSU bacterial	LSU ribosomal protein L2p (L8e)	LBA0294
yes	PROKKA_00292	Protein Metabolism	Protein biosynthesis	Ribosome LSU bacterial	LSU ribosomal protein L22p (L17e)	LBA0296
yes	PROKKA_00293	Protein Metabolism	Protein biosynthesis	Ribosome SSU bacterial	SSU ribosomal protein S3p (S3e)	LBA0297
yes	PROKKA_00294	Protein Metabolism	Protein biosynthesis	Ribosome LSU bacterial	LSU ribosomal protein L16p (L10e)	LBA0298
yes	PROKKA_00295	Protein Metabolism	Protein biosynthesis	Ribosome LSU bacterial	LSU ribosomal protein L29p (L35e)	LBA0299
yes	PROKKA_00296	Protein Metabolism	Protein biosynthesis	Ribosome SSU bacterial	SSU ribosomal protein S17p (S11e)	LBA0300
yes	PROKKA_00297	Protein Metabolism	Protein biosynthesis	Ribosome LSU bacterial	LSU ribosomal protein L14p (L23e)	LBA0301
yes	PROKKA_00298	Protein Metabolism	Protein biosynthesis	Ribosome LSU bacterial	LSU ribosomal protein L24p (L26e)	LBA0302
yes	PROKKA_00299	Protein Metabolism	Protein biosynthesis	Ribosome LSU bacterial	LSU ribosomal protein L5p (L11e)	LBA0303
yes	PROKKA_00301	Protein Metabolism	Protein biosynthesis	Ribosome SSU bacterial	SSU ribosomal protein S8p (S15Ae)	LBA0304
yes	PROKKA_00302	Protein Metabolism	Protein biosynthesis	Ribosome LSU bacterial	LSU ribosomal protein L6p (L9e)	LBA0305
yes	PROKKA_00303	Protein Metabolism	Protein biosynthesis	Ribosome LSU bacterial	LSU ribosomal protein L18p (L5e)	LBA0306
yes	PROKKA_00304	Protein Metabolism	Protein biosynthesis	Ribosome SSU bacterial	SSU ribosomal protein S5p (S2e)	LBA0307
yes	PROKKA_00305	Protein Metabolism	Protein biosynthesis	Ribosome LSU bacterial	LSU ribosomal protein L30p (L7e)	LBA0308
yes	PROKKA_00306	Protein Metabolism	Protein biosynthesis	Ribosome LSU bacterial	LSU ribosomal protein L15p (L27Ae)	LBA0309
yes	PROKKA_00307	Protein Metabolism	Protein biosynthesis	Ribosome LSU bacterial	Preprotein translocase secY subunit (TC 3.A.5.1.1)	LBA0311
yes	PROKKA_00308	Nucleosides and Nucleotides	Purines	Purine conversions	Adenylate kinase (EC 2.7.4.3)	LBA0312
yes	PROKKA_00309	Protein Metabolism	Protein biosynthesis	Translation initiation factors bacterial	Translation initiation factor 1	LBA0313
yes	PROKKA_00311	Protein Metabolism	Protein biosynthesis	Ribosome SSU bacterial	SSU ribosomal protein S13p (S18e)	LBA0315
yes	PROKKA_00312	Protein Metabolism	Protein biosynthesis	Ribosome SSU bacterial	SSU ribosomal protein S11p (S14e)	LBA0317
yes	PROKKA_00313	RNA Metabolism	Transcription	RNA polymerase bacterial	DNA-directed RNA polymerase alpha subunit (EC 2.7.7.6)	LBA0317
yes	PROKKA_00314	Protein Metabolism	Protein biosynthesis	Ribosome LSU bacterial	LSU ribosomal protein L17p	LBA0318
no	PROKKA_00318	RNA Metabolism	RNA processing and modification	RNA pseudouridine syntheses	tRNA pseudouridine synthase A (EC 4.2.1.70)	LBA0322
yes	PROKKA_00319	Protein Metabolism	Protein biosynthesis	Ribosome LSU bacterial	LSU ribosomal protein L13p (L13Ae)	LBA0323
yes	PROKKA_00320	Protein Metabolism	Protein biosynthesis	Ribosome SSU bacterial	SSU ribosomal protein S9p (S16e)	LBA0324
no	PROKKA_00335	Carbohydrates	Central carbohydrate metabolism	Glycolysis and Gluconeogenesis	Phosphoglycerate mutase (EC 5.4.2.1)	LBA0339
no	PROKKA_00338	Carbohydrates	Central carbohydrate metabolism	Glycolysis and Gluconeogenesis	Phosphoglycerate mutase (EC 5.4.2.1)	LBA0341
no	PROKKA_00339	Nucleosides and Nucleotides	Purines and Pyrimidines	Purine-Pyrimidine conversions	2',3'-cyclic nucleotide 3'-phosphodiesterase (EC 3.1.4.37)	LBA0342
yes	PROKKA_00340	Protein Metabolism	Protein degradation	Protein degradation	Aminopeptidase C (EC 3.4.22.40)	LBA0343
no	PROKKA_00342	Nucleosides and Nucleotides	Detoxification	Housecleaning nucleoside triphosphate pyrophosphatases	Deoxyuridine 5'-triphosphate nucleotidohydrolase (EC 3.6.1.23)	LBA0345
no	PROKKA_00343	DNA Metabolism	DNA repair	DNA repair, bacterial	DNA repair protein RadA	LBA0346
yes	PROKKA_00344	Protein Metabolism	Protein biosynthesis	tRNA aminoacylation, Glu and Gln	Glutamyl-tRNA(Gln) synthetase (EC 6.1.1.24)	LBA0347
no	PROKKA_00345	Protein Metabolism	Protein biosynthesis	tRNA aminoacylation, Cys	Cysteinyl-tRNA synthetase (EC 6.1.1.16)	LBA0348
no	PROKKA_00347	RNA Metabolism	RNA processing and modification	RNA methylation	23S rRNA (guanosine-2'-O-) -methyltransferase rlmB (EC 2.1.1.-)	LBA0350
yes	PROKKA_00349	Hypothetical protein	no subcategory	- none -	FIG00743269: hypothetical protein	LBA0352
yes	PROKKA_00355	Protein Metabolism	Protein biosynthesis	Ribosome LSU bacterial	Transcription antitermination protein NusG	LBA0358
yes	PROKKA_00356	Protein Metabolism	Protein biosynthesis	Ribosome LSU bacterial	LSU ribosomal protein L11p (L12e)	LBA0359
yes	PROKKA_00357	Protein Metabolism	Protein biosynthesis	Ribosome LSU bacterial	LSU ribosomal protein L1p (L10Ae)	LBA0360
yes	PROKKA_00367	Protein Metabolism	Protein biosynthesis	Ribosome LSU bacterial	LSU ribosomal protein L7/L12 (P1/P2)	LBA0370
no	PROKKA_00371	RNA Metabolism	RNA processing and modification	tRNA processing	tRNA-specific adenosine-34 deaminase (EC 3.5.4.-)	LBA0375
yes	PROKKA_00374	DNA Metabolism	DNA uptake, competence	DNA processing cluster	FIG000557: hypothetical protein co-occurring with RecR	LBA0378
yes	PROKKA_00375	DNA Metabolism	DNA repair	DNA repair, bacterial RecFOR pathway	Recombination protein RecR	LBA0379
no	PROKKA_00381	RNA Metabolism	RNA processing and modification	16S rRNA modification within P site of ribosome	rRNA small subunit methyltransferase I	LBA0385
no	PROKKA_00386	Cell Division and Cell Cycle	no subcategory	Macromolecular synthesis operon	TsaD/Kae1/Qri7 protein, required for threonylcarbamoyladenosine t(6)A37 formation in tRNA	LBA0390
no	PROKKA_00393	Membrane Transport	ABC transporters	- none -	ABC transporter ATP-binding protein uup	LBA0397
no	PROKKA_00394	Stress Response	Oxidative stress	Oxidative stress	Redox-sensitive transcriptional regulator (AT-rich DNA-binding protein)	LBA0398
yes	PROKKA_00401	Protein Metabolism	Protein folding	GroEL GroES	Heat shock protein 60 family co-chaperone GroES	LBA0405
no	PROKKA_00402	Protein Metabolism	Protein folding	GroEL GroES	Heat shock protein 60 family chaperone GroEL	LBA0406
no	PROKKA_00403	DNA Metabolism	DNA repair	DNA repair, bacterial MutL-MutS system	DNA mismatch repair protein MutS	LBA0408
no	PROKKA_00406	DNA Metabolism	DNA recombination	RuvABC plus a hypothetical	Holliday junction DNA helicase RuvB	LBA0411
yes	PROKKA_00407	Membrane Transport	no subcategory	- none -	Preprotein translocase subunit YajC (TC 3.A.5.1.1)	LBA0412
no	PROKKA_00411	RNA Metabolism	no subcategory	- none -	DEAD-box ATP-dependent RNA helicase CshB (EC 3.6.4.13)	LBA0416
yes	PROKKA_00412	Protein Metabolism	Protein biosynthesis	tRNA aminoacylation, Ala	Alanyl-tRNA synthetase (EC 6.1.1.7)	LBA0417
yes	PROKKA_00413	Hypothetical protein	no subcategory	- none -	FIG01055109: hypothetical protein	LBA0418
yes	PROKKA_00414	DNA Metabolism	DNA recombination	- none -	Putative Holliday junction resolvase YqgF	LBA0419
yes	PROKKA_00415	Hypothetical protein	no subcategory	- none -	Ortholog of S. aureus MRSA252 (BX571856) SAR1694	LBA0420
yes	PROKKA_00417	Sulfur Metabolism	no subcategory	Thioredoxin-disulfide reductase	Thioredoxin	LBA0422
no	PROKKA_00429	Hypothetical protein	no subcategory	- none -	FIG00742710: hypothetical protein	LBA0433
no	PROKKA_00434	Stress Response	Detoxification	Uptake of selenate and selenite	DedA protein	LBA0438
no	PROKKA_00471	Cell Wall and Capsule	Gram-Positive cell wall components	Polyglycerolphosphate lipoteichoic acid biosynthesis	Glycosyltransferase LafA, responsible for the formation of Glc-DAG	LBA0444
no	PROKKA_00472	Cell Wall and Capsule	Gram-Positive cell wall components	Polyglycerolphosphate lipoteichoic acid biosynthesis	Glycosyltransferase LafB, responsible for the formation of Gal-Glc-DAG	LBA0445
no	PROKKA_00474	Cell Wall and Capsule	Gram-Positive cell wall components	Polyglycerolphosphate lipoteichoic acid biosynthesis	Lipoteichoic acid synthase LtaS Type IIa	LBA0447
yes	PROKKA_00475	Membrane Transport	no subcategory	CBSS-331978.3.peg.2915	Preprotein translocase subunit SecG (TC 3.A.5.1.1)	LBA0448
no	PROKKA_00476	RNA Metabolism	RNA processing and modification	RNA processing and degradation, bacterial	3'-to-5' exoribonuclease RNase R	LBA0449
no	PROKKA_00477	Protein Metabolism	Protein biosynthesis	Translation termination factors bacterial	tmRNA-binding protein SmpB	LBA0450
yes	PROKKA_00483	Carbohydrates	Monosaccharides	Mannose Metabolism	PTS system, mannose-specific IIC component	LBA0455
yes	PROKKA_00484	Carbohydrates	Monosaccharides	Mannose Metabolism	PTS system, mannose-specific IID component	LBA0456
no	PROKKA_00489	Cell Wall and Capsule	Capsular and extracellular polysacchrides	Sialic Acid Metabolism	Glucosamine--fructose-6-phosphate aminotransferase [isomerizing] (EC 2.6.1.16)	LBA0461
no	PROKKA_00490	Carbohydrates	Central carbohydrate metabolism	Pyruvate metabolism II: acetyl-CoA, acetogenesis from pyruvate	Acetate kinase (EC 2.7.2.1)	LBA0462
no	PROKKA_00497	Hypothetical protein	no subcategory	- none -	FIG00748159: hypothetical protein	LBA0470
no	PROKKA_00541	Carbohydrates	Aminosugars	Chitin and N-acetylglucosamine utilization	Transcriptional regulator, GntR family	LBA0516
no	PROKKA_00542	Fatty Acids, Lipids, and Isoprenoids	Phospholipids	Glycerolipid and Glycerophospholipid Metabolism in Bacteria	Glycerol-3-phosphate cytidylyltransferase (EC 2.7.7.39)	LBA0518
no	PROKKA_00546	Cofactors, Vitamins, Prosthetic Groups, Pigments	NAD and NADP	NAD and NADP cofactor biosynthesis global	NAD synthetase (EC 6.3.1.5)	LBA0522
no	PROKKA_00547	Membrane Transport	Cation transporters	Copper Transport System	Calcium-transporting ATPase (EC 3.6.3.8)	LBA0523
no	PROKKA_00549	Cell Wall and Capsule	Gram-Positive cell wall components	Teichoic and lipoteichoic acids biosynthesis	Membrane protein involved in the export of O-antigen, teichoic acid lipoteichoic acids	LBA0525
no	PROKKA_00550	Carbohydrates	Monosaccharides	Mannose Metabolism	Putative mannosyltransferase involved in polysaccharide biosynthesis	LBA0526
no	PROKKA_00555	DNA Metabolism	DNA repair	DNA Repair Base Excision	DNA ligase (EC 6.5.1.2)	LBA0529
yes	PROKKA_00558	Protein Metabolism	Protein biosynthesis	tRNA aminoacylation, Glu and Gln	Aspartyl-tRNA(Asn) amidotransferase subunit A (EC 6.3.5.6) @ Glutamyl-tRNA(Gln) amidotransferase subunit A (EC 6.3.5.7)	LBA0532
yes	PROKKA_00559	Protein Metabolism	Protein biosynthesis	tRNA aminoacylation, Glu and Gln	Aspartyl-tRNA(Asn) amidotransferase subunit B (EC 6.3.5.6) @ Glutamyl-tRNA(Gln) amidotransferase subunit B (EC 6.3.5.7)	LBA0533
yes	PROKKA_00560	Fatty Acids, Lipids, and Isoprenoids	Phospholipids	Glycerolipid and Glycerophospholipid Metabolism in Bacteria	Diacylglycerol kinase, Bacillus type (EC 2.7.1.107)	LBA0534
no	PROKKA_00565	RNA Metabolism	RNA processing and modification	RNA methylation	RNA methyltransferase, TrmA family	LBA0539
no	PROKKA_00591	Nucleosides and Nucleotides	Pyrimidines	De Novo Pyrimidine Synthesis	Uracil permease	LBA0562
no	PROKKA_00596	Virulence, Disease and Defense	Resistance to antibiotics and toxic compounds	Resistance to fluoroquinolones	Efflux pump Lde	LBA0567
no	PROKKA_00598	Protein Metabolism	Protein degradation	Protein degradation	Deblocking aminopeptidase (EC 3.4.11.-)	LBA0569
no	PROKKA_00599	Carbohydrates	Di- and oligosaccharides	Sugar utilization	ABC transporter, ATP-binding protein	LBA0570
no	PROKKA_00609	Amino Acids and Derivatives	Glutamine, glutamate, aspartate, asparagine; ammonia assimilation	Glutamine, Glutamate, Aspartate and Asparagine Biosynthesis	Glutamate transport membrane-spanning protein	LBA0581
yes	PROKKA_00628	Carbohydrates	Central carbohydrate metabolism	Pentose phosphate pathway	Xylulose-5-phosphate phosphoketolase (EC 4.1.2.9); Fructose-6-phosphate phosphoketolase (EC 4.1.2.22)	LBA0600
no	PROKKA_00640	Membrane Transport	Cation transporters	Magnesium transport	Magnesium and cobalt efflux protein CorC	LBA0612
no	PROKKA_00648	Cell Wall and Capsule	Capsular and extracellular polysacchrides	Sialic Acid Metabolism	UDP-N-acetylglucosamine 2-epimerase (EC 5.1.3.14)	LBA0620
no	PROKKA_00650	Cell Wall and Capsule	Gram-Positive cell wall components	Teichoic and lipoteichoic acids biosynthesis	Teichoic acid glycosylation protein	LBA0622
no	PROKKA_00651	Amino Acids and Derivatives	Lysine, threonine, methionine, and cysteine	Methionine Degradation	Methionine ABC transporter substrate-binding protein	LBA0623
yes	PROKKA_00653	Nucleosides and Nucleotides	Ribosome-related cluster	Ribosome post-transcriptional modification and chromosomal segregation cluster	UTP--glucose-1-phosphate uridylyltransferase (EC 2.7.7.9)	LBA0625
no	PROKKA_00659	RNA Metabolism	RNA processing and modification	RNA methylation	RNA methyltransferase, TrmA family	LBA0632
no	PROKKA_00664	Protein Metabolism	Protein biosynthesis	Translation termination factors bacterial	Peptide chain release factor 3	LBA0636
no	PROKKA_00666	Protein Metabolism	no subcategory	Ribosome recycling related cluster	ATP-dependent Clp protease ATP-binding subunit ClpA	LBA0638
yes	PROKKA_00667	Carbohydrates	Di- and oligosaccharides	- none -	Phosphocarrier protein of PTS system	LBA0639
yes	PROKKA_00668	Carbohydrates	Monosaccharides	Fructose utilization	Phosphoenolpyruvate-protein phosphotransferase of PTS system (EC 2.7.3.9)	LBA0640
yes	PROKKA_00669	Stress Response	Detoxification	- none -	putative arsenate reductase	LBA0641
no	PROKKA_00674	Regulation and Cell signaling	no subcategory	Stringent Response, (p)ppGpp metabolism	GTP pyrophosphokinase (EC 2.7.6.5), (p)ppGpp synthetase I	LBA0646
no	PROKKA_00683	RNA Metabolism	RNA processing and modification	RNA methylation	tRNA (cytidine(34)-2'-O)-methyltransferase (EC 2.1.1.207)	LBA0657
yes	PROKKA_00690	Fatty Acids, Lipids, and Isoprenoids	Phospholipids	Glycerolipid and Glycerophospholipid Metabolism in Bacteria	CDP-diacylglycerol--glycerol-3-phosphate 3-phosphatidyltransferase (EC 2.7.8.5)	LBA0664
yes	PROKKA_00691	DNA Metabolism	DNA repair	DNA repair, bacterial	RecA protein	LBA0666
yes	PROKKA_00692	Hypothetical protein	no subcategory	CBSS-469378.4.peg.430	FIG002344: Hydrolase (HAD superfamily)	LBA0667
no	PROKKA_00693	Cell Wall and Capsule	Gram-Positive cell wall components	Teichoic and lipoteichoic acids biosynthesis	Undecaprenyl-phosphate N-acetylglucosaminyl 1-phosphate transferase (EC 2.7.8.-)	LBA0668
yes	PROKKA_00697	Protein Metabolism	Protein biosynthesis	Ribosome activity modulation	Ribosomal subunit interface protein	LBA0672
yes	PROKKA_00698	Membrane Transport	Protein translocation across cytoplasmic membrane	Bacterial signal recognition particle (SRP)	Protein export cytoplasm protein SecA ATPase RNA helicase (TC 3.A.5.1.1)	LBA0673
no	PROKKA_00699	Protein Metabolism	Protein biosynthesis	Programmed frameshift, Translation termination factors bacterial	Peptide chain release factor 2	LBA0674
no	PROKKA_00701	Regulation and Cell signaling	no subcategory	HPr catabolite repression system	HPr kinase/phosphorylase (EC 2.7.1.-) (EC 2.7.4.-)	LBA0676
no	PROKKA_00702	Protein Metabolism	Protein processing and modification	Lipoprotein Biosynthesis	Prolipoprotein diacylglyceryl transferase (EC 2.4.99.-)	LBA0677
no	PROKKA_00711	Cell Wall and Capsule	Capsular and extracellular polysacchrides	Sialic Acid Metabolism	Phosphoglucosamine mutase (EC 5.4.2.10)	LBA0687
no	PROKKA_00712	DNA Metabolism	DNA repair	DNA repair, UvrABC system	Excinuclease ABC subunit B	LBA0688
no	PROKKA_00713	DNA Metabolism	DNA repair	DNA repair, UvrABC system	Excinuclease ABC subunit A	LBA0689
no	PROKKA_00715	Hypothetical protein	no subcategory	- none -	Hypothetical ATP-binding protein UPF0042, contains P-loop	LBA0691
no	PROKKA_00716	Carbohydrates	Di- and oligosaccharides	Lactose utilization	FIG002813: LPPG:FO 2-phospho-L-lactate transferase like, CofD-like	LBA0692
no	PROKKA_00717	Hypothetical protein	no subcategory	- none -	FIG001886: Cytoplasmic hypothetical protein	LBA0693
yes	PROKKA_00718	Protein Metabolism	Protein degradation	Proteasome bacterial	ATP-dependent Clp protease proteolytic subunit (EC 3.4.21.92)	LBA0694
yes	PROKKA_00723	Carbohydrates	Central carbohydrate metabolism	Glycolysis and Gluconeogenesis	NAD-dependent glyceraldehyde-3-phosphate dehydrogenase (EC 1.2.1.12)	LBA0698
yes	PROKKA_00724	Carbohydrates	Central carbohydrate metabolism	Glycolysis and Gluconeogenesis	Phosphoglycerate mutase (EC 5.4.2.1)	LBA0699
yes	PROKKA_00725	Carbohydrates	Central carbohydrate metabolism	Glycolysis and Gluconeogenesis	Triosephosphate isomerase (EC 5.3.1.1)	LBA0700
no	PROKKA_00728	DNA Metabolism	DNA repair	DNA Repair Base Excision	Uracil-DNA glycosylase, family 1	LBA0703
no	PROKKA_00730	Cell Wall and Capsule	no subcategory	YjeE	TsaE protein, required for threonylcarbamoyladenosine t(6)A37 formation in tRNA	LBA0705
no	PROKKA_00731	DNA Metabolism	no subcategory	- none -	Exonuclease	LBA0706
no	PROKKA_00732	Cell Wall and Capsule	no subcategory	Peptidoglycan Biosynthesis	UDP-N-acetylenolpyruvoylglucosamine reductase (EC 1.1.1.158)	LBA0708
no	PROKKA_00733	Amino Acids and Derivatives	Arginine; urea cycle, polyamines	Polyamine Metabolism	Putrescine transport ATP-binding protein PotA (TC 3.A.1.11.1)	LBA0709
no	PROKKA_00734	Amino Acids and Derivatives	Arginine; urea cycle, polyamines	Polyamine Metabolism	Spermidine Putrescine ABC transporter permease component PotB (TC 3.A.1.11.1)	LBA0711
no	PROKKA_00735	Amino Acids and Derivatives	Arginine; urea cycle, polyamines	Polyamine Metabolism	Spermidine Putrescine ABC transporter permease component PotB (TC 3.A.1.11.1)	LBA0712
no	PROKKA_00736	Amino Acids and Derivatives	Arginine; urea cycle, polyamines	Polyamine Metabolism	ABC transporter, periplasmic spermidine putrescine-binding protein PotD (TC 3.A.1.11.1)	LBA0713
no	PROKKA_00737	Cell Division and Cell Cycle	Checkpoint control	Bacterial checkpoint-control-related cluster	Diadenylate cyclase spyDAC; Bacterial checkpoint controller DisA with nucleotide-binding domain	LBA0714
yes	PROKKA_00739	Cell Division and Cell Cycle	Checkpoint control	Bacterial checkpoint-control-related cluster	Phosphoglucosamine mutase (EC 5.4.2.10)	LBA0716
yes	PROKKA_00753	Cofactors, Vitamins, Prosthetic Groups, Pigments	Riboflavin, FMN, FAD	Riboflavin, FMN and FAD metabolism in plants	FIG000859: hypothetical protein YebC	LBA0733
no	PROKKA_00768	RNA Metabolism	Transcription	Transcription factors bacterial	DNA-binding response regulator, OmpR family	LBA0746
yes	PROKKA_00774	Carbohydrates	Central carbohydrate metabolism	Glycolysis and Gluconeogenesis	Glucose-6-phosphate isomerase (EC 5.3.1.9)	LBA0752
no	PROKKA_00788	Amino Acids and Derivatives	no subcategory	- none -	proposed amino acid ligase found clustered with an amidotransferase	LBA0765
no	PROKKA_00789	Nucleosides and Nucleotides	Pyrimidines	pyrimidine conversions	Thymidine kinase (EC 2.7.1.21)	LBA0766
no	PROKKA_00790	Protein Metabolism	Protein biosynthesis	Translation termination factors bacterial	Peptide chain release factor 1	LBA0767
no	PROKKA_00791	Protein Metabolism	Protein biosynthesis	Translation termination factors bacterial	Protein-N(5)-glutamine methyltransferase PrmC, methylates polypeptide chain release factors RF1 and RF2	LBA0768
no	PROKKA_00792	Amino Acids and Derivatives	Lysine, threonine, methionine, and cysteine	- none -	TsaC protein (YrdC-Sua5 domains) required for threonylcarbamoyladenosine t(6)A37 modification in tRNA	LBA0769
yes	PROKKA_00793	Nucleosides and Nucleotides	Pyrimidines	De Novo Pyrimidine Synthesis	Uracil phosphoribosyltransferase (EC 2.4.2.9)	LBA0770
yes	PROKKA_00794	Membrane Transport	Cation transporters	- none -	ATP synthase F0 sector subunit a	LBA0772
yes	PROKKA_00795	Membrane Transport	Cation transporters	- none -	ATP synthase F0 sector subunit c	LBA0773
yes	PROKKA_00796	Membrane Transport	Cation transporters	- none -	ATP synthase F0 sector subunit b (EC 3.6.3.14)	LBA0774
yes	PROKKA_00798	Membrane Transport	Cation transporters	- none -	ATP synthase delta chain (EC 3.6.3.14)	LBA0776
yes	PROKKA_00800	Membrane Transport	Cation transporters	- none -	ATP synthase beta chain (EC 3.6.3.14)	LBA0778
yes	PROKKA_00803	Cell Division and Cell Cycle	no subcategory	Bacterial Cytoskeletonand Cell Division	Rod shape-determining protein MreB	LBA0780
yes	PROKKA_00807	Stress Response	no subcategory	- none -	Universal stress protein family	LBA0783
no	PROKKA_00809	Amino Acids and Derivatives	Lysine, threonine, methionine, and cysteine	Cysteine Biosynthesis	Uncharacterized ATPase (AAA family) associated with cysteine desulfurase	LBA0784
yes	PROKKA_00811	Protein Metabolism	Protein biosynthesis	Ribosome SSU bacterial	SSU ribosomal protein S4p (S9e)	LBA0786
no	PROKKA_00813	Amino Acids and Derivatives	Alanine, serine, and glycine	Alanine biosynthesis	Cysteine desulfurase (EC 2.8.1.7)	LBA0789
no	PROKKA_00814	Cofactors, Vitamins, Prosthetic Groups, Pigments	no subcategory	Thiamin biosynthesis	tRNA S(4)U 4-thiouridine synthase (former ThiI)	LBA0790
no	PROKKA_00816	Protein Metabolism	Protein biosynthesis	tRNA aminoacylation, Val	Valyl-tRNA synthetase (EC 6.1.1.9)	LBA0794
yes	PROKKA_00820	Cell Division and Cell Cycle	no subcategory	Bacterial Cytoskeletonand Cell Division	Rod shape-determining protein MreB	LBA0798
no	PROKKA_00826	RNA Metabolism	RNA processing and modification	16S rRNA modification within P site of ribosome	rRNA small subunit methyltransferase H	LBA0803
no	PROKKA_00829	Cell Wall and Capsule	no subcategory	Peptidoglycan Biosynthesis	Phospho-N-acetylmuramoyl-pentapeptide-transferase (EC 2.7.8.13)	LBA0806
no	PROKKA_00830	Cell Wall and Capsule	no subcategory	Peptidoglycan Biosynthesis	UDP-N-acetylmuramoylalanine--D-glutamate ligase (EC 6.3.2.9)	LBA0808
no	PROKKA_00831	Cell Wall and Capsule	no subcategory	Peptidoglycan Biosynthesis	UDP-N-acetylglucosamine--N-acetylmuramyl-(pentapeptide) pyrophosphoryl-undecaprenol N-acetylglucosamine transferase (EC 2.4.1.227)	LBA0809
yes	PROKKA_00834	Cell Division and Cell Cycle	Cell Division	Cell Division Cluster	Cell division protein FtsZ (EC 3.4.24.-)	LBA0812
no	PROKKA_00839	Protein Metabolism	Protein biosynthesis	tRNA aminoacylation, Ile	Isoleucyl-tRNA synthetase (EC 6.1.1.5)	LBA0817
yes	PROKKA_00840	Stress Response	Cold shock	Cold shock, CspA family of proteins	Cold shock protein CspA	LBA0818
yes	PROKKA_00844	Hypothetical protein	no subcategory	- none -	FIG00743560: hypothetical protein	LBA0821
yes	PROKKA_00845	RNA Metabolism	RNA processing and modification	RNA methylation	tRNA-specific 2-thiouridylase MnmA	LBA0822
yes	PROKKA_00851	RNA Metabolism	RNA processing and modification	Ribonucleases in Bacillus	Ribonuclease J1 (endonuclease and 5' exonuclease)	LBA0828
yes	PROKKA_00852	Hypothetical protein	no subcategory	Bacterial RNA-metabolizing Zn-dependent hydrolases	Protein of unknown function DUF1447	LBA0829
yes	PROKKA_00853	Protein Metabolism	no subcategory	Bacterial RNA-metabolizing Zn-dependent hydrolases	Peptide deformylase (EC 3.5.1.88)	LBA0830
yes	PROKKA_00854	Protein Metabolism	Protein biosynthesis	Universal GTPases	GTP-binding protein TypA/BipA	LBA0831
yes	PROKKA_00864	Protein Metabolism	Protein biosynthesis	Ribosome SSU bacterial	30S ribosomal protein S15 CDS	LBA0842
no	PROKKA_00865	RNA Metabolism	RNA processing and modification	Ribonucleases in Bacillus	Ribonuclease J2 (endoribonuclease in RNA processing)	LBA0843
yes	PROKKA_00867	Protein Metabolism	Protein biosynthesis	Translation elongation factors bacterial	Translation elongation factor Tu	LBA0845
yes	PROKKA_00868	Cell Division and Cell Cycle	no subcategory	Bacterial Cell Division	Cell division trigger factor (EC 5.2.1.8)	LBA0846
yes	PROKKA_00869	Protein Metabolism	Protein degradation	Proteasome bacterial	ATP-dependent Clp protease ATP-binding subunit ClpX	LBA0847
no	PROKKA_00921	Nucleosides and Nucleotides	Pyrimidines	pyrimidine conversions	Thymidylate synthase (EC 2.1.1.45)	LBA0901
no	PROKKA_00923	Membrane Transport	Cation transporters	- none -	Cation-transporting ATPase, E1-E2 family	LBA0903
no	PROKKA_00926	Amino Acids and Derivatives	Lysine, threonine, methionine, and cysteine	Methionine Biosynthesis	Methionine ABC transporter permease protein	LBA0906
no	PROKKA_00927	Respiration	Electron donating reactions	- none -	Fumarate hydratase class II (EC 4.2.1.2)	LBA0907
no	PROKKA_00950	Regulation and Cell signaling	no subcategory	Stringent Response, (p)ppGpp metabolism	GTP pyrophosphokinase (EC 2.7.6.5), (p)ppGpp synthetase I	LBA0932
no	PROKKA_00951	Protein Metabolism	Protein biosynthesis	tRNA aminoacylation, Tyr	D-tyrosyl-tRNA(Tyr) deacylase (EC 3.6.1.n1)	LBA0933
yes	PROKKA_00952	Protein Metabolism	Protein biosynthesis	tRNA aminoacylation, His	Histidyl-tRNA synthetase (EC 6.1.1.21)	LBA0935
yes	PROKKA_00953	Protein Metabolism	Protein biosynthesis	tRNA aminoacylation, Asp and Asn	Aspartyl-tRNA synthetase (EC 6.1.1.12)	LBA0936
no	PROKKA_00961	Protein Metabolism	Protein biosynthesis	Universal GTPases	GTP-binding protein Obg	LBA0946
no	PROKKA_00962	Fatty Acids, Lipids, and Isoprenoids	Phospholipids	Glycerolipid and Glycerophospholipid Metabolism in Bacteria	Acyltransferase	LBA0947
no	PROKKA_00964	RNA Metabolism	RNA processing and modification	tRNA processing	Ribonuclease Z (EC 3.1.26.11)	LBA0949
no	PROKKA_00965	Fatty Acids, Lipids, and Isoprenoids	no subcategory	- none -	Short-chain dehydrogenase/reductase SDR	LBA0950
yes	PROKKA_00967	Protein Metabolism	Protein biosynthesis	Ribosome LSU bacterial	LSU ribosomal protein L32p	LBA0952
no	PROKKA_00968	Nucleosides and Nucleotides	Purines	Purine conversions	2',3'-cyclic-nucleotide 2'-phosphodiesterase (EC 3.1.4.16)	LBA0953
yes	PROKKA_00971	Carbohydrates	Central carbohydrate metabolism	Glycolysis and Gluconeogenesis	6-phosphofructokinase (EC 2.7.1.11)	LBA0956
yes	PROKKA_00972	Carbohydrates	Central carbohydrate metabolism	Glycolysis and Gluconeogenesis	Pyruvate kinase (EC 2.7.1.40)	LBA0957
no	PROKKA_00978	RNA Metabolism	RNA processing and modification	RNA pseudouridine syntheses	Ribosomal large subunit pseudouridine synthase B (EC 4.2.1.70)	LBA0964
yes	PROKKA_00981	Nucleosides and Nucleotides	Pyrimidines	pyrimidine conversions	cytidin monophosphate kinase CDS	LBA0967
yes	PROKKA_00982	Protein Metabolism	Protein biosynthesis	Ribosome SSU bacterial	SSU ribosomal protein S1p	LBA0968
yes	PROKKA_00983	Protein Metabolism	Protein biosynthesis	Universal GTPases	GTP-binding protein EngA	LBA0969
yes	PROKKA_00984	DNA Metabolism	no subcategory	DNA structural proteins, bacterial	DNA-binding protein HBsu	LBA0970
no	PROKKA_00990	Hypothetical protein	no subcategory	- none -	FIG00743134: hypothetical protein	LBA0976
no	PROKKA_00992	Protein Metabolism	Protein biosynthesis	Universal GTPases	50S ribosomal subunit maturation GTPase RbgA (B. subtilis YlqF)	LBA0978
no	PROKKA_00993	RNA Metabolism	RNA processing and modification	Ribonuclease H	Ribonuclease HII (EC 3.1.26.4)	LBA0979
no	PROKKA_00995	DNA Metabolism	DNA replication	DNA topoisomerases, Type I, ATP-independent	DNA topoisomerase I (EC 5.99.1.2)	LBA0981
no	PROKKA_00996	RNA Metabolism	no subcategory	Conserved gene cluster associated with Met-tRNA formyltransferase	tRNA:m(5)U-54 MTase gid	LBA0982
yes	PROKKA_00998	Protein Metabolism	Protein degradation	Proteasome bacterial	ATP-dependent protease HslV (EC 3.4.25.-)	LBA0984
yes	PROKKA_00999	Protein Metabolism	Protein degradation	Proteolysis in bacteria, ATP-dependent	ATP-dependent hsl protease ATP-binding subunit HslU	LBA0985
no	PROKKA_01007	Nucleosides and Nucleotides	Purines	Purine conversions	Acetylornithine deacetylase/Succinyl-diaminopimelate desuccinylase and related deacylases	LBA0994
no	PROKKA_01021	Membrane Transport	no subcategory	ECF class transporters	Substrate-specific component PdxU of predicted pyridoxine ECF transporter	LBA1008
no	PROKKA_01039	Protein Metabolism	no subcategory	- none -	oxidoreductase of aldo/keto reductase family, subgroup 1	LBA1027
no	PROKKA_01088	Amino Acids and Derivatives	Lysine, threonine, methionine, and cysteine	Methionine Biosynthesis	S-ribosylhomocysteine lyase (EC 4.4.1.21)	LBA1081
no	PROKKA_01126	DNA Metabolism	DNA replication	DNA topoisomerases, Type II, ATP-dependent	Topoisomerase IV subunit B (EC 5.99.1.-)	LBA1122
no	PROKKA_01127	DNA Metabolism	DNA replication	DNA topoisomerases, Type II, ATP-dependent	Topoisomerase IV subunit A (EC 5.99.1.-)	LBA1123
yes	PROKKA_01129	Phosphorus Metabolism	no subcategory	Phosphate metabolism	Manganese-dependent inorganic pyrophosphatase (EC 3.6.1.1)	LBA1125
no	PROKKA_01130	Protein Metabolism	Protein folding	Peptidyl-prolyl cis-trans isomerase	Foldase protein PrsA precursor (EC 5.2.1.8)	LBA1126
no	PROKKA_01145	Hypothetical protein	no subcategory	- none -	Integrase	LBA1145
no	PROKKA_01148	Virulence, Disease and Defense	Adhesion	Streptococcus pyogenes recombinatorial zone	Fibronectin-binding protein	LBA1148
no	PROKKA_01151	RNA Metabolism	RNA processing and modification	RNA pseudouridine syntheses	Ribosomal large subunit pseudouridine synthase D (EC 4.2.1.70)	LBA1151
no	PROKKA_01153	Cofactors, Vitamins, Prosthetic Groups, Pigments	Folate and pterines	5-FCL-like protein	Formate--tetrahydrofolate ligase (EC 6.3.4.3)	LBA1153
no	PROKKA_01155	Cell Division and Cell Cycle	no subcategory	Control of cell elongation - division cycle in Bacilli	FIG001721: Predicted N6-adenine-specific DNA methylase	LBA1155
no	PROKKA_01158	DNA Metabolism	DNA repair	DNA repair, bacterial RecFOR pathway	RecU Holliday junction resolvase	LBA1158
no	PROKKA_01159	Cell Wall and Capsule	no subcategory	Peptidoglycan Biosynthesis	Multimodular transpeptidase-transglycosylase (EC 2.4.1.129) (EC 3.4.-.-)	LBA1159
no	PROKKA_01160	DNA Metabolism	DNA repair	DNA Repair Base Excision	Endonuclease III (EC 4.2.99.18)	LBA1160
yes	PROKKA_01162	Protein Metabolism	Protein biosynthesis	tRNA aminoacylation, Asp and Asn	Asparaginyl-tRNA synthetase (EC 6.1.1.22)	LBA1162
no	PROKKA_01169	Fatty Acids, Lipids, and Isoprenoids	Isoprenoids	Isoprenoid Biosynthesis	Phosphomevalonate kinase (EC 2.7.4.2)	LBA1169
no	PROKKA_01186	Protein Metabolism	Protein degradation	Protein degradation	Tripeptide aminopeptidase (EC 3.4.11.4)	LBA1190
yes	PROKKA_01191	Cell Division and Cell Cycle	no subcategory	Macromolecular synthesis operon	RNA polymerase sigma factor RpoD	LBA1196
yes	PROKKA_01193	Protein Metabolism	Protein biosynthesis	Glycyl-tRNA synthetase	Glycyl-tRNA synthetase beta chain (EC 6.1.1.14)	LBA1198
yes	PROKKA_01194	Protein Metabolism	Protein biosynthesis	Glycyl-tRNA synthetase	Glycyl-tRNA synthetase alpha chain (EC 6.1.1.14)	LBA1199
yes	PROKKA_01196	Protein Metabolism	Protein biosynthesis	Universal GTPases	GTP-binding protein Era	LBA1201
yes	PROKKA_01198	Phosphorus Metabolism	no subcategory	Phosphate metabolism	Phosphate starvation-inducible protein PhoH, predicted ATPase	LBA1203
yes	PROKKA_01200	Protein Metabolism	Protein biosynthesis	Ribosome SSU bacterial	SSU ribosomal protein S21p	LBA1205
no	PROKKA_01201	Hypothetical protein	no subcategory	- none -	ATP/GTP-binding protein, SA1392 homolog	LBA1206
no	PROKKA_01203	Protein Metabolism	Protein processing and modification	Peptide methionine sulfoxide reductase	Peptide methionine sulfoxide reductase MsrA (EC 1.8.4.11)	LBA1208
yes	PROKKA_01235	Nucleosides and Nucleotides	Purines	Purine conversions	Adenine phosphoribosyltransferase (EC 2.4.2.7)	LBA1242
no	PROKKA_01238	Stress Response	Heat shock	Heat shock dnaK gene cluster extended	Translation elongation factor LepA	LBA1245
no	PROKKA_01239	Stress Response	Heat shock	Heat shock dnaK gene cluster extended	Chaperone protein DnaJ	LBA1246
yes	PROKKA_01240	Stress Response	Heat shock	Heat shock dnaK gene cluster extended	Chaperone protein DnaK	LBA1247
yes	PROKKA_01246	Protein Metabolism	Protein biosynthesis	Translation initiation factors bacterial	Ribosome-binding factor A	LBA1254
yes	PROKKA_01247	Protein Metabolism	Protein biosynthesis	Translation initiation factors bacterial	Translation initiation factor 2	LBA1255
yes	PROKKA_01249	RNA Metabolism	Transcription	Transcription factors bacterial	COG2740: Predicted nucleic-acid-binding protein implicated in transcription termination	LBA1258
no	PROKKA_01250	RNA Metabolism	Transcription	Transcription factors bacterial	FIG000325: clustered with transcription termination protein NusA	LBA1259
yes	PROKKA_01253	Protein Metabolism	Protein biosynthesis	tRNA aminoacylation, Pro	Prolyl-tRNA synthetase (EC 6.1.1.15), bacterial type	LBA1262
yes	PROKKA_01255	Fatty Acids, Lipids, and Isoprenoids	Phospholipids	Glycerolipid and Glycerophospholipid Metabolism in Bacteria	Phosphatidate cytidylyltransferase (EC 2.7.7.41)	LBA1265
yes	PROKKA_01259	RNA Metabolism	no subcategory	Ribosome recycling related cluster	Uridine monophosphate kinase (EC 2.7.4.22)	LBA1268
yes	PROKKA_01260	Protein Metabolism	Protein biosynthesis	Translation elongation factors bacterial, Ribosome recycling related cluster	Translation elongation factor Ts	LBA1269
yes	PROKKA_01261	Protein Metabolism	Protein biosynthesis	Ribosome SSU bacterial	SSU ribosomal protein S2p (SAe)	LBA1270
no	PROKKA_01263	Fatty Acids, Lipids, and Isoprenoids	Phospholipids	Glycerolipid and Glycerophospholipid Metabolism in Bacteria	1-acyl-sn-glycerol-3-phosphate acyltransferase (EC 2.3.1.51)	LBA1272
no	PROKKA_01264	Fatty Acids, Lipids, and Isoprenoids	Phospholipids	- none -	Cyclopropane-fatty-acyl-phospholipid synthase (EC 2.1.1.79)	LBA1274
no	PROKKA_01265	Hypothetical protein	no subcategory	- none -	endopeptidase O	LBA1275
yes	PROKKA_01268	Hypothetical protein	no subcategory	- none -	hypothetical protein	LBA1278
no	PROKKA_01270	DNA Metabolism	DNA repair	DNA repair, bacterial	SOS-response repressor and protease LexA (EC 3.4.21.88)	LBA1280
yes	PROKKA_01276	Protein Metabolism	Protein biosynthesis	Ribosome LSU bacterial	LSU ribosomal protein L19p	LBA1286
no	PROKKA_01277	RNA Metabolism	RNA processing and modification	RNA methylation	tRNA (Guanine37-N1) -methyltransferase (EC 2.1.1.31)	LBA1287
yes	PROKKA_01279	Protein Metabolism	Protein biosynthesis	Ribosome SSU bacterial	SSU ribosomal protein S16p	LBA1289
no	PROKKA_01280	Membrane Transport	Protein translocation across cytoplasmic membrane	Bacterial signal recognition particle (SRP)	Signal recognition particle, subunit Ffh SRP54 (TC 3.A.5.1.1)	LBA1290
no	PROKKA_01285	Membrane Transport	Protein translocation across cytoplasmic membrane	Bacterial Cell Division	Signal recognition particle receptor protein FtsY (=alpha subunit) (TC 3.A.5.1.1)	LBA1295
no	PROKKA_01291	Membrane Transport	ABC transporters	ABC transporter oligopeptide (TC 3.A.1.5.1)	Oligopeptide transport system permease protein OppC (TC 3.A.1.5.1)	LBA1302
no	PROKKA_01292	Membrane Transport	ABC transporters	ABC transporter oligopeptide (TC 3.A.1.5.1)	Oligopeptide transport system permease protein OppB (TC 3.A.1.5.1)	LBA1303
no	PROKKA_01293	Membrane Transport	ABC transporters	ABC transporter oligopeptide (TC 3.A.1.5.1)	Oligopeptide transport ATP-binding protein OppF (TC 3.A.1.5.1)	LBA1305
no	PROKKA_01294	Membrane Transport	ABC transporters	ABC transporter oligopeptide (TC 3.A.1.5.1)	Oligopeptide transport ATP-binding protein OppD (TC 3.A.1.5.1)	LBA1306
no	PROKKA_01297	DNA Metabolism	Ribosomal Protein L28P relates to a set of uncharacterized proteins	A Gram-positive cluster that relates ribosomal protein L28P to a set of uncharacterized proteins	ATP-dependent DNA helicase RecG (EC 3.6.1.-)	LBA1309
no	PROKKA_01298	Fatty Acids, Lipids, and Isoprenoids	Phospholipids	Glycerolipid and Glycerophospholipid Metabolism in Bacteria	Dihydroxyacetone kinase family protein	LBA1310
no	PROKKA_01299	Stress Response	Oxidative stress	Oxidative stress	FIG001802: Putative alkaline-shock protein	LBA1311
yes	PROKKA_01300	Protein Metabolism	Protein biosynthesis	Ribosome LSU bacterial	LSU ribosomal protein L28p rpmB	LBA1312
no	PROKKA_01304	Protein Metabolism	Protein biosynthesis	Universal GTPases	Ribosome small subunit-stimulated GTPase EngC	LBA1316
no	PROKKA_01306	Amino Acids and Derivatives	Lysine, threonine, methionine, and cysteine	Conserved gene cluster associated with Met-tRNA formyltransferase	Protein serine/threonine phosphatase PrpC, regulation of stationary phase	LBA1318
yes	PROKKA_01310	RNA Metabolism	Transcription	RNA polymerase bacterial	DNA-directed RNA polymerase omega subunit (EC 2.7.7.6), rpoZ	LBA1324
yes	PROKKA_01311	Nucleosides and Nucleotides	Purines	Purine conversions	Guanylate kinase (EC 2.7.4.8)	LBA1325
no	PROKKA_01314	RNA Metabolism	RNA processing and modification	RNA methylation	RNA methyltransferase	LBA1328
yes	PROKKA_01321	Protein Metabolism	Protein biosynthesis	Translation elongation factors bacterial	Translation elongation factor P	LBA1335
yes	PROKKA_01323	Protein Metabolism	Protein biosynthesis	Ribosome LSU bacterial	LSU ribosomal protein L27p	LBA1337
yes	PROKKA_01324	Protein Metabolism	Protein biosynthesis	Ribosome LSU bacterial	LSU ribosomal protein L21p	LBA1338
no	PROKKA_01342	Stress Response	Detoxification	Arsenate metabolism	arsenate reductase CDS	LBA1356
no	PROKKA_01359	Protein Metabolism	Protein processing and modification	Peptide methionine sulfoxide reductase	Peptide methionine sulfoxide reductase MsrB (EC 1.8.4.12)	LBA1374
no	PROKKA_01364	Nucleosides and Nucleotides	Pyrimidines	De Novo Pyrimidine Synthesis	Carbamoyl-phosphate synthase large chain (EC 6.3.5.5)	LBA1379
no	PROKKA_01365	Nucleosides and Nucleotides	Pyrimidines	De Novo Pyrimidine Synthesis	Carbamoyl-phosphate synthase small chain (EC 6.3.5.5)	LBA1380
no	PROKKA_01366	Nucleosides and Nucleotides	Pyrimidines	De Novo Pyrimidine Synthesis	Dihydroorotase (EC 3.5.2.3)	LBA1381
no	PROKKA_01367	Nucleosides and Nucleotides	Pyrimidines	De Novo Pyrimidine Synthesis	Aspartate carbamoyltransferase (EC 2.1.3.2)	LBA1382
no	PROKKA_01368	Nucleosides and Nucleotides	Pyrimidines	De Novo Pyrimidine Synthesis	Uracil phosphoribosyltransferase (EC 2.4.2.9)	LBA1383
no	PROKKA_01369	Nucleosides and Nucleotides	Pyrimidines	De Novo Pyrimidine Synthesis	Dihydroorotate dehydrogenase, catalytic subunit (EC 1.3.3.1)	LBA1384
no	PROKKA_01480	Membrane Transport	ABC transporters	ABC transporter	ABC transporter CDS	LBA1500
yes	PROKKA_01481	Amino Acids and Derivatives	Glutamine, glutamate, aspartate, asparagine; ammonia assimilation	Glutamine synthetases	Glutamine synthetase type I (EC 6.3.1.2)	LBA1501
yes	PROKKA_01484	Sulfur Metabolism	no subcategory	- none -	rhodanese-related sulfurtransferase CDS	LBA1504
yes	PROKKA_01488	Protein Metabolism	Protein biosynthesis	Ribosome LSU bacterial	LSU ribosomal protein L33p	LBA1508
no	PROKKA_01499	Protein Metabolism	Protein biosynthesis	tRNA aminoacylation, Phe	Phenylalanyl-tRNA synthetase alpha chain (EC 6.1.1.20)	LBA1519
yes	PROKKA_01505	Regulation and Cell signaling	no subcategory	- none -	two-component system regulator CDS lisR	LBA1525
yes	PROKKA_01508	DNA Metabolism	DNA replication	DNA topoisomerases, Holliday junction resolvase	Iojap family protein CDS	LBA1528
no	PROKKA_01509	Hypothetical protein	no subcategory	CBSS-469378.4.peg.430	FIG002344: Hydrolase (HAD superfamily)	LBA1529
no	PROKKA_01511	Protein Metabolism	Protein biosynthesis	Universal GTPases	GTP-binding protein YqeH, required for biogenesis of 30S ribosome subunit	LBA1531
yes	PROKKA_01516	Protein Metabolism	Protein biosynthesis	Ribosome LSU bacterial	LSU ribosomal protein L20p	LBA1536
yes	PROKKA_01517	Protein Metabolism	Protein biosynthesis	Ribosome LSU bacterial	LSU ribosomal protein L35p	LBA1537
yes	PROKKA_01518	Protein Metabolism	Protein biosynthesis	Translation initiation factors bacterial	Translation initiation factor 3	LBA1538
yes	PROKKA_01522	Protein Metabolism	Protein biosynthesis	tRNA aminoacylation, Thr	Threonyl-tRNA synthetase (EC 6.1.1.3)	LBA1543
no	PROKKA_01525	Nucleosides and Nucleotides	no subcategory	Ribonucleotide reduction	Ribonucleotide reductase transcriptional regulator NrdR	LBA1546
no	PROKKA_01528	DNA Metabolism	DNA repair	DNA Repair Base Excision	DNA polymerase I (EC 2.7.7.7)	LBA1550
no	PROKKA_01557	Cell Wall and Capsule	Cell Division	Peptidoglycan Biosynthesis	UDP-N-acetylmuramate--alanine ligase (EC 6.3.2.8)	LBA1579
yes	PROKKA_01558	Protein Metabolism	Protein biosynthesis	tRNA aminoacylation, Phe	Phenylalanyl-tRNA synthetase domain protein (Bsu YtpR)	LBA1580
no	PROKKA_01560	RNA Metabolism	RNA processing and modification	RNA methylation	tRNA (guanine46-N7-)-methyltransferase (EC 2.1.1.33)	LBA1582
no	PROKKA_01562	Membrane Transport	Protein translocation across cytoplasmic membrane	EcsAB transporter affecting expression and secretion of secretory preproteins	ABC transporter, ATP-binding protein EcsA	LBA1585
yes	PROKKA_01575	Carbohydrates	Central carbohydrate metabolism	Glycolysis and Gluconeogenesis	Fructose-bisphosphate aldolase class II (EC 4.1.2.13)	LBA1599
no	PROKKA_01594	Protein Metabolism	Protein biosynthesis	tRNA aminoacylation, Leu	Leucyl-tRNA synthetase (EC 6.1.1.4)	LBA1617
no	PROKKA_01600	Amino Acids and Derivatives	Lysine, threonine, methionine, and cysteine	Methionine Biosynthesis	S-adenosylmethionine synthetase (EC 2.5.1.6)	LBA1622
yes	PROKKA_01608	Protein Metabolism	Protein biosynthesis	tRNA aminoacylation, Ser	Seryl-tRNA synthetase (EC 6.1.1.11)	LBA1626
no	PROKKA_01610	Hypothetical protein	no subcategory	- none -	hypothetical protein	LBA1628
no	PROKKA_01628	DNA Metabolism	DNA uptake, competence	Gram Positive Competence	DNA-entry nuclease (Competence-specific nuclease) (EC 3.1.30.-)	LBA1647
no	PROKKA_01639	Protein Metabolism	Protein folding	Peptidyl-prolyl cis-trans isomerase	prolyl aminopeptidase CDS	LBA1658
yes	PROKKA_01649	Protein Metabolism	Protein biosynthesis	Translation elongation factors bacterial	Translation elongation factor P	LBA1668
no	PROKKA_01721	Protein Metabolism	Protein biosynthesis	Universal GTPases	GTP-binding protein HflX	LBA1738
no	PROKKA_01728	Hypothetical protein	no subcategory	- none -	hypothetical protein	LBA1746
no	PROKKA_01740	Membrane Transport	ABC transporters	- none -	ABC transporter ATPase CDS	LBA1759
no	PROKKA_01748	Membrane Transport	Cation transporters	Magnesium transport	ABC transporter permease CDS	LBA1771
no	PROKKA_01749	Membrane Transport	Cation transporters	Zinc transport	zinc ABC transporter ATPase protein CDS	LBA1772
no	PROKKA_01754	Carbohydrates	Monosaccharides	Fructose utilization	PTS system, fructose-specific IIA component (EC 2.7.1.69)	LBA1777
no	PROKKA_01755	Carbohydrates	Monosaccharides	Fructose utilization	1-phosphofructokinase (EC 2.7.1.56)	LBA1778
yes	PROKKA_01791	Amino Acids and Derivatives	Glutamine, glutamate, aspartate, asparagine; ammonia assimilation	Glutamine, Glutamate, Aspartate and Asparagine Biosynthesis	Aspartate racemase (EC 5.1.1.13)	LBA1817
yes	PROKKA_01792	Cell Wall and Capsule	no subcategory	Peptidoglycan biosynthesis--gjo	UDP-N-acetylmuramoylalanyl-D-glutamate--L-lysine ligase (EC 6.3.2.7)	LBA1818
no	PROKKA_01793	Potassium metabolism	no subcategory	Potassium homeostasis	Osmosensitive K+ channel histidine kinase KdpD (EC 2.7.3.-)	LBA1819
no	PROKKA_01794	Stress Response	no subcategory	- none -	two-component response regulator CDS	LBA1820
no	PROKKA_01796	Membrane Transport	ABC transporters	- none -	ABC transporter ATPase CDS	LBA1822
no	PROKKA_01798	Protein Metabolism	Protein biosynthesis	Universal GTPases	GTP-binding and nucleic acid-binding protein YchF	LBA1824
no	PROKKA_01799	Hypothetical protein	no subcategory	- none -	hypothetical protein	LBA1825
no	PROKKA_01800	Cell Division and Cell Cycle	Cell Division	Bacterial Cell Division	Chromosome (plasmid) partitioning protein ParB	LBA1826
no	PROKKA_01801	Cell Division and Cell Cycle	Cell Division	Bacterial Cell Division	Chromosome (plasmid) partitioning protein ParA	LBA1827
no	PROKKA_01811	Protein Metabolism	Protein degradation	Protein degradation	dipeptidase CDS pepD	LBA1837
no	PROKKA_01836	Carbohydrates	Di- and oligosaccharides	Maltose and Maltodextrin Utilization	Maltose/maltodextrin ABC transporter, permease protein MalG	LBA1864
no	PROKKA_01837	Carbohydrates	Di- and oligosaccharides	Maltose and Maltodextrin Utilization	Maltose/maltodextrin ABC transporter, permease protein MalF	LBA1865
no	PROKKA_01862	Nucleosides and Nucleotides	Purines	Purine conversions	Adenylosuccinate lyase (EC 4.3.2.2)	LBA1891
no	PROKKA_01863	Nucleosides and Nucleotides	Purines	Purine conversions	Adenylosuccinate synthetase (EC 6.3.4.4)	LBA1892
no	PROKKA_01864	Nucleosides and Nucleotides	Purines	Purine conversions	GMP reductase (EC 1.7.1.7)	LBA1893
no	PROKKA_01883	Cell Wall and Capsule	Gram-Positive cell wall components	- none -	cell surface hydrolase CDS	LBA1911
no	PROKKA_01895	Cell Wall and Capsule	Gram-Positive cell wall components	Teichoic and lipoteichoic acids biosynthesis	D-alanyl transfer protein DltB	LBA1925
no	PROKKA_01902	Membrane Transport	Uni- Sym- and Antiporters	- none -	Na+/H+ antiporter CDS	LBA1931
no	PROKKA_01919	Nucleosides and Nucleotides	Purines	Purine conversions	Deoxyadenosine kinase (EC 2.7.1.76)	LBA1949
no	PROKKA_01920	Nucleosides and Nucleotides	Purines	Purine conversions	Deoxyguanosine kinase (EC 2.7.1.113)	LBA1950
no	PROKKA_01922	Nucleosides and Nucleotides	Purines	Purine Utilization	Xanthine/uracil/thiamine/ascorbate permease family protein	LBA1952
no	PROKKA_01943	Carbohydrates	Central carbohydrate metabolism	Pentose phosphate pathway	6-phosphogluconate dehydrogenase, decarboxylating (EC 1.1.1.44)	LBA1973
no	PROKKA_01945	RNA Metabolism	no subcategory	RNA modification and chromosome partitioning cluster	tRNA uridine 5-carboxymethylaminomethyl modification enzyme GidA	LBA1975
no	PROKKA_01946	Protein Metabolism	Protein biosynthesis	Universal GTPases	GTPase and tRNA-U34 5-formylation enzyme TrmE	LBA1976
yes	PROKKA_01949	Protein Metabolism	Protein biosynthesis	Ribosome LSU bacterial	LSU ribosomal protein L34p	LBA1979
no	PROKKA_00825	Cell Division and Cell Cycle	Cell Division	Cell Division Cluster	cell division protein MraZ	N/A
yes	PROKKA_00804	Membrane Transport	no subcategory	- none -	Putative membrane protein insertion efficiency factor	N/A
