# Supplementary material for: Conserved Genome Organization and Core Transcriptome of the Lactobacillus acidophilus Complex
Source: Front Microbiol. 2018 Aug 13;9:1834. doi: 10.3389/fmicb.2018.01834 (PMC6099100; doi:10.3389/fmicb.2018.01834)
Supplement: TABLE S3 — Gene presence-absence in pan genome. [file Table_3.XLSX]

## Sheet: gene_presence_absence
Gene	Non-unique Gene name	Annotation	No. isolates	No. sequences	Avg sequences per isolate	Genome Fragment	Order within Fragment	Accessory Fragment	Accessory Order with Fragment	QC	Min group size nuc	Max group size nuc	Avg group size nuc	acidophilus	amylovorus	bulgaricus	crispatus	gasseri	helveticus
fba		Fructose-bisphosphate aldolase	6	6	1	1	6268				911	917	913	PROKKA_01575	PROKKA_01820___1820	PROKKA_01402___3576	PROKKA_01655___5855	PROKKA_00465___6731	PROKKA_02046___10217
leuS		Leucine--tRNA ligase	6	6	1	1	2401				2414	2414	2414	PROKKA_01594	PROKKA_01835___1835	PROKKA_01424___3598	PROKKA_01663___5863	PROKKA_00457___6723	PROKKA_02075___10246
metK		S-adenosylmethionine synthase	6	6	1	1	4943				1196	1208	1200	PROKKA_01600	PROKKA_01838___1838	PROKKA_01429___3603	PROKKA_01681___5881	PROKKA_00454___6720	PROKKA_02081___10252
serS		Serine--tRNA ligase	6	6	1	1	4939				1307	1310	1307	PROKKA_01608	PROKKA_01847___1847	PROKKA_01716___3890	PROKKA_01691___5891	PROKKA_01625___7891	PROKKA_00610___8781
ydjZ		TVP38/TMEM64 family inner membrane protein YdjZ	6	6	1	1	3216				593	608	603	PROKKA_01610	PROKKA_01849___1849	PROKKA_01718___3892	PROKKA_01693___5893	PROKKA_01627___7893	PROKKA_00608___8779
group_1005		Helix-turn-helix domain protein	6	6	1	1	3226				215	860	731	PROKKA_01612	PROKKA_01851___1851	PROKKA_01720___3894	PROKKA_01695___5895	PROKKA_01629___7895	PROKKA_00606___8777
endA_2		DNA-entry nuclease	6	6	1	1	3149				845	860	853	PROKKA_01628	PROKKA_01869___1869	PROKKA_01734___3908	PROKKA_01710___5910	PROKKA_01649___7915	PROKKA_00592___8763
efp_2		Elongation factor P	6	6	1	1	3187				557	575	571	PROKKA_01649	PROKKA_01891___1891	PROKKA_01745___3919	PROKKA_01732___5932	PROKKA_01679___7945	PROKKA_00577___8748
hflX		GTPase HflX	6	6	1	1	2320				1265	1280	1271	PROKKA_01721	PROKKA_01965___1965	PROKKA_01832___4006	PROKKA_01805___6005	PROKKA_01703___7969	PROKKA_00506___8677
group_1017		hypothetical protein	6	6	1	1	2197				290	335	304	PROKKA_01728	PROKKA_01978___1978	PROKKA_01842___4016	PROKKA_01812___6012	PROKKA_01708___7974	PROKKA_00492___8663
yheS_3		putative ABC transporter ATP-binding protein YheS	6	6	1	1	1746				1541	1547	1542	PROKKA_01740	PROKKA_01985___1985	PROKKA_01848___4022	PROKKA_01822___6022	PROKKA_01718___7984	PROKKA_00481___8652
znuB		High-affinity zinc uptake system membrane protein ZnuB	6	6	1	1	3560				791	797	794	PROKKA_01748	PROKKA_01997___1997	PROKKA_01855___4029	PROKKA_01839___6039	PROKKA_01725___7991	PROKKA_00466___8637
znuC		Zinc import ATP-binding protein ZnuC	6	6	1	1	3558				647	659	650	PROKKA_01749	PROKKA_01998___1998	PROKKA_01856___4030	PROKKA_01840___6040	PROKKA_01726___7992	PROKKA_00465___8636
fruA		PTS system fructose-specific EIIABC component	6	6	1	1	3553				1967	1997	1985	PROKKA_01754	PROKKA_02003___2003	PROKKA_01858___4032	PROKKA_01843___6043	PROKKA_01731___7997	PROKKA_00461___8632
group_1024		Aspartate racemase	6	6	1	1	3490				749	749	749	PROKKA_01791	PROKKA_02022___2022	PROKKA_01861___4035	PROKKA_01877___6077	PROKKA_01737___8003	PROKKA_00448___8619
murE		UDP-N-acetylmuramoyl-L-alanyl-D-glutamate--L-lysine ligase	6	6	1	1	3487				1550	1571	1567	PROKKA_01792	PROKKA_02023___2023	PROKKA_01862___4036	PROKKA_01878___6078	PROKKA_01738___8004	PROKKA_00447___8618
yycG		Sensor histidine kinase YycG	6	6	1	1	3486				1145	1208	1159	PROKKA_01793	PROKKA_02024___2024	PROKKA_01863___4037	PROKKA_01879___6079	PROKKA_01739___8005	PROKKA_00446___8617
group_1027		putative ABC transporter ATP-binding protein	6	6	1	1	894				1844	1874	1859	PROKKA_01795	PROKKA_02026___2026	PROKKA_01865___4039	PROKKA_01886___6086	PROKKA_01741___8007	PROKKA_00444___8615
group_1028		putative ABC transporter ATP-binding protein	6	6	1	1	891				1637	1730	1711	PROKKA_01796	PROKKA_02027___2027	PROKKA_01866___4040	PROKKA_01887___6087	PROKKA_01742___8008	PROKKA_00443___8614
group_1029		hypothetical protein	6	6	1	1	886				248	263	260	PROKKA_01799	PROKKA_02030___2030	PROKKA_01869___4043	PROKKA_01890___6090	PROKKA_01745___8011	PROKKA_00440___8611
spo0C		Chromosome-partitioning protein Spo0J	6	6	1	1	2451				881	890	885	PROKKA_01800	PROKKA_02031___2031	PROKKA_01870___4044	PROKKA_01891___6091	PROKKA_01746___8012	PROKKA_00439___8610
pepDA_4		Dipeptidase A	6	6	1	1	2476				1400	1412	1410	PROKKA_01811	PROKKA_02042___2042	PROKKA_01880___4054	PROKKA_01902___6102	PROKKA_01758___8024	PROKKA_00425___8596
malG		Maltose transport system permease protein MalG	6	6	1	1	5632				857	857	857	PROKKA_01836	PROKKA_02064___2064	PROKKA_00173___2346	PROKKA_01929___6129	PROKKA_00221___6487	PROKKA_00303___8474
malF		Maltose transport system permease protein MalF	6	6	1	1	5633				584	1358	1228	PROKKA_01837	PROKKA_02065___2065	PROKKA_00172___2345	PROKKA_01930___6130	PROKKA_00220___6486	PROKKA_00302___8473
purB		Adenylosuccinate lyase	6	6	1	1	2746				1295	1298	1296	PROKKA_01862	PROKKA_02085___2085	PROKKA_01310___3484	PROKKA_01970___6170	PROKKA_00389___6655	PROKKA_00274___8445
purA		Adenylosuccinate synthetase	6	6	1	1	2745				1289	1289	1289	PROKKA_01863	PROKKA_02086___2086	PROKKA_00252___2425	PROKKA_01971___6171	PROKKA_00388___6654	PROKKA_00273___8444
guaC		GMP reductase	6	6	1	1	2744				974	992	989	PROKKA_01864	PROKKA_02087___2087	PROKKA_00253___2426	PROKKA_01972___6172	PROKKA_00387___6653	PROKKA_00272___8443
group_1040		hypothetical protein	6	6	1	1	6343				872	929	901	PROKKA_01883	PROKKA_02099___2099	PROKKA_01932___4106	PROKKA_01995___6195	PROKKA_01815___8081	PROKKA_00252___8423
patA_4		Peptidoglycan O-acetyltransferase	6	6	1	1	5941				1223	1238	1234	PROKKA_01895	PROKKA_02118___2118	PROKKA_01957___4131	PROKKA_02006___6206	PROKKA_01822___8088	PROKKA_00234___8405
nhaS3		High-affinity Na( )/H( ) antiporter NhaS3	6	6	1	1	5896				1160	1169	1166	PROKKA_01902	PROKKA_02125___2125	PROKKA_01966___4140	PROKKA_02013___6213	PROKKA_01833___8099	PROKKA_02436___10607
group_1049		Deoxyadenosine kinase	6	6	1	1	2061				647	662	649	PROKKA_01919	PROKKA_02139___2139	PROKKA_02001___4175	PROKKA_02031___6231	PROKKA_01869___8135	PROKKA_02455___10626
group_1050		Deoxyguanosine kinase	6	6	1	1	2057				674	698	686	PROKKA_01920	PROKKA_02140___2140	PROKKA_02002___4176	PROKKA_02032___6232	PROKKA_01870___8136	PROKKA_02456___10627
gndA		6-phosphogluconate dehydrogenase, NADP( )-dependent, decarboxylating	6	6	1	1	6159				1385	1403	1397	PROKKA_01943	PROKKA_02167___2167	PROKKA_02017___4191	PROKKA_02059___6259	PROKKA_01899___8165	PROKKA_02479___10650
mnmG		tRNA uridine 5-carboxymethylaminomethyl modification enzyme MnmG	6	6	1	1	6148				1895	1985	1911	PROKKA_01945	PROKKA_02169___2169	PROKKA_02019___4193	PROKKA_02062___6262	PROKKA_01901___8167	PROKKA_02480___10651
mnmE		tRNA modification GTPase MnmE	6	6	1	1	6147				1385	1385	1385	PROKKA_01946	PROKKA_02170___2170	PROKKA_02020___4194	PROKKA_02063___6263	PROKKA_01902___8168	PROKKA_02481___10652
rpsF		30S ribosomal protein S6	6	6	1	1	6019				293	296	295	PROKKA_00007	PROKKA_00006___6	PROKKA_00007___2180	PROKKA_00007___4204	PROKKA_00007___6273	PROKKA_00007___8178
phnD_2		Phosphate-import protein PhnD precursor	6	6	1	1	5384				929	941	932	PROKKA_00148	PROKKA_00163___163	PROKKA_00180___2353	PROKKA_00147___4344	PROKKA_00131___6397	PROKKA_00196___8367
glnQ_1		Glutamine transport ATP-binding protein GlnQ	6	6	1	1	5381				770	785	774	PROKKA_00149	PROKKA_00164___164	PROKKA_00181___2354	PROKKA_00148___4345	PROKKA_00132___6398	PROKKA_00197___8368
asnB		Asparagine synthetase [glutamine-hydrolyzing] 1	6	6	1	1	5373				1949	1949	1949	PROKKA_00155	PROKKA_00170___170	PROKKA_00187___2360	PROKKA_00154___4351	PROKKA_00137___6403	PROKKA_00203___8374
gpmA_1		2,3-bisphosphoglycerate-dependent phosphoglycerate mutase	6	6	1	1	6072				689	692	691	PROKKA_00178	PROKKA_00211___211	PROKKA_00206___2379	PROKKA_00190___4387	PROKKA_00168___6434	PROKKA_02431___10602
group_1119		hypothetical protein	6	6	1	1	2536				239	257	253	PROKKA_00211	PROKKA_00247___247	PROKKA_00304___2477	PROKKA_00223___4420	PROKKA_00209___6475	PROKKA_02397___10568
rplD		50S ribosomal protein L4	6	6	1	1	4035				617	617	617	PROKKA_00288	PROKKA_00311___311	PROKKA_00355___2528	PROKKA_00305___4502	PROKKA_00290___6556	PROKKA_02308___10479
rpsS		30S ribosomal protein S19	6	6	1	1	4032				164	287	262	PROKKA_00291	PROKKA_00314___314	PROKKA_00358___2531	PROKKA_00308___4505	PROKKA_00293___6559	PROKKA_02305___10476
rpsC		30S ribosomal protein S3	6	6	1	1	4030				668	674	672	PROKKA_00293	PROKKA_00316___316	PROKKA_00360___2533	PROKKA_00310___4507	PROKKA_00295___6561	PROKKA_02303___10474
rpsQ		30S ribosomal protein S17	6	6	1	1	4027				266	266	266	PROKKA_00296	PROKKA_00319___319	PROKKA_00363___2536	PROKKA_00313___4510	PROKKA_00298___6564	PROKKA_02300___10471
rplF		50S ribosomal protein L6	6	6	1	1	4021				530	530	530	PROKKA_00302	PROKKA_00325___325	PROKKA_00368___2541	PROKKA_00319___4516	PROKKA_00304___6570	PROKKA_02294___10465
rplR		50S ribosomal protein L18	6	6	1	1	4020				356	359	358	PROKKA_00303	PROKKA_00326___326	PROKKA_00369___2542	PROKKA_00320___4517	PROKKA_00305___6571	PROKKA_02293___10464
rpmD		50S ribosomal protein L30	6	6	1	1	4018				182	185	184	PROKKA_00305	PROKKA_00328___328	PROKKA_00371___2544	PROKKA_00322___4519	PROKKA_00307___6573	PROKKA_02291___10462
rplO		50S ribosomal protein L15	6	6	1	1	4017				440	440	440	PROKKA_00306	PROKKA_00329___329	PROKKA_00372___2545	PROKKA_00323___4520	PROKKA_00308___6574	PROKKA_02290___10461
group_1140		preprotein translocase subunit SecY	6	6	1	1	4016				1295	1295	1295	PROKKA_00307	PROKKA_00330___330	PROKKA_00373___2546	PROKKA_00324___4521	PROKKA_00309___6575	PROKKA_02289___10460
adk		Adenylate kinase	6	6	1	1	4015				653	656	655	PROKKA_00308	PROKKA_00331___331	PROKKA_00374___2547	PROKKA_00325___4522	PROKKA_00310___6576	PROKKA_02288___10459
rplQ		50S ribosomal protein L17	6	6	1	1	2854				383	383	383	PROKKA_00314	PROKKA_00337___337	PROKKA_00379___2552	PROKKA_00331___4528	PROKKA_00316___6582	PROKKA_02282___10453
rplL		50S ribosomal protein L7/L12	6	6	1	1	1801				362	365	362	PROKKA_00367	PROKKA_00382___382	PROKKA_01505___3679	PROKKA_00376___4573	PROKKA_00360___6626	PROKKA_02220___10391
tsaD		tRNA N6-adenosine threonylcarbamoyltransferase	6	6	1	1	4296				1040	1118	1058	PROKKA_00386	PROKKA_00401___401	PROKKA_01475___3649	PROKKA_00396___4593	PROKKA_00379___6645	PROKKA_02203___10374
rex		Redox-sensing transcriptional repressor Rex	6	6	1	1	4291				635	719	659	PROKKA_00394	PROKKA_00407___407	PROKKA_01473___3647	PROKKA_00401___4598	PROKKA_00401___6667	PROKKA_02185___10356
group_1162		hypothetical protein	6	6	1	1	4256				311	323	313	PROKKA_00415	PROKKA_00432___432	PROKKA_01458___3632	PROKKA_00421___4618	PROKKA_00422___6688	PROKKA_02155___10326
group_1171		preprotein translocase subunit SecG	6	6	1	1	4991				233	233	233	PROKKA_00475	PROKKA_00502___502	PROKKA_01670___3844	PROKKA_00479___4676	PROKKA_01308___7574	PROKKA_02094___10265
ysdC		Putative aminopeptidase YsdC	6	6	1	1	85				1082	1085	1083	PROKKA_00598	PROKKA_00632___632	PROKKA_00460___2633	PROKKA_00608___4805	PROKKA_00512___6778	PROKKA_00795___8966
tpiA		Triosephosphate isomerase	6	6	1	1	4989				755	758	757	PROKKA_00725	PROKKA_00755___755	PROKKA_00582___2755	PROKKA_00743___4940	PROKKA_01310___7576	PROKKA_00920___9091
group_1207		putative transcriptional regulatory protein	6	6	1	1	6664				728	731	729	PROKKA_00753	PROKKA_00794___794	PROKKA_00620___2793	PROKKA_00772___4969	PROKKA_01279___7545	PROKKA_00952___9123
prfA		Peptide chain release factor 1	6	6	1	1	6593				1085	1088	1087	PROKKA_00790	PROKKA_00838___838	PROKKA_00645___2818	PROKKA_00800___4997	PROKKA_01250___7516	PROKKA_00993___9164
upp		Uracil phosphoribosyltransferase	6	6	1	1	6590				629	629	629	PROKKA_00793	PROKKA_00841___841	PROKKA_00648___2821	PROKKA_00803___5000	PROKKA_01247___7513	PROKKA_00996___9167
mreB_2		Rod shape-determining protein MreB	6	6	1	1	6526				1001	1004	1003	PROKKA_00820	PROKKA_00873___873	PROKKA_00675___2848	PROKKA_00856___5053	PROKKA_01216___7482	PROKKA_01054___9225
typA		GTP-binding protein TypA/BipA	6	6	1	1	3677				1832	1847	1842	PROKKA_00854	PROKKA_00908___908	PROKKA_00708___2881	PROKKA_00891___5088	PROKKA_01182___7448	PROKKA_01092___9263
pfkA		6-phosphofructokinase	6	6	1	1	571				959	962	961	PROKKA_00971	PROKKA_01032___1032	PROKKA_00778___2951	PROKKA_01046___5243	PROKKA_00885___7151	PROKKA_01250___9421
pyk		Pyruvate kinase	6	6	1	1	572				1769	1769	1769	PROKKA_00972	PROKKA_01033___1033	PROKKA_00779___2952	PROKKA_01047___5244	PROKKA_00886___7152	PROKKA_01251___9422
hslV		ATP-dependent protease subunit HslV	6	6	1	1	5285				524	533	525	PROKKA_00998	PROKKA_01060___1060	PROKKA_01146___3320	PROKKA_01099___5296	PROKKA_00923___7189	PROKKA_01277___9448
luxS		S-ribosylhomocysteine lyase	6	6	1	1	2977				473	479	475	PROKKA_01088	PROKKA_01132___1132	PROKKA_00091___2264	PROKKA_01837___6037	PROKKA_01668___7934	PROKKA_00365___8536
lepA		Elongation factor 4	6	6	1	1	1162				1838	1850	1840	PROKKA_01238	PROKKA_01432___1432	PROKKA_01185___3359	PROKKA_01298___5498	PROKKA_00827___7093	PROKKA_01637___9808
dnaK		Chaperone protein DnaK	6	6	1	1	5561				1826	1871	1850	PROKKA_01240	PROKKA_01434___1434	PROKKA_01187___3361	PROKKA_01301___5501	PROKKA_00825___7091	PROKKA_01641___9812
group_1299		hypothetical protein	6	6	1	1	5817				218	224	219	PROKKA_01268	PROKKA_01463___1463	PROKKA_01224___3398	PROKKA_01327___5527	PROKKA_00798___7064	PROKKA_01675___9846
ffh		Signal recognition particle protein	6	6	1	1	5770				1430	1430	1430	PROKKA_01280	PROKKA_01476___1476	PROKKA_01242___3416	PROKKA_01337___5537	PROKKA_00788___7054	PROKKA_01684___9855
carA_2		Carbamoyl-phosphate synthase small chain	6	6	1	1	4758				1085	1097	1087	PROKKA_01365	PROKKA_01607___1607	PROKKA_01920___4094	PROKKA_01405___5605	PROKKA_01090___7356	PROKKA_01756___9927
pyrC		Dihydroorotase	6	6	1	1	4759				1277	1277	1277	PROKKA_01366	PROKKA_01608___1608	PROKKA_01921___4095	PROKKA_01406___5606	PROKKA_01091___7357	PROKKA_01757___9928
pyrB		Aspartate carbamoyltransferase	6	6	1	1	4760				956	992	962	PROKKA_01367	PROKKA_01609___1609	PROKKA_01922___4096	PROKKA_01407___5607	PROKKA_01092___7358	PROKKA_01758___9929
pyrDB		Dihydroorotate dehydrogenase B (NAD( )), catalytic subunit	6	6	1	1	4772				923	923	923	PROKKA_01369	PROKKA_01611___1611	PROKKA_01924___4098	PROKKA_01409___5609	PROKKA_01094___7360	PROKKA_01760___9931
rpmI		50S ribosomal protein L35	6	6	1	1	3050				200	200	200	PROKKA_01517	PROKKA_01729___1729	PROKKA_01363___3537	PROKKA_01550___5750	PROKKA_01412___7678	PROKKA_01928___10099
ecsA		ABC-type transporter ATP-binding protein EcsA	6	6	1	1	6097				743	761	746	PROKKA_01562	PROKKA_01790___1790	PROKKA_01387___3561	PROKKA_01580___5780	PROKKA_01443___7709	PROKKA_01998___10169
fpaP		Proline iminopeptidase	6	6	1	1	4208				914	917	915	PROKKA_01639	PROKKA_01881___1881	PROKKA_01743___3917	PROKKA_01722___5922	PROKKA_00051___6317	PROKKA_00583___8754
lacC		Tagatose-6-phosphate kinase	6	6	1	1	3552				914	914	914	PROKKA_01755	PROKKA_02004___2004	PROKKA_01859___4033	PROKKA_01844___6044	PROKKA_01732___7998	PROKKA_00459___8630
srrA_2		Transcriptional regulatory protein SrrA	6	6	1	1	893				686	686	686	PROKKA_01794	PROKKA_02025___2025	PROKKA_01864___4038	PROKKA_01880___6080	PROKKA_01740___8006	PROKKA_00445___8616
ychF		Ribosome-binding ATPase YchF	6	6	1	1	889				1100	1100	1100	PROKKA_01798	PROKKA_02029___2029	PROKKA_01868___4042	PROKKA_01889___6089	PROKKA_01744___8010	PROKKA_00441___8612
soj		Sporulation initiation inhibitor protein Soj	6	6	1	1	2462				773	779	778	PROKKA_01801	PROKKA_02032___2032	PROKKA_01871___4045	PROKKA_01892___6092	PROKKA_01747___8013	PROKKA_00438___8609
rnjA		Ribonuclease J 1	6	6	1	1	3665				1679	1682	1679	PROKKA_00851	PROKKA_00905___905	PROKKA_00705___2878	PROKKA_00888___5085	PROKKA_01185___7451	PROKKA_01089___9260
yycF		Transcriptional regulatory protein YycF	6	6	1	1	5121				707	728	716	PROKKA_00082	PROKKA_00100___100	PROKKA_00116___2289	PROKKA_00075___4272	PROKKA_00064___6330	PROKKA_00127___8298
group_1532		ribosome-associated heat shock protein Hsp15	6	6	1	1	4077				242	272	247	PROKKA_00267	PROKKA_00290___290	PROKKA_00322___2495	PROKKA_00279___4476	PROKKA_00270___6536	PROKKA_02334___10505
rpsL		30S ribosomal protein S12	6	6	1	1	4041				407	407	407	PROKKA_00283	PROKKA_00306___306	PROKKA_00350___2523	PROKKA_00300___4497	PROKKA_00285___6551	PROKKA_02313___10484
fusA		Elongation factor G	6	6	1	1	4038				2084	2096	2092	PROKKA_00285	PROKKA_00308___308	PROKKA_00352___2525	PROKKA_00302___4499	PROKKA_00287___6553	PROKKA_02311___10482
rplP		50S ribosomal protein L16	6	6	1	1	4029				437	443	440	PROKKA_00294	PROKKA_00317___317	PROKKA_00361___2534	PROKKA_00311___4508	PROKKA_00296___6562	PROKKA_02302___10473
rpmC		50S ribosomal protein L29	6	6	1	1	4028				197	197	197	PROKKA_00295	PROKKA_00318___318	PROKKA_00362___2535	PROKKA_00312___4509	PROKKA_00297___6563	PROKKA_02301___10472
rpsH		30S ribosomal protein S8	6	6	1	1	4022				398	398	398	PROKKA_00301	PROKKA_00324___324	PROKKA_00367___2540	PROKKA_00318___4515	PROKKA_00303___6569	PROKKA_02295___10466
gltX		Glutamate--tRNA ligase	6	6	1	1	3764				1499	1502	1499	PROKKA_00344	PROKKA_00359___359	PROKKA_01531___3705	PROKKA_00355___4552	PROKKA_00336___6602	PROKKA_02245___10416
group_1547		hypothetical protein	6	6	1	1	3745				215	218	217	PROKKA_00349	PROKKA_00364___364	PROKKA_01523___3697	PROKKA_00360___4557	PROKKA_00345___6611	PROKKA_02240___10411
rplA		50S ribosomal protein L1	6	6	1	1	1765				692	695	692	PROKKA_00357	PROKKA_00371___371	PROKKA_01512___3686	PROKKA_00366___4563	PROKKA_00355___6621	PROKKA_02232___10403
gatB		Aspartyl/glutamyl-tRNA(Asn/Gln) amidotransferase subunit B	6	6	1	1	3959				1430	1430	1430	PROKKA_00559	PROKKA_00607___607	PROKKA_00423___2596	PROKKA_00568___4765	PROKKA_01517___7783	PROKKA_00698___8869
ptsH		Phosphocarrier protein HPr	6	6	1	1	4653				266	266	266	PROKKA_00667	PROKKA_00696___696	PROKKA_00523___2696	PROKKA_00685___4882	PROKKA_01365___7631	PROKKA_00856___9027
atpD		ATP synthase subunit beta	6	6	1	1	6582				1439	1442	1439	PROKKA_00800	PROKKA_00848___848	PROKKA_00655___2828	PROKKA_00810___5007	PROKKA_01240___7506	PROKKA_01003___9174
tuf		Elongation factor Tu	6	6	1	1	3694				1190	1190	1190	PROKKA_00867	PROKKA_00922___922	PROKKA_00721___2894	PROKKA_00904___5101	PROKKA_01169___7435	PROKKA_01105___9276
sigA		RNA polymerase sigma factor SigA	6	6	1	1	924				1112	1121	1114	PROKKA_01191	PROKKA_01361___1361	PROKKA_01124___3298	PROKKA_01234___5431	PROKKA_01113___7379	PROKKA_01530___9701
glyQ		Glycine--tRNA ligase alpha subunit	6	6	1	1	882				911	917	916	PROKKA_01194	PROKKA_01364___1364	PROKKA_01127___3301	PROKKA_01237___5434	PROKKA_01116___7382	PROKKA_01533___9704
rpsP		30S ribosomal protein S16	6	6	1	1	5771				272	272	272	PROKKA_01279	PROKKA_01475___1475	PROKKA_01241___3415	PROKKA_01336___5536	PROKKA_00789___7055	PROKKA_01683___9854
rplU		50S ribosomal protein L21	6	6	1	1	1557				311	311	311	PROKKA_01324	PROKKA_01522___1522	PROKKA_01297___3471	PROKKA_01381___5581	PROKKA_00748___7014	PROKKA_01734___9905
rpmGA		50S ribosomal protein L33 1	6	6	1	1	2885				149	149	149	PROKKA_01488	PROKKA_01700___1700	PROKKA_01344___3518	PROKKA_01493___5693	PROKKA_01390___7656	PROKKA_01901___10072
arlR		Response regulator ArlR	6	6	1	1	3073				713	728	717	PROKKA_01505	PROKKA_01717___1717	PROKKA_01355___3529	PROKKA_01535___5735	PROKKA_01402___7668	PROKKA_01918___10089
rplT		50S ribosomal protein L20	6	6	1	1	3056				356	356	356	PROKKA_01516	PROKKA_01728___1728	PROKKA_01362___3536	PROKKA_01549___5749	PROKKA_01411___7677	PROKKA_01927___10098
yvyD		Putative sigma-54 modulation protein	6	6	1	1	1933				542	557	546	PROKKA_00697	PROKKA_00726___726	PROKKA_00553___2726	PROKKA_00714___4911	PROKKA_01336___7602	PROKKA_00888___9059
rpsR		30S ribosomal protein S18	6	6	1	1	6021				233	236	235	PROKKA_00009	PROKKA_00008___8	PROKKA_00009___2182	PROKKA_00009___4206	PROKKA_00009___6275	PROKKA_00009___8180
rpsG		30S ribosomal protein S7	6	6	1	1	4039				470	470	470	PROKKA_00284	PROKKA_00307___307	PROKKA_00351___2524	PROKKA_00301___4498	PROKKA_00286___6552	PROKKA_02312___10483
rpsJ		30S ribosomal protein S10	6	6	1	1	4037				308	308	308	PROKKA_00286	PROKKA_00309___309	PROKKA_00353___2526	PROKKA_00303___4500	PROKKA_00288___6554	PROKKA_02310___10481
rplC		50S ribosomal protein L3	6	6	1	1	4036				629	638	635	PROKKA_00287	PROKKA_00310___310	PROKKA_00354___2527	PROKKA_00304___4501	PROKKA_00289___6555	PROKKA_02309___10480
rplV		50S ribosomal protein L22	6	6	1	1	4031				353	353	353	PROKKA_00292	PROKKA_00315___315	PROKKA_00359___2532	PROKKA_00309___4506	PROKKA_00294___6560	PROKKA_02304___10475
rplN		50S ribosomal protein L14	6	6	1	1	4026				368	368	368	PROKKA_00297	PROKKA_00320___320	PROKKA_00364___2537	PROKKA_00314___4511	PROKKA_00299___6565	PROKKA_02299___10470
rpsE		30S ribosomal protein S5	6	6	1	1	4019				506	524	510	PROKKA_00304	PROKKA_00327___327	PROKKA_00370___2543	PROKKA_00321___4518	PROKKA_00306___6572	PROKKA_02292___10463
rpsM		30S ribosomal protein S13	6	6	1	1	2851				347	350	349	PROKKA_00311	PROKKA_00334___334	PROKKA_00376___2549	PROKKA_00328___4525	PROKKA_00313___6579	PROKKA_02285___10456
rpsK		30S ribosomal protein S11	6	6	1	1	2852				389	389	389	PROKKA_00312	PROKKA_00335___335	PROKKA_00377___2550	PROKKA_00329___4526	PROKKA_00314___6580	PROKKA_02284___10455
rpoA		DNA-directed RNA polymerase subunit alpha	6	6	1	1	2853				938	938	938	PROKKA_00313	PROKKA_00336___336	PROKKA_00378___2551	PROKKA_00330___4527	PROKKA_00315___6581	PROKKA_02283___10454
rplK		50S ribosomal protein L11	6	6	1	1	1760				425	425	425	PROKKA_00356	PROKKA_00370___370	PROKKA_01513___3687	PROKKA_00365___4562	PROKKA_00354___6620	PROKKA_02233___10404
map		Methionine aminopeptidase 1	6	6	1	1	4628				824	827	826	PROKKA_00651	PROKKA_00678___678	PROKKA_00504___2677	PROKKA_00662___4859	PROKKA_00705___6971	PROKKA_00753___8924
clpP		ATP-dependent Clp protease proteolytic subunit	6	6	1	1	2816				584	587	585	PROKKA_00718	PROKKA_00747___747	PROKKA_00570___2743	PROKKA_00729___4926	PROKKA_01316___7582	PROKKA_00905___9076
rpmF		50S ribosomal protein L32	6	6	1	1	567				188	191	189	PROKKA_00967	PROKKA_01028___1028	PROKKA_00766___2939	PROKKA_01042___5239	PROKKA_00880___7146	PROKKA_01246___9417
rplS		50S ribosomal protein L19	6	6	1	1	5828				347	350	347	PROKKA_01276	PROKKA_01468___1468	PROKKA_01234___3408	PROKKA_01333___5533	PROKKA_00792___7058	PROKKA_01680___9851
group_2093		hypothetical protein	6	6	1	1	5720				362	362	362	PROKKA_01299	PROKKA_01495___1495	PROKKA_01261___3435	PROKKA_01355___5555	PROKKA_00772___7038	PROKKA_01703___9874
rpoZ		DNA-directed RNA polymerase subunit omega	6	6	1	1	1530				218	224	222	PROKKA_01310	PROKKA_01506___1506	PROKKA_01280___3454	PROKKA_01367___5567	PROKKA_00762___7028	PROKKA_01717___9888
rpmH		50S ribosomal protein L34	6	6	1	1	6143				140	140	140	PROKKA_01949	PROKKA_02173___2173	PROKKA_02023___4197	PROKKA_02066___6266	PROKKA_01905___8171	PROKKA_02484___10655
rplX		50S ribosomal protein L24	6	6	1	1	4025				233	239	235	PROKKA_00298	PROKKA_00321___321	PROKKA_00365___2538	PROKKA_00315___4512	PROKKA_00300___6566	PROKKA_02298___10469
group_2285		hypothetical protein	6	6	1	1	4258				257	257	257	PROKKA_00413	PROKKA_00430___430	PROKKA_01460___3634	PROKKA_00419___4616	PROKKA_00420___6686	PROKKA_02157___10328
pbuG_1		Guanine/hypoxanthine permease PbuG	6	6	1	1	2055				1253	1310	1299	PROKKA_01922	PROKKA_02142___2142	PROKKA_02005___4179	PROKKA_02035___6235	PROKKA_01872___8138	PROKKA_02458___10629
group_424		Calcium-transporting ATPase 1	6	6	1	1	4850				1160	2675	2418	PROKKA_00547	PROKKA_00595___595	PROKKA_00410___2583	PROKKA_00556___4753	PROKKA_01532___7798	PROKKA_00684___8855
gtaB		UTP--glucose-1-phosphate uridylyltransferase	6	6	1	1	4630				899	914	904	PROKKA_00653	PROKKA_00680___680	PROKKA_00506___2679	PROKKA_00664___4861	PROKKA_00707___6973	PROKKA_00755___8926
carB_2		Carbamoyl-phosphate synthase large chain	6	6	1	1	4757				1874	3188	2969	PROKKA_01364	PROKKA_01606___1606	PROKKA_01919___4093	PROKKA_01404___5604	PROKKA_01089___7355	PROKKA_01755___9926
group_501		D-aspartate ligase	6	6	1	1	5370				1259	1331	1282	PROKKA_00156	PROKKA_00171___171	PROKKA_00188___2361	PROKKA_00155___4352	PROKKA_00138___6404	PROKKA_00204___8375
pepC		Aminopeptidase C	6	6	1	1	3775				770	1349	1252	PROKKA_00340	PROKKA_00355___355	PROKKA_01575___3749	PROKKA_00351___4548	PROKKA_00333___6599	PROKKA_02251___10422
fhs1_1		Formate--tetrahydrofolate ligase 1	6	6	1	1	256				1403	1688	1633	PROKKA_01153	PROKKA_01321___1321	PROKKA_00947___3121	PROKKA_01164___5361	PROKKA_01019___7285	PROKKA_01491___9662
dnaA		Chromosomal replication initiator protein DnaA	6	6	1	1	6012				1325	1400	1364	PROKKA_00001	PROKKA_00001___1	PROKKA_00001___2174	PROKKA_00001___4198	PROKKA_00001___6267	PROKKA_00001___8172
gyrB		DNA gyrase subunit B	6	6	1	1	6016				1961	1967	1964	PROKKA_00005	PROKKA_00004___4	PROKKA_00005___2178	PROKKA_00005___4202	PROKKA_00005___6271	PROKKA_00005___8176
gyrA		DNA gyrase subunit A	6	6	1	1	6017				2465	2489	2477	PROKKA_00006	PROKKA_00005___5	PROKKA_00006___2179	PROKKA_00006___4203	PROKKA_00006___6272	PROKKA_00006___8177
nrnA_1		Bifunctional oligoribonuclease and PAP phosphatase NrnA	6	6	1	1	6023				2018	2021	2020	PROKKA_00010	PROKKA_00009___9	PROKKA_00010___2183	PROKKA_00013___4210	PROKKA_00011___6277	PROKKA_00019___8190
rplI		50S ribosomal protein L9	6	6	1	1	6024				455	455	455	PROKKA_00011	PROKKA_00010___10	PROKKA_00011___2184	PROKKA_00014___4211	PROKKA_00012___6278	PROKKA_00020___8191
ldhA		D-lactate dehydrogenase	6	6	1	1	1995				1001	1013	1011	PROKKA_00056	PROKKA_00056___56	PROKKA_00087___2260	PROKKA_00049___4246	PROKKA_00042___6308	PROKKA_00080___8251
exoA		Exodeoxyribonuclease	6	6	1	1	1994				827	827	827	PROKKA_00057	PROKKA_00057___57	PROKKA_00078___2251	PROKKA_00052___4249	PROKKA_00034___6300	PROKKA_00082___8253
walK		Sensor protein kinase WalK	6	6	1	1	5128				1850	1907	1863	PROKKA_00083	PROKKA_00101___101	PROKKA_00117___2290	PROKKA_00076___4273	PROKKA_00065___6331	PROKKA_00128___8299
rlmH		Ribosomal RNA large subunit methyltransferase H	6	6	1	1	5133				479	632	504	PROKKA_00088	PROKKA_00106___106	PROKKA_00122___2295	PROKKA_00081___4278	PROKKA_00070___6336	PROKKA_00133___8304
group_648		LemA family protein	6	6	1	1	1666				554	560	558	PROKKA_00099	PROKKA_00115___115	PROKKA_00142___2315	PROKKA_00088___4285	PROKKA_00076___6342	PROKKA_00146___8317
artM_1		Arginine transport ATP-binding protein ArtM	6	6	1	1	6390				755	761	756	PROKKA_00112	PROKKA_00128___128	PROKKA_00147___2320	PROKKA_00099___4296	PROKKA_00086___6352	PROKKA_00161___8332
yecS		Inner membrane amino-acid ABC transporter permease protein YecS	6	6	1	1	6391				1580	1613	1602	PROKKA_00113	PROKKA_00129___129	PROKKA_00148___2321	PROKKA_00100___4297	PROKKA_00087___6353	PROKKA_00162___8333
group_654		hypothetical protein	6	6	1	1	6408				941	968	953	PROKKA_00122	PROKKA_00139___139	PROKKA_00156___2329	PROKKA_00110___4307	PROKKA_00098___6364	PROKKA_00174___8345
prs_1		Ribose-phosphate pyrophosphokinase	6	6	1	1	6429				986	1004	989	PROKKA_00131	PROKKA_00146___146	PROKKA_00159___2332	PROKKA_00124___4321	PROKKA_00102___6368	PROKKA_00179___8350
artM_2		Arginine transport ATP-binding protein ArtM	6	6	1	1	6437				734	740	737	PROKKA_00135	PROKKA_00150___150	PROKKA_01172___3346	PROKKA_00128___4325	PROKKA_00546___6812	PROKKA_00183___8354
ddlA		D-alanine--D-alanine ligase A	6	6	1	1	6439				1082	1088	1083	PROKKA_00137	PROKKA_00152___152	PROKKA_00164___2337	PROKKA_00130___4327	PROKKA_00108___6374	PROKKA_00185___8356
ntd_1		Nucleoside deoxyribosyltransferase	6	6	1	1	5392				473	476	475	PROKKA_00144	PROKKA_00159___159	PROKKA_00176___2349	PROKKA_00141___4338	PROKKA_00125___6391	PROKKA_00192___8363
group_659		Putative universal stress protein	6	6	1	1	5385				473	494	485	PROKKA_00147	PROKKA_00162___162	PROKKA_00179___2352	PROKKA_00144___4341	PROKKA_00129___6395	PROKKA_00195___8366
phnE_2		Phosphate-import permease protein PhnE	6	6	1	1	5379				812	812	812	PROKKA_00151	PROKKA_00166___166	PROKKA_00183___2356	PROKKA_00150___4347	PROKKA_00134___6400	PROKKA_00199___8370
nrdD		Anaerobic ribonucleoside-triphosphate reductase	6	6	1	1	5369				2195	2219	2206	PROKKA_00157	PROKKA_00175___175	PROKKA_00189___2362	PROKKA_00156___4353	PROKKA_00140___6406	PROKKA_00207___8378
pflA		anaerobic ribonucleotide reductase-activating protein	6	6	1	1	5367				713	722	714	PROKKA_00158	PROKKA_00176___176	PROKKA_00190___2363	PROKKA_00157___4354	PROKKA_00141___6407	PROKKA_00208___8379
tyrS1		Tyrosine--tRNA ligase	6	6	1	1	3103				1262	1265	1262	PROKKA_00185	PROKKA_00218___218	PROKKA_00226___2399	PROKKA_00196___4393	PROKKA_00178___6444	PROKKA_02423___10594
trpS2		Tryptophan--tRNA ligase 2	6	6	1	1	2549				1022	1028	1023	PROKKA_00203	PROKKA_00239___239	PROKKA_00296___2469	PROKKA_00214___4411	PROKKA_00201___6467	PROKKA_02405___10576
ribD		tRNA-specific adenosine deaminase	6	6	1	1	2546				479	488	481	PROKKA_00204	PROKKA_00240___240	PROKKA_00297___2470	PROKKA_00215___4412	PROKKA_00202___6468	PROKKA_02404___10575
metG		Methionine--tRNA ligase	6	6	1	1	2540				1976	1982	1977	PROKKA_00207	PROKKA_00243___243	PROKKA_00300___2473	PROKKA_00218___4415	PROKKA_00205___6471	PROKKA_02401___10572
ycfH		putative deoxyribonuclease YcfH	6	6	1	1	2539				767	779	769	PROKKA_00208	PROKKA_00244___244	PROKKA_00301___2474	PROKKA_00219___4416	PROKKA_00206___6472	PROKKA_02400___10571
infA		Translation initiation factor IF-1	6	6	1	1	4014				221	221	221	PROKKA_00309	PROKKA_00332___332	PROKKA_00375___2548	PROKKA_00326___4523	PROKKA_00311___6577	PROKKA_02287___10458
rnmV		Ribonuclease M5	6	6	1	1	2538				563	587	570	PROKKA_00209	PROKKA_00245___245	PROKKA_00302___2475	PROKKA_00220___4417	PROKKA_00207___6473	PROKKA_02399___10570
rsmA		Ribosomal RNA small subunit methyltransferase A	6	6	1	1	2537				875	890	884	PROKKA_00210	PROKKA_00246___246	PROKKA_00303___2476	PROKKA_00221___4418	PROKKA_00208___6474	PROKKA_02398___10569
rpsU		30S ribosomal protein S21	6	6	1	1	874				176	176	176	PROKKA_01200	PROKKA_01374___1374	PROKKA_01133___3307	PROKKA_01243___5441	PROKKA_01122___7388	PROKKA_01539___9710
purR		Pur operon repressor	6	6	1	1	2534				830	836	831	PROKKA_00212	PROKKA_00248___248	PROKKA_00305___2478	PROKKA_00224___4421	PROKKA_00210___6476	PROKKA_02396___10567
glmU		Bifunctional protein GlmU	6	6	1	1	5619				1379	1385	1384	PROKKA_00213	PROKKA_00249___249	PROKKA_00306___2479	PROKKA_00225___4422	PROKKA_00211___6477	PROKKA_02395___10566
prs_2		Ribose-phosphate pyrophosphokinase	6	6	1	1	5626				971	980	974	PROKKA_00218	PROKKA_00252___252	PROKKA_00308___2481	PROKKA_00228___4425	PROKKA_00212___6478	PROKKA_02389___10560
group_673		deoxyguanosinetriphosphate triphosphohydrolase-like protein	6	6	1	1	5628				1313	1373	1357	PROKKA_00224	PROKKA_00257___257	PROKKA_00309___2482	PROKKA_00231___4428	PROKKA_00223___6489	PROKKA_02385___10556
rpoE		putative DNA-directed RNA polymerase subunit delta	6	6	1	1	3998				542	569	556	PROKKA_00226	PROKKA_00259___259	PROKKA_00311___2484	PROKKA_00233___4430	PROKKA_00225___6491	PROKKA_02383___10554
pyrG		CTP synthase	6	6	1	1	3999				1619	1622	1619	PROKKA_00227	PROKKA_00260___260	PROKKA_00312___2485	PROKKA_00234___4431	PROKKA_00226___6492	PROKKA_02382___10553
murAB		UDP-N-acetylglucosamine 1-carboxyvinyltransferase 2	6	6	1	1	4358				1265	1295	1286	PROKKA_00228	PROKKA_00261___261	PROKKA_00313___2486	PROKKA_00235___4432	PROKKA_00227___6493	PROKKA_02381___10552
pucK		Uric acid permease PucK	6	6	1	1	4359				1274	1328	1290	PROKKA_00233	PROKKA_00265___265	PROKKA_00256___2429	PROKKA_00239___4436	PROKKA_00228___6494	PROKKA_02376___10547
guaA		GMP synthase [glutamine-hydrolyzing]	6	6	1	1	4413				1550	1553	1551	PROKKA_00237	PROKKA_00269___269	PROKKA_00259___2432	PROKKA_00242___4439	PROKKA_00231___6497	PROKKA_02370___10541
rpmE2		50S ribosomal protein L31 type B	6	6	1	1	4349				245	251	247	PROKKA_00258	PROKKA_00281___281	PROKKA_00314___2487	PROKKA_00270___4467	PROKKA_00261___6527	PROKKA_02348___10519
murF		UDP-N-acetylmuramoyl-tripeptide--D-alanyl-D-alanine ligase	6	6	1	1	4000				1367	1367	1367	PROKKA_00259	PROKKA_00282___282	PROKKA_00315___2488	PROKKA_00271___4468	PROKKA_00262___6528	PROKKA_02347___10518
cshA		DEAD-box ATP-dependent RNA helicase CshA	6	6	1	1	4063				1451	1511	1480	PROKKA_00260	PROKKA_00283___283	PROKKA_00316___2489	PROKKA_00272___4469	PROKKA_00263___6529	PROKKA_02346___10517
group_682		CBS domain protein	6	6	1	1	4069				680	707	699	PROKKA_00263	PROKKA_00286___286	PROKKA_00319___2492	PROKKA_00275___4472	PROKKA_00266___6532	PROKKA_02338___10509
pth		Peptidyl-tRNA hydrolase	6	6	1	1	4071				557	557	557	PROKKA_00265	PROKKA_00288___288	PROKKA_00320___2493	PROKKA_00277___4474	PROKKA_00268___6534	PROKKA_02336___10507
ftsH		ATP-dependent zinc metalloprotease FtsH	6	6	1	1	4081				2126	2213	2166	PROKKA_00271	PROKKA_00294___294	PROKKA_00326___2499	PROKKA_00284___4481	PROKKA_00274___6540	PROKKA_02330___10501
hslO		33 kDa chaperonin	6	6	1	1	4083				875	890	886	PROKKA_00272	PROKKA_00295___295	PROKKA_00327___2500	PROKKA_00285___4482	PROKKA_00276___6542	PROKKA_02329___10500
dusC		tRNA-dihydrouridine synthase C	6	6	1	1	4084				1007	1034	1023	PROKKA_00273	PROKKA_00296___296	PROKKA_00330___2503	PROKKA_00286___4483	PROKKA_00277___6543	PROKKA_02328___10499
lysS		Lysine--tRNA ligase	6	6	1	1	4085				1505	1550	1536	PROKKA_00274	PROKKA_00297___297	PROKKA_00331___2504	PROKKA_00287___4484	PROKKA_00278___6544	PROKKA_02327___10498
msrC		Free methionine-R-sulfoxide reductase	6	6	1	1	4098				455	461	456	PROKKA_00278	PROKKA_00301___301	PROKKA_00341___2514	PROKKA_00295___4492	PROKKA_00473___6739	PROKKA_02322___10493
rpoB		DNA-directed RNA polymerase subunit beta	6	6	1	1	4047				3614	3674	3641	PROKKA_00280	PROKKA_00303___303	PROKKA_00345___2518	PROKKA_00297___4494	PROKKA_00282___6548	PROKKA_02320___10491
rpoC		DNA-directed RNA polymerase subunit beta'	6	6	1	1	4044				3653	3671	3659	PROKKA_00281	PROKKA_00304___304	PROKKA_00346___2519	PROKKA_00298___4495	PROKKA_00283___6549	PROKKA_02319___10490
rplW		50S ribosomal protein L23	6	6	1	1	4034				296	305	301	PROKKA_00289	PROKKA_00312___312	PROKKA_00356___2529	PROKKA_00306___4503	PROKKA_00291___6557	PROKKA_02307___10478
rplB		50S ribosomal protein L2	6	6	1	1	4033				836	836	836	PROKKA_00290	PROKKA_00313___313	PROKKA_00357___2530	PROKKA_00307___4504	PROKKA_00292___6558	PROKKA_02306___10477
rplE		50S ribosomal protein L5	6	6	1	1	4024				542	542	542	PROKKA_00299	PROKKA_00322___322	PROKKA_00366___2539	PROKKA_00316___4513	PROKKA_00301___6567	PROKKA_02297___10468
truA		tRNA pseudouridine synthase A	6	6	1	1	2862				788	794	790	PROKKA_00318	PROKKA_00341___341	PROKKA_00383___2556	PROKKA_00335___4532	PROKKA_00320___6586	PROKKA_02278___10449
rplM		50S ribosomal protein L13	6	6	1	1	2863				443	443	443	PROKKA_00319	PROKKA_00343___343	PROKKA_00384___2557	PROKKA_00336___4533	PROKKA_00321___6587	PROKKA_02277___10448
rpsI		30S ribosomal protein S9	6	6	1	1	2864				395	395	395	PROKKA_00320	PROKKA_00344___344	PROKKA_00385___2558	PROKKA_00337___4534	PROKKA_00322___6588	PROKKA_02276___10447
gpmA_2		2,3-bisphosphoglycerate-dependent phosphoglycerate mutase	6	6	1	1	3784				680	689	681	PROKKA_00335	PROKKA_00350___350	PROKKA_01581___3755	PROKKA_00344___4541	PROKKA_00326___6592	PROKKA_02261___10432
gpmA_3		2,3-bisphosphoglycerate-dependent phosphoglycerate mutase	6	6	1	1	3787				440	680	638	PROKKA_00338	PROKKA_00353___353	PROKKA_01578___3752	PROKKA_00347___4544	PROKKA_00331___6597	PROKKA_02258___10429
group_699		Zeta toxin	6	6	1	1	3789				935	935	935	PROKKA_00339	PROKKA_00354___354	PROKKA_01576___3750	PROKKA_00348___4545	PROKKA_00332___6598	PROKKA_02257___10428
dut		Deoxyuridine 5'-triphosphate nucleotidohydrolase	6	6	1	1	3773				551	554	551	PROKKA_00342	PROKKA_00357___357	PROKKA_01573___3747	PROKKA_00353___4550	PROKKA_00334___6600	PROKKA_02247___10418
group_701		hypothetical protein	6	6	1	1	3772				1376	1379	1376	PROKKA_00343	PROKKA_00358___358	PROKKA_01572___3746	PROKKA_00354___4551	PROKKA_00335___6601	PROKKA_02246___10417
cysS		Cysteine--tRNA ligase	6	6	1	1	3750				1412	1433	1427	PROKKA_00345	PROKKA_00360___360	PROKKA_01527___3701	PROKKA_00356___4553	PROKKA_00337___6603	PROKKA_02244___10415
group_703		Putative TrmH family tRNA/rRNA methyltransferase	6	6	1	1	3747				749	755	752	PROKKA_00347	PROKKA_00362___362	PROKKA_01525___3699	PROKKA_00358___4555	PROKKA_00339___6605	PROKKA_02242___10413
group_704		hypothetical protein	6	6	1	1	1759				551	557	555	PROKKA_00355	PROKKA_00369___369	PROKKA_01514___3688	PROKKA_00364___4561	PROKKA_00353___6619	PROKKA_02234___10405
tadA		tRNA-specific adenosine deaminase	6	6	1	1	4136				452	509	496	PROKKA_00371	PROKKA_00387___387	PROKKA_01490___3664	PROKKA_00380___4577	PROKKA_00365___6631	PROKKA_02217___10388
group_706		Nucleoid-associated protein	6	6	1	1	4142				329	335	332	PROKKA_00374	PROKKA_00389___389	PROKKA_01488___3662	PROKKA_00384___4581	PROKKA_00367___6633	PROKKA_02215___10386
recR		Recombination protein RecR	6	6	1	1	4151				599	599	599	PROKKA_00375	PROKKA_00390___390	PROKKA_01487___3661	PROKKA_00385___4582	PROKKA_00368___6634	PROKKA_02214___10385
rsmI		Ribosomal RNA small subunit methyltransferase I	6	6	1	1	4157				851	863	855	PROKKA_00381	PROKKA_00396___396	PROKKA_01481___3655	PROKKA_00391___4588	PROKKA_00374___6640	PROKKA_02208___10379
yjjK		putative ABC transporter ATP-binding protein YjjK	6	6	1	1	4292				1892	1931	1915	PROKKA_00393	PROKKA_00406___406	PROKKA_01474___3648	PROKKA_00400___4597	PROKKA_00400___6666	PROKKA_02186___10357
groS		10 kDa chaperonin	6	6	1	1	4280				284	284	284	PROKKA_00401	PROKKA_00418___418	PROKKA_01472___3646	PROKKA_00407___4604	PROKKA_00405___6671	PROKKA_02169___10340
groL		60 kDa chaperonin	6	6	1	1	4270				1613	1631	1625	PROKKA_00402	PROKKA_00419___419	PROKKA_01471___3645	PROKKA_00408___4605	PROKKA_00406___6672	PROKKA_02168___10339
mutS		DNA mismatch repair protein MutS	6	6	1	1	4269				2570	2600	2588	PROKKA_00403	PROKKA_00420___420	PROKKA_01470___3644	PROKKA_00409___4606	PROKKA_00410___6676	PROKKA_02167___10338
ruvB		Holliday junction ATP-dependent DNA helicase RuvB	6	6	1	1	4265				1010	1019	1014	PROKKA_00406	PROKKA_00423___423	PROKKA_01467___3641	PROKKA_00412___4609	PROKKA_00413___6679	PROKKA_02164___10335
group_720		preprotein translocase subunit YajC	6	6	1	1	4264				389	437	406	PROKKA_00407	PROKKA_00424___424	PROKKA_01466___3640	PROKKA_00413___4610	PROKKA_00414___6680	PROKKA_02163___10334
nrnA_2		putative bifunctional oligoribonuclease and PAP phosphatase NrnA	6	6	1	1	4261				956	965	958	PROKKA_00410	PROKKA_00427___427	PROKKA_01463___3637	PROKKA_00416___4613	PROKKA_00417___6683	PROKKA_02160___10331
cshB		DEAD-box ATP-dependent RNA helicase CshB	6	6	1	1	4260				1361	1394	1366	PROKKA_00411	PROKKA_00428___428	PROKKA_01462___3636	PROKKA_00417___4614	PROKKA_00418___6684	PROKKA_02159___10330
alaS		Alanine--tRNA ligase	6	6	1	1	4259				2633	2648	2639	PROKKA_00412	PROKKA_00429___429	PROKKA_01461___3635	PROKKA_00418___4615	PROKKA_00419___6685	PROKKA_02158___10329
yrrK		Putative Holliday junction resolvase	6	6	1	1	4257				428	431	428	PROKKA_00414	PROKKA_00431___431	PROKKA_01459___3633	PROKKA_00420___4617	PROKKA_00421___6687	PROKKA_02156___10327
trxA		Thioredoxin	6	6	1	1	4252				311	311	311	PROKKA_00417	PROKKA_00434___434	PROKKA_01456___3630	PROKKA_00423___4620	PROKKA_00425___6691	PROKKA_02153___10324
group_726		hypothetical protein	6	6	1	1	5263				320	332	323	PROKKA_00429	PROKKA_00458___458	PROKKA_01446___3620	PROKKA_00436___4633	PROKKA_00439___6705	PROKKA_02137___10308
yghB		Inner membrane protein YghB	6	6	1	1	4947				650	659	651	PROKKA_00434	PROKKA_00463___463	PROKKA_01441___3615	PROKKA_00441___4638	PROKKA_00444___6710	PROKKA_02132___10303
mgs		Alpha-monoglucosyldiacylglycerol synthase	6	6	1	1	4964				1163	1178	1167	PROKKA_00471	PROKKA_00498___498	PROKKA_01674___3848	PROKKA_00475___4672	PROKKA_01593___7859	PROKKA_02098___10269
cpoA		Alpha-galactosylglucosyldiacylglycerol synthase	6	6	1	1	4965				1043	1049	1044	PROKKA_00472	PROKKA_00499___499	PROKKA_01673___3847	PROKKA_00476___4673	PROKKA_01592___7858	PROKKA_02097___10268
ltaS1		Lipoteichoic acid synthase 1	6	6	1	1	4967				2057	2072	2063	PROKKA_00474	PROKKA_00501___501	PROKKA_01671___3845	PROKKA_00478___4675	PROKKA_01590___7856	PROKKA_02095___10266
rnr		Ribonuclease R	6	6	1	1	4992				2339	2369	2346	PROKKA_00476	PROKKA_00503___503	PROKKA_01669___3843	PROKKA_00480___4677	PROKKA_01307___7573	PROKKA_02093___10264
smpB		SsrA-binding protein	6	6	1	1	4995				455	461	457	PROKKA_00477	PROKKA_00504___504	PROKKA_01668___3842	PROKKA_00481___4678	PROKKA_01306___7572	PROKKA_02092___10263
manY		Mannose permease IIC component	6	6	1	1	5007				803	812	809	PROKKA_00483	PROKKA_00511___511	PROKKA_01639___3813	PROKKA_00487___4684	PROKKA_01799___8065	PROKKA_00619___8790
manZ		Mannose permease IID component	6	6	1	1	5008				914	929	921	PROKKA_00484	PROKKA_00512___512	PROKKA_01638___3812	PROKKA_00488___4685	PROKKA_01798___8064	PROKKA_00620___8791
adhE		Aldehyde-alcohol dehydrogenase	6	6	1	1	5291				1394	2630	2418	PROKKA_00489	PROKKA_00519___519	PROKKA_01551___3725	PROKKA_00493___4690	PROKKA_01565___7831	PROKKA_00626___8797
glmS		Glutamine--fructose-6-phosphate aminotransferase [isomerizing]	6	6	1	1	5298				1811	1811	1811	PROKKA_00490	PROKKA_00520___520	PROKKA_00444___2617	PROKKA_00494___4691	PROKKA_00723___6989	PROKKA_00627___8798
dbpA		putative ATP-dependent helicase Lhr	6	6	1	1	5313				221	2237	1894	PROKKA_00497	PROKKA_00532___532	PROKKA_01230___3404	PROKKA_00508___4705	PROKKA_01560___7826	PROKKA_00641___8812
yvoA		HTH-type transcriptional repressor YvoA	6	6	1	1	4863				689	701	697	PROKKA_00541	PROKKA_00586___586	PROKKA_00403___2576	PROKKA_00550___4747	PROKKA_01539___7805	PROKKA_00675___8846
tagD		Glycerol-3-phosphate cytidylyltransferase	6	6	1	1	4858				386	464	399	PROKKA_00542	PROKKA_00590___590	PROKKA_01769___3943	PROKKA_00551___4748	PROKKA_01538___7804	PROKKA_00676___8847
nadE		NH(3)-dependent NAD( ) synthetase	6	6	1	1	4851				830	833	830	PROKKA_00546	PROKKA_00594___594	PROKKA_00409___2582	PROKKA_00555___4752	PROKKA_01533___7799	PROKKA_00681___8852
rfbX_1		Putative O-antigen transporter	6	6	1	1	4845				1427	1436	1430	PROKKA_00549	PROKKA_00597___597	PROKKA_00405___2578	PROKKA_00558___4755	PROKKA_01528___7794	PROKKA_00688___8859
group_748		Glycosyltransferase sugar-binding region containing DXD motif protein	6	6	1	1	4843				698	701	699	PROKKA_00550	PROKKA_00598___598	PROKKA_00408___2581	PROKKA_00559___4756	PROKKA_01527___7793	PROKKA_00689___8860
ligA		DNA ligase	6	6	1	1	4833				2003	2015	2007	PROKKA_00555	PROKKA_00603___603	PROKKA_00419___2592	PROKKA_00564___4761	PROKKA_01521___7787	PROKKA_00694___8865
gatA		Glutamyl-tRNA(Gln) amidotransferase subunit A	6	6	1	1	4830				1439	1442	1439	PROKKA_00558	PROKKA_00606___606	PROKKA_00422___2595	PROKKA_00567___4764	PROKKA_01518___7784	PROKKA_00697___8868
dagK		Diacylglycerol kinase	6	6	1	1	3962				908	926	919	PROKKA_00560	PROKKA_00608___608	PROKKA_00424___2597	PROKKA_00569___4766	PROKKA_01516___7782	PROKKA_00699___8870
rlmCD_1		23S rRNA (uracil-C(5))-methyltransferase RlmCD	6	6	1	1	4454				1346	1367	1353	PROKKA_00565	PROKKA_00613___613	PROKKA_00426___2599	PROKKA_00588___4785	PROKKA_01498___7764	PROKKA_00829___9000
pyrP		Uracil permease	6	6	1	1	3871				1283	1334	1322	PROKKA_00591	PROKKA_00627___627	PROKKA_00493___2666	PROKKA_00601___4798	PROKKA_00489___6755	PROKKA_00800___8971
tetA		Tetracycline resistance protein, class B	6	6	1	1	4108				1199	1211	1203	PROKKA_00596	PROKKA_00631___631	PROKKA_00456___2629	PROKKA_00604___4801	PROKKA_00508___6774	PROKKA_00796___8967
yheS_1		putative ABC transporter ATP-binding protein YheS	6	6	1	1	87				1622	1625	1622	PROKKA_00599	PROKKA_00633___633	PROKKA_00451___2624	PROKKA_00609___4806	PROKKA_00843___7109	PROKKA_00794___8965
glnQ_2		Glutamine transport ATP-binding protein GlnQ	6	6	1	1	120				740	749	741	PROKKA_00607	PROKKA_00643___643	PROKKA_00465___2638	PROKKA_00622___4819	PROKKA_00529___6795	PROKKA_00785___8956
glnM		putative glutamine ABC transporter permease protein GlnM	6	6	1	1	118				638	641	640	PROKKA_00609	PROKKA_00645___645	PROKKA_00467___2640	PROKKA_00624___4821	PROKKA_00531___6797	PROKKA_00783___8954
xpkA		Xylulose-5-phosphate phosphoketolase	6	6	1	1	4694				2396	2405	2400	PROKKA_00628	PROKKA_00660___660	PROKKA_00482___2655	PROKKA_00641___4838	PROKKA_00563___6829	PROKKA_00717___8888
corC_1		Magnesium and cobalt efflux protein CorC	6	6	1	1	4486				1343	1379	1359	PROKKA_00640	PROKKA_00668___668	PROKKA_00485___2658	PROKKA_00650___4847	PROKKA_00566___6832	PROKKA_00737___8908
mnaA		UDP-N-acetylglucosamine 2-epimerase	6	6	1	1	4625				1142	1142	1142	PROKKA_00648	PROKKA_00675___675	PROKKA_00501___2674	PROKKA_00659___4856	PROKKA_00702___6968	PROKKA_00745___8916
group_773		Flavodoxin	6	6	1	1	4627				446	446	446	PROKKA_00650	PROKKA_00677___677	PROKKA_00503___2676	PROKKA_00661___4858	PROKKA_00704___6970	PROKKA_00752___8923
rlmCD_2		23S rRNA (uracil-C(5))-methyltransferase RlmCD	6	6	1	1	4673				1379	1388	1383	PROKKA_00659	PROKKA_00686___686	PROKKA_00509___2682	PROKKA_00670___4867	PROKKA_01375___7641	PROKKA_00846___9017
prfC		Peptide chain release factor 3	6	6	1	1	4660				1568	1571	1570	PROKKA_00664	PROKKA_00691___691	PROKKA_00514___2687	PROKKA_00676___4873	PROKKA_01369___7635	PROKKA_00851___9022
clpE_1		ATP-dependent Clp protease ATP-binding subunit ClpE	6	6	1	1	4658				2168	2195	2185	PROKKA_00666	PROKKA_00694___694	PROKKA_00521___2694	PROKKA_00683___4880	PROKKA_01367___7633	PROKKA_00853___9024
ptsI		Phosphoenolpyruvate-protein phosphotransferase	6	6	1	1	1898				1727	1739	1733	PROKKA_00668	PROKKA_00697___697	PROKKA_00524___2697	PROKKA_00686___4883	PROKKA_01364___7630	PROKKA_00857___9028
spxA		Regulatory protein Spx	6	6	1	1	1906				398	443	407	PROKKA_00669	PROKKA_00698___698	PROKKA_00525___2698	PROKKA_00687___4884	PROKKA_01363___7629	PROKKA_00858___9029
yjbM		GTP pyrophosphokinase YjbM	6	6	1	1	1913				626	638	632	PROKKA_00674	PROKKA_00703___703	PROKKA_00531___2704	PROKKA_00692___4889	PROKKA_01358___7624	PROKKA_00864___9035
group_780		Putative tRNA (cytidine(34)-2'-O)-methyltransferase	6	6	1	1	1967				554	560	558	PROKKA_00683	PROKKA_00712___712	PROKKA_00539___2712	PROKKA_00700___4897	PROKKA_01350___7616	PROKKA_00874___9045
pgsA		CDP-diacylglycerol--glycerol-3-phosphate 3-phosphatidyltransferase	6	6	1	1	1948				560	563	561	PROKKA_00690	PROKKA_00719___719	PROKKA_00546___2719	PROKKA_00707___4904	PROKKA_01343___7609	PROKKA_00881___9052
group_782		recombinase A	6	6	1	1	1942				995	1100	1078	PROKKA_00691	PROKKA_00720___720	PROKKA_00547___2720	PROKKA_00708___4905	PROKKA_01342___7608	PROKKA_00882___9053
rny		Ribonuclease Y	6	6	1	1	1941				1616	1643	1630	PROKKA_00692	PROKKA_00721___721	PROKKA_00548___2721	PROKKA_00709___4906	PROKKA_01341___7607	PROKKA_00883___9054
tagO		putative undecaprenyl-phosphate N-acetylglucosaminyl 1-phosphate transferase	6	6	1	1	1940				1142	1199	1165	PROKKA_00693	PROKKA_00722___722	PROKKA_00549___2722	PROKKA_00710___4907	PROKKA_01340___7606	PROKKA_00884___9055
group_785		preprotein translocase subunit SecA	6	6	1	1	1929				2399	2402	2399	PROKKA_00698	PROKKA_00727___727	PROKKA_00554___2727	PROKKA_00715___4912	PROKKA_01335___7601	PROKKA_00889___9060
prfB		Peptide chain release factor 2	6	6	1	1	1928				995	998	997	PROKKA_00699	PROKKA_00728___728	PROKKA_00555___2728	PROKKA_00716___4913	PROKKA_01334___7600	PROKKA_00890___9061
hprK		HPr kinase/phosphorylase	6	6	1	1	1926				950	968	963	PROKKA_00701	PROKKA_00730___730	PROKKA_00557___2730	PROKKA_00718___4915	PROKKA_01332___7598	PROKKA_00892___9063
lgt		Prolipoprotein diacylglyceryl transferase	6	6	1	1	1921				833	839	837	PROKKA_00702	PROKKA_00731___731	PROKKA_00558___2731	PROKKA_00719___4916	PROKKA_01331___7597	PROKKA_00893___9064
pgcA		Phosphoglucomutase	6	6	1	1	2801				1721	1724	1723	PROKKA_00711	PROKKA_00740___740	PROKKA_01613___3787	PROKKA_00722___4919	PROKKA_01323___7589	PROKKA_00896___9067
uvrB		UvrABC system protein B	6	6	1	1	2802				2015	2051	2041	PROKKA_00712	PROKKA_00741___741	PROKKA_00561___2734	PROKKA_00723___4920	PROKKA_01322___7588	PROKKA_00897___9068
uvrA_1		UvrABC system protein A	6	6	1	1	2807				2840	2861	2846	PROKKA_00713	PROKKA_00742___742	PROKKA_00562___2735	PROKKA_00724___4921	PROKKA_01321___7587	PROKKA_00898___9069
group_792		glmZ(sRNA)-inactivating NTPase	6	6	1	1	2810				875	881	878	PROKKA_00715	PROKKA_00744___744	PROKKA_00567___2740	PROKKA_00726___4923	PROKKA_01319___7585	PROKKA_00902___9073
group_793		Putative gluconeogenesis factor	6	6	1	1	2811				1022	1043	1037	PROKKA_00716	PROKKA_00745___745	PROKKA_00568___2741	PROKKA_00727___4924	PROKKA_01318___7584	PROKKA_00903___9074
whiA		Putative sporulation transcription regulator WhiA	6	6	1	1	2812				932	941	935	PROKKA_00717	PROKKA_00746___746	PROKKA_00569___2742	PROKKA_00728___4925	PROKKA_01317___7583	PROKKA_00904___9075
gap		Glyceraldehyde-3-phosphate dehydrogenase 1	6	6	1	1	1575				1016	1016	1016	PROKKA_00723	PROKKA_00753___753	PROKKA_00580___2753	PROKKA_00741___4938	PROKKA_01312___7578	PROKKA_00918___9089
pgk		Phosphoglycerate kinase	6	6	1	1	1570				1211	1211	1211	PROKKA_00724	PROKKA_00754___754	PROKKA_00581___2754	PROKKA_00742___4939	PROKKA_01311___7577	PROKKA_00919___9090
ung		Uracil-DNA glycosylase	6	6	1	1	4986				683	698	695	PROKKA_00728	PROKKA_00759___759	PROKKA_00587___2760	PROKKA_00746___4943	PROKKA_01300___7566	PROKKA_00923___9094
tsaE		tRNA threonylcarbamoyladenosine biosynthesis protein TsaE	6	6	1	1	4980				476	500	483	PROKKA_00730	PROKKA_00761___761	PROKKA_00589___2762	PROKKA_00748___4945	PROKKA_01298___7564	PROKKA_00925___9096
polC_1		DNA polymerase III PolC-type	6	6	1	1	4977				533	536	533	PROKKA_00731	PROKKA_00766___766	PROKKA_00590___2763	PROKKA_00749___4946	PROKKA_01297___7563	PROKKA_00926___9097
murB		UDP-N-acetylenolpyruvoylglucosamine reductase	6	6	1	1	3121				893	905	897	PROKKA_00732	PROKKA_00767___767	PROKKA_00591___2764	PROKKA_00750___4947	PROKKA_01296___7562	PROKKA_00927___9098
potA		Spermidine/putrescine import ATP-binding protein PotA	6	6	1	1	3122				1088	1103	1096	PROKKA_00733	PROKKA_00768___768	PROKKA_00592___2765	PROKKA_00751___4948	PROKKA_01295___7561	PROKKA_00928___9099
potB		Spermidine/putrescine transport system permease protein PotB	6	6	1	1	3123				812	812	812	PROKKA_00734	PROKKA_00769___769	PROKKA_00593___2766	PROKKA_00752___4949	PROKKA_01294___7560	PROKKA_00929___9100
ydcV		Inner membrane ABC transporter permease protein YdcV	6	6	1	1	3124				797	815	810	PROKKA_00735	PROKKA_00770___770	PROKKA_00594___2767	PROKKA_00753___4950	PROKKA_01293___7559	PROKKA_00930___9101
potD		Spermidine/putrescine-binding periplasmic protein precursor	6	6	1	1	3125				1073	1082	1074	PROKKA_00736	PROKKA_00771___771	PROKKA_00595___2768	PROKKA_00754___4951	PROKKA_01292___7558	PROKKA_00931___9102
disA		DNA integrity scanning protein DisA	6	6	1	1	3128				839	848	842	PROKKA_00737	PROKKA_00772___772	PROKKA_00596___2769	PROKKA_00755___4952	PROKKA_01291___7557	PROKKA_00932___9103
glmM		Phosphoglucosamine mutase	6	6	1	1	3130				1352	1358	1354	PROKKA_00739	PROKKA_00774___774	PROKKA_00599___2772	PROKKA_00757___4954	PROKKA_01289___7555	PROKKA_00934___9105
srrA_1		Transcriptional regulatory protein SrrA	6	6	1	1	6613				710	725	720	PROKKA_00768	PROKKA_00827___827	PROKKA_00632___2805	PROKKA_00788___4985	PROKKA_01263___7529	PROKKA_00968___9139
pgi		Glucose-6-phosphate isomerase	6	6	1	1	6605				1337	1343	1339	PROKKA_00774	PROKKA_00831___831	PROKKA_00636___2809	PROKKA_00792___4989	PROKKA_01259___7525	PROKKA_00974___9145
group_815		UDP-N-acetylmuramate--L-alanine ligase	6	6	1	1	6596				1352	1355	1352	PROKKA_00788	PROKKA_00836___836	PROKKA_00643___2816	PROKKA_00798___4995	PROKKA_01252___7518	PROKKA_00991___9162
tdk		Thymidine kinase	6	6	1	1	6594				599	602	599	PROKKA_00789	PROKKA_00837___837	PROKKA_00644___2817	PROKKA_00799___4996	PROKKA_01251___7517	PROKKA_00992___9163
prmC		Release factor glutamine methyltransferase	6	6	1	1	6592				842	845	843	PROKKA_00791	PROKKA_00839___839	PROKKA_00646___2819	PROKKA_00801___4998	PROKKA_01249___7515	PROKKA_00994___9165
ywlC		Threonylcarbamoyl-AMP synthase	6	6	1	1	6591				992	1004	999	PROKKA_00792	PROKKA_00840___840	PROKKA_00647___2820	PROKKA_00802___4999	PROKKA_01248___7514	PROKKA_00995___9166
atpB		ATP synthase subunit a	6	6	1	1	6589				713	719	714	PROKKA_00794	PROKKA_00842___842	PROKKA_00649___2822	PROKKA_00804___5001	PROKKA_01246___7512	PROKKA_00997___9168
atpE		ATP synthase subunit c	6	6	1	1	6588				212	233	225	PROKKA_00795	PROKKA_00843___843	PROKKA_00650___2823	PROKKA_00805___5002	PROKKA_01245___7511	PROKKA_00998___9169
atpF		ATP synthase subunit b	6	6	1	1	6587				500	509	506	PROKKA_00796	PROKKA_00844___844	PROKKA_00651___2824	PROKKA_00806___5003	PROKKA_01244___7510	PROKKA_00999___9170
atpA		ATP synthase subunit alpha	6	6	1	1	6585				1511	1511	1511	PROKKA_00798	PROKKA_00846___846	PROKKA_00653___2826	PROKKA_00808___5005	PROKKA_01242___7508	PROKKA_01001___9172
mreB_1		Rod shape-determining protein MreB	6	6	1	1	6579				989	989	989	PROKKA_00803	PROKKA_00851___851	PROKKA_00658___2831	PROKKA_00813___5010	PROKKA_01237___7503	PROKKA_01006___9177
group_824		Putative membrane protein insertion efficiency factor	6	6	1	1	6578				275	293	290	PROKKA_00804	PROKKA_00852___852	PROKKA_00659___2832	PROKKA_00814___5011	PROKKA_01235___7501	PROKKA_01007___9178
group_825		Putative universal stress protein	6	6	1	1	6570				461	479	466	PROKKA_00807	PROKKA_00856___856	PROKKA_00662___2835	PROKKA_00817___5014	PROKKA_01232___7498	PROKKA_01011___9182
rarA_1		Replication-associated recombination protein A	6	6	1	1	6568				1298	1319	1307	PROKKA_00809	PROKKA_00858___858	PROKKA_00664___2837	PROKKA_00819___5016	PROKKA_01230___7496	PROKKA_01013___9184
rpsD		30S ribosomal protein S4	6	6	1	1	6566				611	611	611	PROKKA_00811	PROKKA_00860___860	PROKKA_00666___2839	PROKKA_00821___5018	PROKKA_01228___7494	PROKKA_01015___9186
iscS_1		Cysteine desulfurase	6	6	1	1	6564				1154	1166	1159	PROKKA_00813	PROKKA_00862___862	PROKKA_00668___2841	PROKKA_00823___5020	PROKKA_01225___7491	PROKKA_01017___9188
thiI		putative tRNA sulfurtransferase	6	6	1	1	6561				1217	1217	1217	PROKKA_00814	PROKKA_00863___863	PROKKA_00669___2842	PROKKA_00824___5021	PROKKA_01224___7490	PROKKA_01018___9189
valS		Valine--tRNA ligase	6	6	1	1	6532				2639	2639	2639	PROKKA_00816	PROKKA_00869___869	PROKKA_00671___2844	PROKKA_00852___5049	PROKKA_01220___7486	PROKKA_01050___9221
group_833		cell division protein MraZ	6	6	1	1	6519				431	431	431	PROKKA_00825	PROKKA_00878___878	PROKKA_00680___2853	PROKKA_00861___5058	PROKKA_01211___7477	PROKKA_01061___9232
rsmH		Ribosomal RNA small subunit methyltransferase H	6	6	1	1	6518				944	992	954	PROKKA_00826	PROKKA_00879___879	PROKKA_00681___2854	PROKKA_00862___5059	PROKKA_01210___7476	PROKKA_01062___9233
mraY		Phospho-N-acetylmuramoyl-pentapeptide-transferase	6	6	1	1	6514				854	968	945	PROKKA_00829	PROKKA_00882___882	PROKKA_00684___2857	PROKKA_00865___5062	PROKKA_01207___7473	PROKKA_01066___9237
murD		UDP-N-acetylmuramoylalanine--D-glutamate ligase	6	6	1	1	6510				1379	1382	1380	PROKKA_00830	PROKKA_00883___883	PROKKA_00685___2858	PROKKA_00866___5063	PROKKA_01206___7472	PROKKA_01067___9238
murG		UDP-N-acetylglucosamine--N-acetylmuramyl-(pentapeptide) pyrophosphoryl-undecaprenol N-acetylglucosamine transferase	6	6	1	1	6509				1106	1112	1108	PROKKA_00831	PROKKA_00884___884	PROKKA_00686___2859	PROKKA_00867___5064	PROKKA_01205___7471	PROKKA_01068___9239
ftsZ		Cell division protein FtsZ	6	6	1	1	6506				1319	1370	1351	PROKKA_00834	PROKKA_00887___887	PROKKA_00689___2862	PROKKA_00870___5067	PROKKA_01202___7468	PROKKA_01071___9242
ileS		Isoleucine--tRNA ligase	6	6	1	1	6499				2783	2801	2788	PROKKA_00839	PROKKA_00892___892	PROKKA_00693___2866	PROKKA_00875___5072	PROKKA_01197___7463	PROKKA_01076___9247
cspA		Cold shock-like protein CspA	6	6	1	1	3645				203	209	205	PROKKA_00840	PROKKA_00893___893	PROKKA_00694___2867	PROKKA_00876___5073	PROKKA_01196___7462	PROKKA_01077___9248
nudF		ADP-ribose pyrophosphatase	6	6	1	1	3646				557	569	566	PROKKA_00841	PROKKA_00894___894	PROKKA_00695___2868	PROKKA_00877___5074	PROKKA_01195___7461	PROKKA_01078___9249
group_842		hypothetical protein	6	6	1	1	3653				335	341	340	PROKKA_00844	PROKKA_00898___898	PROKKA_00699___2872	PROKKA_00881___5078	PROKKA_01191___7457	PROKKA_01082___9253
mnmA		tRNA-specific 2-thiouridylase MnmA	6	6	1	1	3656				1127	1127	1127	PROKKA_00845	PROKKA_00899___899	PROKKA_00700___2873	PROKKA_00882___5079	PROKKA_01190___7456	PROKKA_01083___9254
group_844		hypothetical protein	6	6	1	1	3666				221	233	224	PROKKA_00852	PROKKA_00906___906	PROKKA_00706___2879	PROKKA_00889___5086	PROKKA_01184___7450	PROKKA_01090___9261
def		Peptide deformylase	6	6	1	1	3667				554	554	554	PROKKA_00853	PROKKA_00907___907	PROKKA_00707___2880	PROKKA_00890___5087	PROKKA_01183___7449	PROKKA_01091___9262
rpsO		30S ribosomal protein S15	6	6	1	1	3689				146	269	248	PROKKA_00864	PROKKA_00919___919	PROKKA_00718___2891	PROKKA_00901___5098	PROKKA_01172___7438	PROKKA_01102___9273
group_847		Ribonuclease J 2	6	6	1	1	3690				1757	1844	1790	PROKKA_00865	PROKKA_00920___920	PROKKA_00719___2892	PROKKA_00902___5099	PROKKA_01171___7437	PROKKA_01103___9274
tig		Trigger factor	6	6	1	1	3695				1319	1349	1331	PROKKA_00868	PROKKA_00923___923	PROKKA_00722___2895	PROKKA_00905___5102	PROKKA_01168___7434	PROKKA_01106___9277
clpX		ATP-dependent Clp protease ATP-binding subunit ClpX	6	6	1	1	3696				1253	1274	1265	PROKKA_00869	PROKKA_00924___924	PROKKA_00723___2896	PROKKA_00906___5103	PROKKA_01167___7433	PROKKA_01107___9278
thyA		Thymidylate synthase	6	6	1	1	1201				911	956	948	PROKKA_00921	PROKKA_00977___977	PROKKA_00733___2906	PROKKA_00992___5189	PROKKA_00833___7099	PROKKA_01162___9333
yoaB_2		Calcium-transporting ATPase 1	6	6	1	1	1068				281	2426	2060	PROKKA_00923	PROKKA_00979___979	PROKKA_00735___2908	PROKKA_00994___5191	PROKKA_00855___7121	PROKKA_01166___9337
metP		Methionine import system permease protein MetP	6	6	1	1	1073				701	719	706	PROKKA_00926	PROKKA_00983___983	PROKKA_00740___2913	PROKKA_00998___5195	PROKKA_00849___7115	PROKKA_01169___9340
fumC		Fumarate hydratase class II	6	6	1	1	1074				1403	1406	1403	PROKKA_00927	PROKKA_00984___984	PROKKA_01902___4076	PROKKA_00999___5196	PROKKA_00850___7116	PROKKA_01173___9344
relA		Bifunctional (p)ppGpp synthase/hydrolase RelA	6	6	1	1	996				2240	2261	2245	PROKKA_00950	PROKKA_01009___1009	PROKKA_00824___2998	PROKKA_01023___5220	PROKKA_00860___7126	PROKKA_01219___9390
dtd		D-tyrosyl-tRNA(Tyr) deacylase	6	6	1	1	995				437	437	437	PROKKA_00951	PROKKA_01010___1010	PROKKA_00825___2999	PROKKA_01024___5221	PROKKA_00861___7127	PROKKA_01220___9391
hisS		Histidine--tRNA ligase	6	6	1	1	994				1286	1286	1286	PROKKA_00952	PROKKA_01011___1011	PROKKA_00826___3000	PROKKA_01025___5222	PROKKA_00862___7128	PROKKA_01221___9392
aspS		Aspartate--tRNA ligase	6	6	1	1	993				1844	1853	1850	PROKKA_00953	PROKKA_01012___1012	PROKKA_00827___3001	PROKKA_01026___5223	PROKKA_00863___7129	PROKKA_01222___9393
uvrC		UvrABC system protein C	6	6	1	1	559				1802	1802	1802	PROKKA_00961	PROKKA_01022___1022	PROKKA_00760___2933	PROKKA_01035___5232	PROKKA_00874___7140	PROKKA_01239___9410
obg		GTPase Obg	6	6	1	1	560				1253	1304	1292	PROKKA_00962	PROKKA_01023___1023	PROKKA_00761___2934	PROKKA_01036___5233	PROKKA_00875___7141	PROKKA_01240___9411
rnz		Ribonuclease Z	6	6	1	1	564				929	938	934	PROKKA_00964	PROKKA_01025___1025	PROKKA_00764___2937	PROKKA_01039___5236	PROKKA_00877___7143	PROKKA_01243___9414
group_866		putative oxidoreductase	6	6	1	1	565				794	794	794	PROKKA_00965	PROKKA_01026___1026	PROKKA_00765___2938	PROKKA_01040___5237	PROKKA_00878___7144	PROKKA_01244___9415
cpdB		2',3'-cyclic-nucleotide 2'-phosphodiesterase/3'-nucleotidase precursor	6	6	1	1	568				1556	1565	1560	PROKKA_00968	PROKKA_01029___1029	PROKKA_00767___2940	PROKKA_01043___5240	PROKKA_00881___7147	PROKKA_01247___9418
rluB		Ribosomal large subunit pseudouridine synthase B	6	6	1	1	591				716	719	717	PROKKA_00978	PROKKA_01039___1039	PROKKA_00788___2961	PROKKA_01053___5250	PROKKA_00892___7158	PROKKA_01257___9428
cmk		Cytidylate kinase	6	6	1	1	594				632	674	663	PROKKA_00981	PROKKA_01042___1042	PROKKA_00791___2964	PROKKA_01056___5253	PROKKA_00895___7161	PROKKA_01260___9431
rps1		30S ribosomal protein S1	6	6	1	1	595				1199	1211	1207	PROKKA_00982	PROKKA_01043___1043	PROKKA_00792___2965	PROKKA_01057___5254	PROKKA_00896___7162	PROKKA_01261___9432
der		GTPase Der	6	6	1	1	596				1283	1307	1303	PROKKA_00983	PROKKA_01044___1044	PROKKA_00793___2966	PROKKA_01058___5255	PROKKA_00897___7163	PROKKA_01262___9433
hup		DNA-binding protein HU	6	6	1	1	597				275	275	275	PROKKA_00984	PROKKA_01045___1045	PROKKA_00794___2967	PROKKA_01059___5256	PROKKA_00898___7164	PROKKA_01263___9434
group_874		hypothetical protein	6	6	1	1	511				227	230	229	PROKKA_00990	PROKKA_01051___1051	PROKKA_01153___3327	PROKKA_01089___5286	PROKKA_00915___7181	PROKKA_01269___9440
rbgA		Ribosome biogenesis GTPase A	6	6	1	1	509				839	857	846	PROKKA_00992	PROKKA_01053___1053	PROKKA_01152___3326	PROKKA_01092___5289	PROKKA_00917___7183	PROKKA_01271___9442
rnhB		Ribonuclease HII	6	6	1	1	508				752	770	756	PROKKA_00993	PROKKA_01054___1054	PROKKA_01151___3325	PROKKA_01093___5290	PROKKA_00918___7184	PROKKA_01272___9443
topA		DNA topoisomerase 1	6	6	1	1	506				2081	2183	2120	PROKKA_00995	PROKKA_01056___1056	PROKKA_01149___3323	PROKKA_01095___5292	PROKKA_00920___7186	PROKKA_01274___9445
trmFO		Methylenetetrahydrofolate--tRNA-(uracil-5-)-methyltransferase TrmFO	6	6	1	1	5280				1316	1319	1316	PROKKA_00996	PROKKA_01057___1057	PROKKA_01148___3322	PROKKA_01096___5293	PROKKA_00921___7187	PROKKA_01275___9446
clpY		ATP-dependent protease ATPase subunit ClpY	6	6	1	1	5286				1394	1403	1397	PROKKA_00999	PROKKA_01061___1061	PROKKA_01145___3319	PROKKA_01100___5297	PROKKA_00924___7190	PROKKA_01278___9449
pepV		Beta-Ala-Xaa dipeptidase	6	6	1	1	5265				1397	1412	1403	PROKKA_01007	PROKKA_01068___1068	PROKKA_01588___3762	PROKKA_01110___5307	PROKKA_00437___6703	PROKKA_01415___9586
group_887		hypothetical protein	6	6	1	1	1478				557	566	558	PROKKA_01021	PROKKA_01089___1089	PROKKA_00037___2210	PROKKA_01128___5325	PROKKA_00742___7008	PROKKA_01305___9476
yvgN		putative oxidoreductase/MSMEI_2347	6	6	1	1	1839				857	866	858	PROKKA_01039	PROKKA_01235___1235	PROKKA_00081___2254	PROKKA_00042___4239	PROKKA_01557___7823	PROKKA_00075___8246
parE		DNA topoisomerase 4 subunit B	6	6	1	1	409				1931	1958	1945	PROKKA_01126	PROKKA_01283___1283	PROKKA_00921___3095	PROKKA_01185___5382	PROKKA_01002___7268	PROKKA_01467___9638
parC		DNA topoisomerase 4 subunit A	6	6	1	1	407				2450	2483	2463	PROKKA_01127	PROKKA_01284___1284	PROKKA_00922___3096	PROKKA_01184___5381	PROKKA_01003___7269	PROKKA_01468___9639
ppaC		putative manganese-dependent inorganic pyrophosphatase	6	6	1	1	405				935	935	935	PROKKA_01129	PROKKA_01286___1286	PROKKA_00923___3097	PROKKA_01182___5379	PROKKA_01005___7271	PROKKA_01470___9641
group_903		Putative bifunctional phosphatase/peptidyl-prolyl cis-trans isomerase	6	6	1	1	403				584	599	592	PROKKA_01130	PROKKA_01288___1288	PROKKA_01014___3188	PROKKA_01181___5378	PROKKA_01007___7273	PROKKA_01471___9642
xerS		Tyrosine recombinase XerS	6	6	1	1	301				1028	1082	1066	PROKKA_01145	PROKKA_01313___1313	PROKKA_00967___3141	PROKKA_01173___5370	PROKKA_01009___7275	PROKKA_01483___9654
group_905		hypothetical protein	6	6	1	1	261				1691	1694	1692	PROKKA_01148	PROKKA_01316___1316	PROKKA_00954___3128	PROKKA_01169___5366	PROKKA_01014___7280	PROKKA_01486___9657
rluD_2		Ribosomal large subunit pseudouridine synthase D	6	6	1	1	258				908	914	910	PROKKA_01151	PROKKA_01319___1319	PROKKA_00949___3123	PROKKA_01166___5363	PROKKA_01017___7283	PROKKA_01489___9660
rlmL		Ribosomal RNA large subunit methyltransferase L	6	6	1	1	2105				1124	1124	1124	PROKKA_01155	PROKKA_01325___1325	PROKKA_00944___3118	PROKKA_01200___5397	PROKKA_01023___7289	PROKKA_01496___9667
recU		Holliday junction resolvase RecU	6	6	1	1	2108				629	635	632	PROKKA_01158	PROKKA_01328___1328	PROKKA_00941___3115	PROKKA_01203___5400	PROKKA_01026___7292	PROKKA_01499___9670
ponA		Penicillin-binding protein 1A	6	6	1	1	2109				2279	2375	2321	PROKKA_01159	PROKKA_01329___1329	PROKKA_00940___3114	PROKKA_01204___5401	PROKKA_01027___7293	PROKKA_01500___9671
nth_2		Endonuclease III	6	6	1	1	2112				620	629	627	PROKKA_01160	PROKKA_01330___1330	PROKKA_00934___3108	PROKKA_01205___5402	PROKKA_01028___7294	PROKKA_01501___9672
asnS		Asparagine--tRNA ligase	6	6	1	1	2117				1244	1298	1289	PROKKA_01162	PROKKA_01332___1332	PROKKA_00932___3106	PROKKA_01207___5404	PROKKA_01030___7296	PROKKA_01503___9674
group_917		mevalonate kinase	6	6	1	1	2128				1073	1082	1080	PROKKA_01169	PROKKA_01340___1340	PROKKA_00925___3099	PROKKA_01215___5412	PROKKA_01037___7303	PROKKA_01510___9681
pepT_1		Peptidase T	6	6	1	1	975				1238	1247	1243	PROKKA_01186	PROKKA_01356___1356	PROKKA_01103___3277	PROKKA_01229___5426	PROKKA_01110___7376	PROKKA_01525___9696
group_919		Putative GTP cyclohydrolase 1 type 2	6	6	1	1	985				797	797	797	PROKKA_01187	PROKKA_01357___1357	PROKKA_01104___3278	PROKKA_01230___5427	PROKKA_01111___7377	PROKKA_01526___9697
glyS		Glycine--tRNA ligase beta subunit	6	6	1	1	884				2063	2072	2065	PROKKA_01193	PROKKA_01363___1363	PROKKA_01126___3300	PROKKA_01236___5433	PROKKA_01115___7381	PROKKA_01532___9703
era		GTPase Era	6	6	1	1	880				902	911	905	PROKKA_01196	PROKKA_01366___1366	PROKKA_01129___3303	PROKKA_01239___5437	PROKKA_01118___7384	PROKKA_01535___9706
ybeZ		PhoH-like protein	6	6	1	1	877				959	1064	976	PROKKA_01198	PROKKA_01368___1368	PROKKA_01132___3306	PROKKA_01241___5439	PROKKA_01120___7386	PROKKA_01537___9708
yqfL		Putative pyruvate, phosphate dikinase regulatory protein	6	6	1	1	872				836	857	840	PROKKA_01201	PROKKA_01375___1375	PROKKA_01134___3308	PROKKA_01244___5442	PROKKA_01123___7389	PROKKA_01540___9711
msrA		Peptide methionine sulfoxide reductase MsrA	6	6	1	1	840				527	569	552	PROKKA_01203	PROKKA_01377___1377	PROKKA_00616___2789	PROKKA_01262___5461	PROKKA_01125___7391	PROKKA_01359___9530
apt		Adenine phosphoribosyltransferase	6	6	1	1	1168				527	527	527	PROKKA_01235	PROKKA_01429___1429	PROKKA_01182___3356	PROKKA_01295___5495	PROKKA_00830___7096	PROKKA_01634___9805
dnaJ		Chaperone protein DnaJ	6	6	1	1	1158				1136	1166	1152	PROKKA_01239	PROKKA_01433___1433	PROKKA_01186___3360	PROKKA_01300___5500	PROKKA_00826___7092	PROKKA_01640___9811
rbfA		Ribosome-binding factor A	6	6	1	1	5571				362	371	365	PROKKA_01246	PROKKA_01441___1441	PROKKA_01201___3375	PROKKA_01306___5506	PROKKA_00818___7084	PROKKA_01646___9817
infB		Translation initiation factor IF-2	6	6	1	1	5559				2477	2645	2595	PROKKA_01247	PROKKA_01442___1442	PROKKA_01202___3376	PROKKA_01307___5507	PROKKA_00817___7083	PROKKA_01647___9818
group_933		hypothetical protein	6	6	1	1	5556				278	296	293	PROKKA_01249	PROKKA_01444___1444	PROKKA_01204___3378	PROKKA_01309___5509	PROKKA_00815___7081	PROKKA_01649___9820
group_934		hypothetical protein	6	6	1	1	5555				1169	1232	1203	PROKKA_01250	PROKKA_01445___1445	PROKKA_01205___3379	PROKKA_01310___5510	PROKKA_00814___7080	PROKKA_01650___9821
proS		Proline--tRNA ligase	6	6	1	1	5550				1697	1697	1697	PROKKA_01253	PROKKA_01448___1448	PROKKA_01208___3382	PROKKA_01313___5513	PROKKA_00811___7077	PROKKA_01654___9825
cdsA		Phosphatidate cytidylyltransferase	6	6	1	1	5791				791	815	808	PROKKA_01255	PROKKA_01450___1450	PROKKA_01210___3384	PROKKA_01315___5515	PROKKA_00809___7075	PROKKA_01656___9827
pyrH		Uridylate kinase	6	6	1	1	5794				725	725	725	PROKKA_01259	PROKKA_01453___1453	PROKKA_01213___3387	PROKKA_01318___5518	PROKKA_00806___7072	PROKKA_01659___9830
tsf		Elongation factor Ts	6	6	1	1	5795				1022	1028	1025	PROKKA_01260	PROKKA_01454___1454	PROKKA_01214___3388	PROKKA_01319___5519	PROKKA_00805___7071	PROKKA_01660___9831
rpsB		30S ribosomal protein S2	6	6	1	1	5798				761	785	773	PROKKA_01261	PROKKA_01455___1455	PROKKA_01215___3389	PROKKA_01320___5520	PROKKA_00804___7070	PROKKA_01661___9832
plsC		1-acyl-sn-glycerol-3-phosphate acyltransferase	6	6	1	1	5800				614	614	614	PROKKA_01263	PROKKA_01457___1457	PROKKA_01217___3391	PROKKA_01322___5522	PROKKA_00802___7068	PROKKA_01663___9834
cfa		Cyclopropane-fatty-acyl-phospholipid synthase	6	6	1	1	5801				1124	1181	1170	PROKKA_01264	PROKKA_01458___1458	PROKKA_01327___3501	PROKKA_01323___5523	PROKKA_00801___7067	PROKKA_01664___9835
pepO_2		Neutral endopeptidase	6	6	1	1	5802				1112	1943	1804	PROKKA_01265	PROKKA_01459___1459	PROKKA_01328___3502	PROKKA_01324___5524	PROKKA_01082___7348	PROKKA_01665___9836
lexA		LexA repressor	6	6	1	1	5821				620	626	624	PROKKA_01270	PROKKA_01465___1465	PROKKA_01226___3400	PROKKA_01329___5529	PROKKA_00796___7062	PROKKA_01677___9848
trmD		tRNA (guanine-N(1)-)-methyltransferase	6	6	1	1	5781				719	737	726	PROKKA_01277	PROKKA_01473___1473	PROKKA_01239___3413	PROKKA_01334___5534	PROKKA_00791___7057	PROKKA_01681___9852
ftsY		Signal recognition particle receptor FtsY	6	6	1	1	5765				1241	1349	1304	PROKKA_01285	PROKKA_01482___1482	PROKKA_01248___3422	PROKKA_01343___5543	PROKKA_00785___7051	PROKKA_01690___9861
oppC_2		Oligopeptide transport system permease protein OppC	6	6	1	1	5731				779	932	896	PROKKA_01291	PROKKA_01487___1487	PROKKA_01253___3427	PROKKA_01347___5547	PROKKA_00780___7046	PROKKA_01695___9866
gsiC		Glutathione transport system permease protein GsiC	6	6	1	1	5729				959	962	959	PROKKA_01292	PROKKA_01488___1488	PROKKA_01254___3428	PROKKA_01348___5548	PROKKA_00779___7045	PROKKA_01696___9867
oppF_2		Oligopeptide transport ATP-binding protein OppF	6	6	1	1	5728				956	986	975	PROKKA_01293	PROKKA_01489___1489	PROKKA_01255___3429	PROKKA_01349___5549	PROKKA_00778___7044	PROKKA_01697___9868
oppD_2		Oligopeptide transport ATP-binding protein OppD	6	6	1	1	5727				1001	1034	1020	PROKKA_01294	PROKKA_01490___1490	PROKKA_01256___3430	PROKKA_01350___5550	PROKKA_00777___7043	PROKKA_01698___9869
recG		ATP-dependent DNA helicase RecG	6	6	1	1	5723				2030	2039	2036	PROKKA_01297	PROKKA_01493___1493	PROKKA_01259___3433	PROKKA_01353___5553	PROKKA_00774___7040	PROKKA_01701___9872
group_953		DAK2 domain protein	6	6	1	1	5721				1661	1664	1662	PROKKA_01298	PROKKA_01494___1494	PROKKA_01260___3434	PROKKA_01354___5554	PROKKA_00773___7039	PROKKA_01702___9873
rpmB		50S ribosomal protein L28	6	6	1	1	1513				170	185	182	PROKKA_01300	PROKKA_01496___1496	PROKKA_01262___3436	PROKKA_01356___5556	PROKKA_00771___7037	PROKKA_01705___9876
rsgA_1		Putative ribosome biogenesis GTPase RsgA	6	6	1	1	1518				890	893	891	PROKKA_01304	PROKKA_01500___1500	PROKKA_01274___3448	PROKKA_01361___5561	PROKKA_00768___7034	PROKKA_01709___9880
stp		Putative protein phosphatase 2C-type	6	6	1	1	1523				752	806	763	PROKKA_01306	PROKKA_01502___1502	PROKKA_01276___3450	PROKKA_01363___5563	PROKKA_00766___7032	PROKKA_01711___9882
gmk_1		Guanylate kinase	6	6	1	1	1533				614	614	614	PROKKA_01311	PROKKA_01507___1507	PROKKA_01281___3455	PROKKA_01368___5568	PROKKA_00761___7027	PROKKA_01718___9889
tlyA		Hemolysin A	6	6	1	1	1540				812	815	812	PROKKA_01314	PROKKA_01512___1512	PROKKA_01287___3461	PROKKA_01371___5571	PROKKA_00758___7024	PROKKA_01722___9893
efp_1		Elongation factor P	6	6	1	1	1554				569	569	569	PROKKA_01321	PROKKA_01519___1519	PROKKA_01294___3468	PROKKA_01378___5578	PROKKA_00751___7017	PROKKA_01731___9902
rpmA		50S ribosomal protein L27	6	6	1	1	1556				290	299	293	PROKKA_01323	PROKKA_01521___1521	PROKKA_01296___3470	PROKKA_01380___5580	PROKKA_00749___7015	PROKKA_01733___9904
mgsR		Regulatory protein MgsR	6	6	1	1	1560				356	359	356	PROKKA_01342	PROKKA_01528___1528	PROKKA_01298___3472	PROKKA_01391___5591	PROKKA_00747___7013	PROKKA_01746___9917
msrB		Peptide methionine sulfoxide reductase MsrB	6	6	1	1	4732				425	437	432	PROKKA_01359	PROKKA_01600___1600	PROKKA_01800___3974	PROKKA_01400___5600	PROKKA_01127___7393	PROKKA_01749___9920
pyrR_2		Bifunctional protein pyrR	6	6	1	1	4761				542	542	542	PROKKA_01368	PROKKA_01610___1610	PROKKA_01923___4097	PROKKA_01408___5608	PROKKA_01093___7359	PROKKA_01759___9930
group_980		hypothetical protein	6	6	1	1	2873				758	767	762	PROKKA_01480	PROKKA_00346___346	PROKKA_00031___2204	PROKKA_00732___4929	PROKKA_00937___7203	PROKKA_00050___8221
glnA		Glutamine synthetase	6	6	1	1	2878				1337	1337	1337	PROKKA_01481	PROKKA_01693___1693	PROKKA_01335___3509	PROKKA_01486___5686	PROKKA_01383___7649	PROKKA_01892___10063
group_982		molybdopterin biosynthesis protein MoeB	6	6	1	1	2881				398	401	400	PROKKA_01484	PROKKA_01696___1696	PROKKA_01339___3513	PROKKA_01489___5689	PROKKA_01386___7652	PROKKA_01897___10068
pheS		Phenylalanine--tRNA ligase alpha subunit	6	6	1	1	3087				1049	1049	1049	PROKKA_01499	PROKKA_01711___1711	PROKKA_01349___3523	PROKKA_01521___5721	PROKKA_01396___7662	PROKKA_01911___10082
rsfS		Ribosomal silencing factor RsfS	6	6	1	1	3066				347	347	347	PROKKA_01508	PROKKA_01721___1721	PROKKA_01358___3532	PROKKA_01538___5738	PROKKA_01405___7671	PROKKA_01922___10093
group_985		putative nicotinate-nucleotide adenylyltransferase	6	6	1	1	3065				593	599	594	PROKKA_01509	PROKKA_01722___1722	PROKKA_01359___3533	PROKKA_01539___5739	PROKKA_01406___7672	PROKKA_01923___10094
rsgA_2		Putative ribosome biogenesis GTPase RsgA	6	6	1	1	3063				1109	1109	1109	PROKKA_01511	PROKKA_01724___1724	PROKKA_01361___3535	PROKKA_01541___5741	PROKKA_01408___7674	PROKKA_01925___10096
infC		Translation initiation factor IF-3	6	6	1	1	3049				356	521	456	PROKKA_01518	PROKKA_01730___1730	PROKKA_01364___3538	PROKKA_01551___5751	PROKKA_01413___7679	PROKKA_01929___10100
thrS		Threonine--tRNA ligase	6	6	1	1	3027				1931	1937	1934	PROKKA_01522	PROKKA_01731___1731	PROKKA_01368___3542	PROKKA_01559___5759	PROKKA_01418___7684	PROKKA_01940___10111
nrdR		Transcriptional repressor NrdR	6	6	1	1	3024				464	467	466	PROKKA_01525	PROKKA_01734___1734	PROKKA_01371___3545	PROKKA_01562___5762	PROKKA_01421___7687	PROKKA_01943___10114
polA		DNA polymerase I	6	6	1	1	3014				2660	2663	2661	PROKKA_01528	PROKKA_01737___1737	PROKKA_01374___3548	PROKKA_01565___5765	PROKKA_01424___7690	PROKKA_01946___10117
murC		UDP-N-acetylmuramate--L-alanine ligase	6	6	1	1	6207				1313	1319	1314	PROKKA_01557	PROKKA_01783___1783	PROKKA_01382___3556	PROKKA_01574___5774	PROKKA_01430___7696	PROKKA_01976___10147
pheT_2		Phenylalanine--tRNA ligase beta subunit	6	6	1	1	6220				647	647	647	PROKKA_01558	PROKKA_01786___1786	PROKKA_01383___3557	PROKKA_01575___5775	PROKKA_01437___7703	PROKKA_01994___10165
trmB		tRNA (guanine-N(7)-)-methyltransferase	6	6	1	1	6100				653	656	655	PROKKA_01560	PROKKA_01788___1788	PROKKA_01385___3559	PROKKA_01578___5778	PROKKA_01441___7707	PROKKA_01996___10167
group_1007		hypothetical protein	5	5	1	1	3138	151	986		275	449	414	PROKKA_01632	PROKKA_01873___1873		PROKKA_01714___5914	PROKKA_01657___7923	PROKKA_00588___8759
dnaN		DNA polymerase III subunit beta	5	5	1	1	6013	190	2		1130	1130	1130	PROKKA_00002	PROKKA_00002___2		PROKKA_00002___4199	PROKKA_00002___6268	PROKKA_00002___8173
recF		DNA replication and repair protein RecF	5	5	1	1	6015	190	1		1124	1127	1126	PROKKA_00004	PROKKA_00003___3		PROKKA_00004___4201	PROKKA_00004___6270	PROKKA_00004___8175
ssb		Single-stranded DNA-binding protein ssb	5	5	1	1	6020	282	1		518	530	522	PROKKA_00008	PROKKA_00007___7		PROKKA_00008___4205	PROKKA_00008___6274	PROKKA_00008___8179
dnaC		Replicative DNA helicase	5	5	1	1	6025	151	473		1373	1394	1389	PROKKA_00012	PROKKA_00011___11		PROKKA_00015___4212	PROKKA_00013___6279	PROKKA_00021___8192
phnD_1		Phosphate-import protein PhnD precursor	5	5	1	1	6026	151	521		929	947	936	PROKKA_00013	PROKKA_00012___12		PROKKA_00016___4213	PROKKA_01854___8120	PROKKA_00022___8193
rtpR		Adenosylcobalamin-dependent ribonucleoside-triphosphate reductase	5	5	1	1	2185	151	3272		2219	2234	2231	PROKKA_00041	PROKKA_00042___42	PROKKA_00082___2255		PROKKA_01507___7773	PROKKA_00063___8234
yfnB		Putative HAD-hydrolase YfnB	5	5	1	1	2000	151	3254		707	713	708	PROKKA_00050	PROKKA_00051___51		PROKKA_00040___4237	PROKKA_00027___6293	PROKKA_00071___8242
gspA_2		General stress protein A	5	5	1	1	5107	151	633		950	956	954	PROKKA_00073	PROKKA_00073___73		PROKKA_00069___4266	PROKKA_00059___6325	PROKKA_00112___8283
group_1088		Glycosyl transferase family 8	5	5	1	1	5106	151	632		824	836	833	PROKKA_00074	PROKKA_00074___74	PROKKA_00113___2286	PROKKA_00070___4267		PROKKA_00113___8284
yycJ		Putative metallo-hydrolase YycJ	5	5	1	1	5131	176	6		797	797	797	PROKKA_00086	PROKKA_00104___104		PROKKA_00079___4276	PROKKA_00068___6334	PROKKA_00131___8302
group_1093		hypothetical protein	5	5	1	1	2502	151	4226		881	896	891	PROKKA_00098	PROKKA_00114___114		PROKKA_00087___4284	PROKKA_00075___6341	PROKKA_00145___8316
group_1094		3-methyladenine DNA glycosylase	5	5	1	1	6392	156	7		569	632	619	PROKKA_00114	PROKKA_00130___130		PROKKA_00101___4298	PROKKA_00088___6354	PROKKA_00163___8334
group_1095		hypothetical protein	5	5	1	1	6393	156	8		359	365	361	PROKKA_00115	PROKKA_00131___131		PROKKA_00102___4299	PROKKA_00089___6355	PROKKA_00164___8335
alx		Inner membrane protein alx	5	5	1	1	6394	156	12		782	791	787	PROKKA_00116	PROKKA_00132___132		PROKKA_00103___4300	PROKKA_00090___6356	PROKKA_00165___8336
rnhA		Ribonuclease H	5	5	1	1	6407	156	18		746	770	758	PROKKA_00121	PROKKA_00138___138		PROKKA_00109___4306	PROKKA_00097___6363	PROKKA_00173___8344
artQ_1		Arginine transport system permease protein ArtQ	5	5	1	1	6436	151	1635		1475	1496	1484	PROKKA_00134	PROKKA_00149___149		PROKKA_00127___4324	PROKKA_00545___6811	PROKKA_00182___8353
group_1099		YibE/F-like protein	5	5	1	1	6445	151	2317		704	785	768	PROKKA_00140	PROKKA_00155___155	PROKKA_00168___2341	PROKKA_00133___4330		PROKKA_00188___8359
nagA		N-acetylglucosamine-6-phosphate deacetylase	5	5	1	1	6453	151	2321		1112	1157	1146	PROKKA_00143	PROKKA_00158___158		PROKKA_00136___4333	PROKKA_00117___6383	PROKKA_00651___8822
phnE_1		Phosphate-import permease protein PhnE	5	5	1	1	5380	266	1		791	803	795	PROKKA_00150	PROKKA_00165___165		PROKKA_00149___4346	PROKKA_00133___6399	PROKKA_00198___8369
group_1104		Calcineurin-like phosphoesterase superfamily domain protein	5	5	1	1	5376	189	3		1397	1400	1397	PROKKA_00154	PROKKA_00169___169	PROKKA_00186___2359	PROKKA_00153___4350		PROKKA_00202___8373
paaD		Putative 1,2-phenylacetyl-CoA epoxidase, subunit D	5	5	1	1	5362	151	209		563	611	583	PROKKA_00159	PROKKA_00177___177		PROKKA_00158___4355	PROKKA_00142___6408	PROKKA_00209___8380
group_1107		Hemerythrin HHE cation binding domain protein	5	5	1	1	5361	151	210		1193	1211	1200	PROKKA_00160	PROKKA_00178___178		PROKKA_00159___4356	PROKKA_00143___6409	PROKKA_00210___8381
pepO_1		Neutral endopeptidase	5	5	1	1	5359	151	216		1943	1952	1948	PROKKA_00162	PROKKA_00180___180		PROKKA_00161___4358	PROKKA_00152___6418	PROKKA_00212___8383
pepE_1		Aminopeptidase E	5	5	1	1	2528	151	1883		1313	1337	1317	PROKKA_00188	PROKKA_00224___224		PROKKA_00199___4396	PROKKA_00180___6446	PROKKA_02420___10591
group_1113		putative hydrolase	5	5	1	1	2529	151	1884		653	653	653	PROKKA_00189	PROKKA_00225___225		PROKKA_00200___4397	PROKKA_00181___6447	PROKKA_02419___10590
oppB		Oligopeptide transport system permease protein OppB	5	5	1	1	2563	151	1866		920	929	927	PROKKA_00193	PROKKA_00229___229	PROKKA_00244___2417	PROKKA_00204___4401		PROKKA_02415___10586
oppC_1		Oligopeptide transport system permease protein OppC	5	5	1	1	2562	151	1867		1031	1031	1031	PROKKA_00194	PROKKA_00230___230	PROKKA_00245___2418	PROKKA_00205___4402		PROKKA_02414___10585
oppD_1		Oligopeptide transport ATP-binding protein OppD	5	5	1	1	2561	151	1868		1043	1058	1055	PROKKA_00195	PROKKA_00231___231	PROKKA_00246___2419	PROKKA_00206___4403		PROKKA_02413___10584
oppF_1		Oligopeptide transport ATP-binding protein OppF	5	5	1	1	2560	151	1869		944	953	945	PROKKA_00196	PROKKA_00232___232	PROKKA_00247___2420	PROKKA_00207___4404		PROKKA_02412___10583
greA_1		Transcription elongation factor GreA	5	5	1	1	2554	151	1875		431	461	453	PROKKA_00199	PROKKA_00235___235		PROKKA_00210___4407	PROKKA_00184___6450	PROKKA_02409___10580
xpt		Xanthine phosphoribosyltransferase	5	5	1	1	4364	151	4251		578	578	578	PROKKA_00234	PROKKA_00266___266		PROKKA_00240___4437	PROKKA_00229___6495	PROKKA_02375___10546
glyA		Serine hydroxymethyltransferase	5	5	1	1	4344	151	4353		1235	1235	1235	PROKKA_00254	PROKKA_00276___276		PROKKA_00266___4463	PROKKA_00255___6521	PROKKA_02360___10531
acpS		Holo-[acyl-carrier-protein] synthase	5	5	1	1	4064	186	5		356	359	356	PROKKA_00261	PROKKA_00284___284		PROKKA_00273___4470	PROKKA_00264___6530	PROKKA_02345___10516
alr		Alanine racemase	5	5	1	1	4068	186	6		1130	1130	1130	PROKKA_00262	PROKKA_00285___285		PROKKA_00274___4471	PROKKA_00265___6531	PROKKA_02344___10515
ldh_1		L-lactate dehydrogenase	5	5	1	1	4070	278	1		971	971	971	PROKKA_00264	PROKKA_00287___287		PROKKA_00276___4473	PROKKA_00267___6533	PROKKA_02337___10508
mfd		Transcription-repair-coupling factor	5	5	1	1	4058	250	1		3494	3497	3495	PROKKA_00266	PROKKA_00289___289		PROKKA_00278___4475	PROKKA_00269___6535	PROKKA_02335___10506
rpsZ_1		30S ribosomal protein S14 type Z	5	5	1	1	4023	244	1		185	185	185	PROKKA_00300	PROKKA_00323___323		PROKKA_00317___4514	PROKKA_00302___6568	PROKKA_02296___10467
ecfT_1		Energy-coupling factor transporter transmembrane protein EcfT	5	5	1	1	2859	187	4		797	797	797	PROKKA_00317	PROKKA_00340___340	PROKKA_00382___2555	PROKKA_00334___4531		PROKKA_02279___10450
yajL		Chaperone protein YajL	5	5	1	1	2871	151	597		584	584	584	PROKKA_00332	PROKKA_00347___347		PROKKA_00341___4538	PROKKA_00325___6591	PROKKA_02265___10436
mrnC		Mini-ribonuclease 3	5	5	1	1	3748	248	1		443	443	443	PROKKA_00346	PROKKA_00361___361		PROKKA_00357___4554	PROKKA_00338___6604	PROKKA_02243___10414
pstS1		Phosphate-binding protein PstS 1 precursor	5	5	1	1	1810	151	2533		830	869	859	PROKKA_00358	PROKKA_00373___373		PROKKA_00367___4564	PROKKA_00548___6814	PROKKA_02229___10400
pstC		Phosphate transport system permease protein PstC	5	5	1	1	1809	151	2534		992	995	994	PROKKA_00359	PROKKA_00374___374		PROKKA_00368___4565	PROKKA_00549___6815	PROKKA_02228___10399
pstB3_1		Phosphate import ATP-binding protein PstB 3	5	5	1	1	1807	151	2536		794	800	795	PROKKA_00361	PROKKA_00376___376		PROKKA_00370___4567	PROKKA_00551___6817	PROKKA_02226___10397
pstB3_2		Phosphate import ATP-binding protein PstB 3	5	5	1	1	1806	151	2537		755	755	755	PROKKA_00362	PROKKA_00377___377		PROKKA_00371___4568	PROKKA_00552___6818	PROKKA_02225___10396
rsmC		Ribosomal RNA small subunit methyltransferase C	5	5	1	1	4134	183	5		611	629	620	PROKKA_00369	PROKKA_00384___384		PROKKA_00378___4575	PROKKA_00363___6629	PROKKA_02218___10389
bglF_1		PTS system beta-glucoside-specific EIIBCA component	5	5	1	1	4287	151	1137		599	1949	1677	PROKKA_00397	PROKKA_00410___410		PROKKA_00404___4601	PROKKA_01783___8049	PROKKA_02180___10351
ruvA		Holliday junction ATP-dependent DNA helicase RuvA	5	5	1	1	4267	216	2		578	590	585	PROKKA_00405	PROKKA_00422___422		PROKKA_00411___4608	PROKKA_00412___6678	PROKKA_02165___10336
zwf		Glucose-6-phosphate 1-dehydrogenase	5	5	1	1	4263	214	2		1448	1451	1450	PROKKA_00408	PROKKA_00425___425		PROKKA_00414___4611	PROKKA_00415___6681	PROKKA_02162___10333
mscL		Large-conductance mechanosensitive channel	5	5	1	1	4249	151	1435		371	377	373	PROKKA_00418	PROKKA_00444___444		PROKKA_00424___4621	PROKKA_01663___7929	PROKKA_02152___10323
group_1166		hypothetical protein	5	5	1	1	4238	151	1427		368	374	369	PROKKA_00425	PROKKA_00454___454	PROKKA_01451___3625	PROKKA_00432___4629		PROKKA_02142___10313
ccpA_2		Catabolite control protein A	5	5	1	1	4235	151	1424		1001	1007	1002	PROKKA_00427	PROKKA_00456___456	PROKKA_01447___3621	PROKKA_00434___4631		PROKKA_02139___10310
yfkN		Trifunctional nucleotide phosphoesterase protein YfkN precursor	5	5	1	1	5257	174	3		1376	1430	1392	PROKKA_00430	PROKKA_00459___459	PROKKA_01445___3619	PROKKA_00437___4634		PROKKA_02136___10307
yutF		putative hydrolase YutF	5	5	1	1	5255	174	5		770	779	773	PROKKA_00432	PROKKA_00461___461	PROKKA_01443___3617	PROKKA_00439___4636		PROKKA_02134___10305
group_1170		hypothetical protein	5	5	1	1	4966	238	1		1016	1043	1026	PROKKA_00473	PROKKA_00500___500		PROKKA_00477___4674	PROKKA_01591___7857	PROKKA_02096___10267
manX_1		PTS system mannose-specific EIIAB component	5	5	1	1	5006	151	3196		1007	1019	1013	PROKKA_00482	PROKKA_00510___510	PROKKA_01640___3814	PROKKA_00486___4683		PROKKA_00618___8789
group_1173		hypothetical protein	5	5	1	1	5013	151	2393		356	368	365	PROKKA_00485	PROKKA_00513___513	PROKKA_01637___3811	PROKKA_00489___4686		PROKKA_00621___8792
group_1174		Carboxymuconolactone decarboxylase family protein	5	5	1	1	5300	151	1546		545	731	693	PROKKA_00492	PROKKA_00526___526		PROKKA_00499___4696	PROKKA_01563___7829	PROKKA_00634___8805
group_1175		hypothetical protein	5	5	1	1	5312	151	123		1322	1334	1327	PROKKA_00496	PROKKA_00531___531	PROKKA_01231___3405	PROKKA_00507___4704	PROKKA_01561___7827
pncB2		Nicotinate phosphoribosyltransferase pncB2	5	5	1	1	4854	151	2326		1472	1478	1476	PROKKA_00545	PROKKA_00593___593		PROKKA_00554___4751	PROKKA_01534___7800	PROKKA_00680___8851
lytG_2		Exo-glucosaminidase LytG precursor	5	5	1	1	4838	169	9		647	653	648	PROKKA_00553	PROKKA_00601___601	PROKKA_00417___2590	PROKKA_00562___4759		PROKKA_00692___8863
pcrA		ATP-dependent DNA helicase PcrA	5	5	1	1	4834	169	10		2237	2246	2242	PROKKA_00554	PROKKA_00602___602		PROKKA_00563___4760	PROKKA_01522___7788	PROKKA_00693___8864
nhaC		Na( )/H( ) antiporter NhaC	5	5	1	1	3977	151	50		1373	1376	1375	PROKKA_00564	PROKKA_00612___612		PROKKA_00586___4783	PROKKA_01501___7767	PROKKA_00830___9001
msbA_1		Lipid A export ATP-binding/permease protein MsbA	5	5	1	1	127	151	2130		1730	1733	1731	PROKKA_00603	PROKKA_00638___638		PROKKA_00617___4814	PROKKA_00526___6792	PROKKA_00788___8959
group_1186		putative ABC transporter ATP-binding protein	5	5	1	1	125	151	1631		1769	1769	1769	PROKKA_00604	PROKKA_00639___639		PROKKA_00618___4815	PROKKA_00527___6793	PROKKA_00787___8958
glnP_1		putative glutamine ABC transporter permease protein GlnP	5	5	1	1	3810	151	1727		650	656	653	PROKKA_00610	PROKKA_00646___646		PROKKA_00625___4822	PROKKA_00532___6798	PROKKA_00782___8953
rihC_1		Non-specific ribonucleoside hydrolase RihC	5	5	1	1	3818	151	2823		923	926	925	PROKKA_00618	PROKKA_00655___655		PROKKA_00636___4833	PROKKA_00559___6825	PROKKA_00770___8941
yidA_1		Sugar phosphatase YidA	5	5	1	1	4469	151	3906		161	809	627	PROKKA_00633		PROKKA_00349___2522	PROKKA_00643___4840	PROKKA_00486___6752	PROKKA_00726___8897
hpt_1		Hypoxanthine-guanine phosphoribosyltransferase	5	5	1	1	4538	151	821		569	569	569	PROKKA_00641	PROKKA_00669___669		PROKKA_00651___4848	PROKKA_00567___6833	PROKKA_00738___8909
pksG		Polyketide biosynthesis 3-hydroxy-3-methylglutaryl-ACP synthase PksG	5	5	1	1	4676	151	2807		1163	1166	1163	PROKKA_00656	PROKKA_00683___683		PROKKA_00667___4864	PROKKA_01376___7642	PROKKA_00759___8930
corC_2		Magnesium and cobalt efflux protein CorC	5	5	1	1	4661	171	4		704	872	834	PROKKA_00663	PROKKA_00690___690		PROKKA_00675___4872	PROKKA_01370___7636	PROKKA_00850___9021
group_1198		hypothetical protein	5	5	1	1	4659	184	7		278	281	280	PROKKA_00665	PROKKA_00693___693	PROKKA_00520___2693	PROKKA_00682___4879		PROKKA_00852___9023
rluD_1		Ribosomal large subunit pseudouridine synthase D	5	5	1	1	1915	151	660		896	905	901	PROKKA_00676	PROKKA_00705___705		PROKKA_00694___4891	PROKKA_01356___7622	PROKKA_00866___9037
sph		Oleate hydratase	5	5	1	1	1973	151	667		1775	1775	1775	PROKKA_00677	PROKKA_00706___706		PROKKA_00695___4892	PROKKA_01355___7621	PROKKA_00867___9038
gpsA		Glycerol-3-phosphate dehydrogenase [NAD(P) ]	5	5	1	1	1587	151	2365		1019	1019	1019	PROKKA_00703	PROKKA_00732___732		PROKKA_00720___4917	PROKKA_01330___7596	PROKKA_00894___9065
trxB		Thioredoxin reductase	5	5	1	1	1586	151	2366		926	938	932	PROKKA_00704	PROKKA_00733___733	PROKKA_00560___2733	PROKKA_00721___4918	PROKKA_01329___7595
yidA_2		Sugar phosphatase YidA	5	5	1	1	3303	151	4541		815	815	815	PROKKA_00740	PROKKA_00775___775		PROKKA_00758___4955	PROKKA_01514___7780	PROKKA_00935___9106
gmuF		putative mannose-6-phosphate isomerase GmuF	5	5	1	1	6694	152	6		962	965	964	PROKKA_00766	PROKKA_00825___825		PROKKA_00786___4983	PROKKA_01265___7531	PROKKA_00966___9137
atpG		ATP synthase gamma chain	5	5	1	1	6583	277	1		962	962	962	PROKKA_00799	PROKKA_00847___847	PROKKA_00654___2827	PROKKA_00809___5006		PROKKA_01002___9173
rodA		Rod shape-determining protein RodA	5	5	1	1	6573	201	4		1193	1196	1193	PROKKA_00806	PROKKA_00854___854		PROKKA_00816___5013	PROKKA_01233___7499	PROKKA_01009___9180
group_1214		hypothetical protein	5	5	1	1	6523	170	7		125	134	131	PROKKA_00823	PROKKA_00876___876		PROKKA_00859___5056	PROKKA_01213___7479	PROKKA_01057___9228
sepF		Cell division protein SepF	5	5	1	1	6503	175	4		434	437	436	PROKKA_00835	PROKKA_00888___888		PROKKA_00871___5068	PROKKA_01201___7467	PROKKA_01072___9243
mtnN		5'-methylthioadenosine/S-adenosylhomocysteine nucleosidase	5	5	1	1	3649	192	3		695	701	696	PROKKA_00843	PROKKA_00896___896		PROKKA_00879___5076	PROKKA_01193___7459	PROKKA_01080___9251
ftsW		Lipid II flippase FtsW	5	5	1	1	3679	157	6		1181	1232	1193	PROKKA_00855	PROKKA_00909___909		PROKKA_00892___5089	PROKKA_01181___7447	PROKKA_01093___9264
rpsT		30S ribosomal protein S20	5	5	1	1	3688	157	15		257	257	257	PROKKA_00863	PROKKA_00918___918		PROKKA_00900___5097	PROKKA_01173___7439	PROKKA_01101___9272
engB		putative GTP-binding protein EngB	5	5	1	1	3697	151	2680		590	602	592	PROKKA_00870	PROKKA_00925___925	PROKKA_00724___2897	PROKKA_00907___5104		PROKKA_01108___9279
asd		Aspartate-semialdehyde dehydrogenase	5	5	1	1	3709	151	2692		1058	1058	1058	PROKKA_00879	PROKKA_00935___935		PROKKA_00918___5115	PROKKA_01080___7346	PROKKA_01122___9293
rihC_2		Non-specific ribonucleoside hydrolase RihC	5	5	1	1	4709	151	2699		926	929	927	PROKKA_00885	PROKKA_00944___944		PROKKA_00923___5120	PROKKA_00873___7139	PROKKA_01129___9300
bglH_2		Aryl-phospho-beta-D-glucosidase BglH	5	5	1	1	5477	151	2597		719	1493	1331	PROKKA_00901	PROKKA_00964___964		PROKKA_00933___5130	PROKKA_00191___6457	PROKKA_01145___9316
gmuC_3		Oligo-beta-mannoside permease IIC component	5	5	1	1	5473	151	2594		938	1430	1325	PROKKA_00904	PROKKA_00967___967		PROKKA_00936___5133	PROKKA_00195___6461	PROKKA_01149___9320
bglH_3		Aryl-phospho-beta-D-glucosidase BglH	5	5	1	1	5472	151	2593		1376	1382	1380	PROKKA_00905	PROKKA_00968___968		PROKKA_00937___5134	PROKKA_00196___6462	PROKKA_01150___9321
metQ		putative D-methionine-binding lipoprotein MetQ precursor	5	5	1	1	1070	151	4182		854	860	855	PROKKA_00924	PROKKA_00981___981		PROKKA_00996___5193	PROKKA_00847___7113	PROKKA_01167___9338
metN2		Methionine import ATP-binding protein MetN 2	5	5	1	1	1071	151	4181		1055	1064	1060	PROKKA_00925	PROKKA_00982___982	PROKKA_00739___2912	PROKKA_00997___5194		PROKKA_01168___9339
ldh_2		L-lactate dehydrogenase	5	5	1	1	1077	151	1333		926	929	926	PROKKA_00930	PROKKA_00986___986		PROKKA_01001___5198	PROKKA_00852___7118	PROKKA_01186___9357
pepE_3		Aminopeptidase E	5	5	1	1	1038	151	1319		1313	1316	1314	PROKKA_00931	PROKKA_00987___987		PROKKA_01002___5199	PROKKA_00733___6999	PROKKA_01191___9362
ecfT_2		Energy-coupling factor transporter transmembrane protein EcfT	5	5	1	1	1020	151	1307		731	833	812	PROKKA_00940	PROKKA_00997___997		PROKKA_01012___5209	PROKKA_01505___7771	PROKKA_01205___9376
ykoD_2		Putative HMP/thiamine import ATP-binding protein YkoD	5	5	1	1	1019	151	1306		1700	1721	1707	PROKKA_00941	PROKKA_00998___998		PROKKA_01013___5210	PROKKA_01504___7770	PROKKA_01206___9377
group_1241		hypothetical protein	5	5	1	1	1018	151	1305		557	557	557	PROKKA_00942	PROKKA_00999___999		PROKKA_01014___5211	PROKKA_01503___7769	PROKKA_01207___9378
ybaK		Cys-tRNA(Pro)/Cys-tRNA(Cys) deacylase YbaK	5	5	1	1	1009	151	1296		503	509	507	PROKKA_00947	PROKKA_01006___1006		PROKKA_01020___5217	PROKKA_00857___7123	PROKKA_01216___9387
prmA		Ribosomal protein L11 methyltransferase	5	5	1	1	1006	151	1294		944	947	944	PROKKA_00948	PROKKA_01007___1007	PROKKA_00823___2997	PROKKA_01021___5218		PROKKA_01217___9388
patA_3		Putative N-acetyl-LL-diaminopimelate aminotransferase	5	5	1	1	672	151	2729		1184	1184	1184	PROKKA_00954	PROKKA_01013___1013		PROKKA_01027___5224	PROKKA_01128___7394	PROKKA_01224___9395
group_1251		hypothetical protein	5	5	1	1	577	163	5		890	893	891	PROKKA_00973	PROKKA_01034___1034		PROKKA_01048___5245	PROKKA_00887___7153	PROKKA_01252___9423
group_1252		Haemolysin-III related	5	5	1	1	513	151	2931		665	692	670	PROKKA_00988	PROKKA_01049___1049		PROKKA_01087___5284	PROKKA_00913___7179	PROKKA_01267___9438
odcI		Ornithine decarboxylase, inducible	5	5	1	1	5211	151	3068		2087	2099	2093	PROKKA_01009	PROKKA_01075___1075		PROKKA_01113___5310	PROKKA_01888___8154	PROKKA_01296___9467
uvrA_2		UvrABC system protein A	5	5	1	1	5193	151	3287		2504	2534	2519	PROKKA_01015	PROKKA_01263___1263		PROKKA_01117___5314	PROKKA_01671___7937	PROKKA_01337___9508
treA		Trehalose-6-phosphate hydrolase	5	5	1	1	104	151	1730		170	1664	1301	PROKKA_01026	PROKKA_01093___1093		PROKKA_01135___5332	PROKKA_00534___6800	PROKKA_01356___9527
brnQ_1		Branched-chain amino acid transport system 2 carrier protein	5	5	1	1	3349	151	3341		1370	1379	1376	PROKKA_01046	PROKKA_01264___1264		PROKKA_00978___5175	PROKKA_00951___7217	PROKKA_01412___9583
glnH_3		ABC transporter glutamine-binding protein GlnH precursor	5	5	1	1	3314	151	3360		398	869	769	PROKKA_01053	PROKKA_01247___1247	PROKKA_00224___2397	PROKKA_01522___5722		PROKKA_01438___9609
group_1263		glutamine amidotransferase	5	5	1	1	3323	151	2176		668	668	668	PROKKA_01060	PROKKA_01251___1251		PROKKA_00614___4811	PROKKA_00471___6737	PROKKA_00791___8962
nth_1		Endonuclease III	5	5	1	1	611	151	3382		149	653	465	PROKKA_01122	PROKKA_01278___1278	PROKKA_00215___2388		PROKKA_00999___7265	PROKKA_01426___9597
plsY_2		Glycerol-3-phosphate acyltransferase	5	5	1	1	464	151	2074		617	638	630	PROKKA_01125	PROKKA_01282___1282	PROKKA_00920___3094	PROKKA_01186___5383		PROKKA_01466___9637
group_1267		hypothetical protein	5	5	1	1	303	155	14		614	710	684	PROKKA_01132	PROKKA_01292___1292		PROKKA_01179___5376	PROKKA_01008___7274	PROKKA_01473___9644
lspA		Lipoprotein signal peptidase	5	5	1	1	257	279	1		464	464	464	PROKKA_01152	PROKKA_01320___1320		PROKKA_01165___5362	PROKKA_01018___7284	PROKKA_01490___9661
group_1276		hypothetical protein	5	5	1	1	968	151	404		185	191	188	PROKKA_01180	PROKKA_01348___1348	PROKKA_01102___3276	PROKKA_01223___5420		PROKKA_01517___9688
mutX		8-oxo-dGTP diphosphatase	5	5	1	1	991	151	2114		263	443	391	PROKKA_01189	PROKKA_01359___1359		PROKKA_01232___5429	PROKKA_00865___7131	PROKKA_01528___9699
ybeY		Endoribonuclease YbeY	5	5	1	1	878	234	1		524	524	524	PROKKA_01197	PROKKA_01367___1367	PROKKA_01131___3305	PROKKA_01240___5438		PROKKA_01536___9707
group_1279		hypothetical protein	5	5	1	1	839	151	4490		878	878	878	PROKKA_01204	PROKKA_01378___1378		PROKKA_01264___5464	PROKKA_01124___7390	PROKKA_01605___9776
lacA		Galactoside O-acetyltransferase	5	5	1	1	5186	151	3453		614	614	614	PROKKA_01212	PROKKA_00107___107		PROKKA_01121___5318	PROKKA_01000___7266	PROKKA_01302___9473
group_1289		Sortase family protein	5	5	1	1	1164	212	2		638	689	678	PROKKA_01237	PROKKA_01431___1431		PROKKA_01297___5497	PROKKA_00828___7094	PROKKA_01636___9807
group_1292		heat shock protein GrpE	5	5	1	1	5562	165	2		578	617	589	PROKKA_01241	PROKKA_01435___1435		PROKKA_01302___5502	PROKKA_00824___7090	PROKKA_01642___9813
hrcA		Heat-inducible transcription repressor HrcA	5	5	1	1	5563	165	3		1049	1058	1050	PROKKA_01242	PROKKA_01436___1436		PROKKA_01303___5503	PROKKA_00823___7089	PROKKA_01643___9814
polC_2		DNA polymerase III PolC-type	5	5	1	1	5553	204	4		4298	4313	4307	PROKKA_01252	PROKKA_01447___1447		PROKKA_01312___5512	PROKKA_00812___7078	PROKKA_01653___9824
rasP		Regulator of sigma-W protease RasP	5	5	1	1	5548	241	1		1256	1256	1256	PROKKA_01254	PROKKA_01449___1449		PROKKA_01314___5514	PROKKA_00810___7076	PROKKA_01655___9826
uppS		Ditrans,polycis-undecaprenyl-diphosphate synthase ((2E,6E)-farnesyl-diphosphate specific)	5	5	1	1	5792	202	2		731	734	733	PROKKA_01256	PROKKA_01451___1451	PROKKA_01211___3385	PROKKA_01316___5516		PROKKA_01657___9828
group_1300		Uracil DNA glycosylase superfamily protein	5	5	1	1	5823	151	2213		557	659	631	PROKKA_01272	PROKKA_01467___1467		PROKKA_01331___5531	PROKKA_00795___7061	PROKKA_01679___9850
csbB		Putative glycosyltransferase CsbB	5	5	1	1	6464	151	2269		926	932	929	PROKKA_01273	PROKKA_00550___550		PROKKA_00843___5040	PROKKA_00171___6437	PROKKA_01045___9216
rnc		Ribonuclease 3	5	5	1	1	5737	167	10		680	689	685	PROKKA_01287	PROKKA_01484___1484		PROKKA_01345___5545	PROKKA_00783___7049	PROKKA_01692___9863
acpP		Acyl carrier protein	5	5	1	1	5725	211	1		242	242	242	PROKKA_01295	PROKKA_01491___1491	PROKKA_01257___3431	PROKKA_01351___5551		PROKKA_01699___9870
plsX		Phosphate acyltransferase	5	5	1	1	5724	211	2		992	1001	999	PROKKA_01296	PROKKA_01492___1492	PROKKA_01258___3432	PROKKA_01352___5552		PROKKA_01700___9871
priA		Primosomal protein N'	5	5	1	1	1526	182	3		2396	2399	2398	PROKKA_01309	PROKKA_01505___1505		PROKKA_01366___5566	PROKKA_00763___7029	PROKKA_01716___9887
group_1309		Farnesyl diphosphate synthase	5	5	1	1	1541	160	5		866	869	868	PROKKA_01315	PROKKA_01513___1513		PROKKA_01372___5572	PROKKA_00757___7023	PROKKA_01723___9894
xseB		Exodeoxyribonuclease 7 small subunit	5	5	1	1	1542	160	6		242	245	242	PROKKA_01316	PROKKA_01514___1514		PROKKA_01373___5573	PROKKA_00756___7022	PROKKA_01724___9895
pyrF		Orotidine 5'-phosphate decarboxylase	5	5	1	1	4773	151	2895		704	707	705	PROKKA_01370	PROKKA_01612___1612		PROKKA_01410___5610	PROKKA_01095___7361	PROKKA_01761___9932
pyrE		Orotate phosphoribosyltransferase	5	5	1	1	4778	151	2897		623	638	635	PROKKA_01371	PROKKA_01613___1613		PROKKA_01411___5611	PROKKA_01096___7362	PROKKA_01762___9933
yoaB		Calcium-transporting ATPase 1	5	5	1	1	6537	151	2923		2615	2627	2622	PROKKA_01373	PROKKA_01615___1615		PROKKA_00847___5044	PROKKA_01221___7487	PROKKA_01767___9938
group_1325		major facilitator superfamily transporter	5	5	1	1	2632	151	1781		1172	1220	1184	PROKKA_01415	PROKKA_01656___1656	PROKKA_01334___3508	PROKKA_01433___5633		PROKKA_01816___9987
galM_2		Aldose 1-epimerase	5	5	1	1	2677	151	2551		986	995	989	PROKKA_01438	PROKKA_01675___1675		PROKKA_01446___5646	PROKKA_01324___7590	PROKKA_01824___9995
galT		Galactose-1-phosphate uridylyltransferase	5	5	1	1	2678	151	2550		1463	1469	1465	PROKKA_01439	PROKKA_01676___1676		PROKKA_01447___5647	PROKKA_01325___7591	PROKKA_01825___9996
galK		Galactokinase	5	5	1	1	2686	151	2549		1163	1169	1164	PROKKA_01440	PROKKA_01677___1677		PROKKA_01448___5648	PROKKA_01326___7592	PROKKA_01826___9997
penA		Penicillin-binding protein 2B	5	5	1	1	1272	151	1754		2099	2108	2106	PROKKA_01489	PROKKA_01701___1701		PROKKA_01494___5694	PROKKA_01391___7657	PROKKA_01902___10073
gspK		Glucosamine kinase GspK	5	5	1	1	1268	151	1752		923	923	923	PROKKA_01491	PROKKA_01703___1703		PROKKA_01496___5696	PROKKA_01638___7904	PROKKA_01904___10075
group_1333		L-2-hydroxyisocaproate dehydrogenase	5	5	1	1	2899	151	1767		908	914	912	PROKKA_01496	PROKKA_01708___1708		PROKKA_01518___5718	PROKKA_01544___7810	PROKKA_01908___10079
greA_2		Transcription elongation factor GreA	5	5	1	1	2900	151	1758		476	482	477	PROKKA_01497	PROKKA_01709___1709		PROKKA_01519___5719	PROKKA_01393___7659	PROKKA_01909___10080
pheT_1		Phenylalanine--tRNA ligase beta subunit	5	5	1	1	2901	151	1757		2414	2420	2415	PROKKA_01498	PROKKA_01710___1710		PROKKA_01520___5720	PROKKA_01395___7661	PROKKA_01910___10081
yodB		HTH-type transcriptional regulator YodB	5	5	1	1	3082	151	3356		350	356	351	PROKKA_01500	PROKKA_01712___1712		PROKKA_01527___5727	PROKKA_01397___7663	PROKKA_01912___10083
nadD		Nicotinate-nucleotide adenylyltransferase	5	5	1	1	3064	239	1		638	656	651	PROKKA_01510	PROKKA_01723___1723	PROKKA_01360___3534	PROKKA_01540___5740		PROKKA_01924___10095
group_1338		UMP phosphatase	5	5	1	1	3062	180	9		518	650	548	PROKKA_01512	PROKKA_01725___1725		PROKKA_01542___5742	PROKKA_01409___7675	PROKKA_01926___10097
mutM		Formamidopyrimidine-DNA glycosylase	5	5	1	1	3015	213	3		827	830	829	PROKKA_01527	PROKKA_01736___1736		PROKKA_01564___5764	PROKKA_01423___7689	PROKKA_01945___10116
hflK		Modulator of FtsH protease HflK	5	5	1	1	6184	151	952		875	881	879	PROKKA_01542	PROKKA_01774___1774		PROKKA_01566___5766	PROKKA_01064___7330	PROKKA_01970___10141
ytpP		Thioredoxin-like protein YtpP	5	5	1	1	6103	228	3		320	320	320	PROKKA_01559	PROKKA_01787___1787		PROKKA_01576___5776	PROKKA_01438___7704	PROKKA_01995___10166
group_1347		HIT-like protein	5	5	1	1	6096	151	3842		431	437	433	PROKKA_01563	PROKKA_01791___1791	PROKKA_01388___3562	PROKKA_01581___5781		PROKKA_02001___10172
prsA		Foldase protein PrsA precursor	5	5	1	1	6090	151	3844		896	905	900	PROKKA_01565	PROKKA_01793___1793		PROKKA_01583___5783	PROKKA_01447___7713	PROKKA_02003___10174
yhaM		3'-5' exoribonuclease YhaM	5	5	1	1	6080	151	3848		977	977	977	PROKKA_01566	PROKKA_01795___1795		PROKKA_01587___5787	PROKKA_01448___7714	PROKKA_02005___10176
pbpF		Penicillin-binding protein 1F	5	5	1	1	6076	151	3852		2057	2057	2057	PROKKA_01570	PROKKA_01799___1799		PROKKA_01591___5791	PROKKA_01452___7718	PROKKA_02009___10180
gla		Glycerol facilitator-aquaporin gla	5	5	1	1	3383	151	3863		752	755	752	PROKKA_01572	PROKKA_01802___1802		PROKKA_01595___5795	PROKKA_00478___6744	PROKKA_02015___10186
argS		Arginine--tRNA ligase	5	5	1	1	6269	151	2573		1676	1685	1683	PROKKA_01576	PROKKA_01821___1821		PROKKA_01656___5856	PROKKA_00464___6730	PROKKA_02047___10218
ytgP_1		putative cell division protein YtgP	5	5	1	1	2391	151	2568		1646	1658	1648	PROKKA_01593	PROKKA_01834___1834		PROKKA_01662___5862	PROKKA_00458___6724	PROKKA_02074___10245
bmr3_4		Multidrug resistance protein 3	5	5	1	1	2403	151	975		1457	1460	1458	PROKKA_01599	PROKKA_01837___1837		PROKKA_01680___5880	PROKKA_00455___6721	PROKKA_02080___10251
corA		CorA-like Mg2 transporter protein	5	5	1	1	3198	151	1691		917	917	917	PROKKA_01621	PROKKA_01862___1862	PROKKA_01729___3903	PROKKA_01703___5903		PROKKA_00600___8771
group_1356		Beta-lactamase superfamily domain protein	5	5	1	1	3154	151	1681		1295	1301	1296	PROKKA_01623	PROKKA_01864___1864		PROKKA_01705___5905	PROKKA_01644___7910	PROKKA_00598___8769
ycjP		Inner membrane ABC transporter permease protein YcjP	5	5	1	1	3153	151	1680		824	830	825	PROKKA_01624	PROKKA_01865___1865		PROKKA_01706___5906	PROKKA_01645___7911	PROKKA_00597___8768
lacF_2		Lactose transport system permease protein LacF	5	5	1	1	3152	151	1679		839	866	860	PROKKA_01625	PROKKA_01866___1866		PROKKA_01707___5907	PROKKA_01646___7912	PROKKA_00596___8767
sugC_2		Trehalose import ATP-binding protein SugC	5	5	1	1	3151	151	1678		1085	1088	1085	PROKKA_01626	PROKKA_01867___1867		PROKKA_01708___5908	PROKKA_01647___7913	PROKKA_00595___8766
group_1360	pepD	Dipeptidase	5	5	1	1	3150	151	1677		1427	1433	1428	PROKKA_01627	PROKKA_01868___1868		PROKKA_01709___5909	PROKKA_01648___7914	PROKKA_00593___8764
cobB_2		hypothetical protein	5	5	1	1	3143	151	982		542	821	756	PROKKA_01630	PROKKA_01871___1871		PROKKA_01712___5912	PROKKA_01654___7920	PROKKA_00590___8761
group_1362		Nicotinamide mononucleotide transporter	5	5	1	1	4223	151	989		737	770	744	PROKKA_01634	PROKKA_01875___1875		PROKKA_01715___5915	PROKKA_01660___7926	PROKKA_00586___8757
coaA		Pantothenate kinase	5	5	1	1	3184	151	1211		914	914	914	PROKKA_01650	PROKKA_01892___1892	PROKKA_01746___3920	PROKKA_01733___5933		PROKKA_00576___8747
glnQ_4		Glutamine transport ATP-binding protein GlnQ	5	5	1	1	3180	151	1231		272	620	550	PROKKA_01654	PROKKA_01896___1896	PROKKA_01752___3926	PROKKA_01737___5937		PROKKA_00572___8743
gpmA_4		2,3-bisphosphoglycerate-dependent phosphoglycerate mutase	5	5	1	1	5750	151	1236		650	650	650	PROKKA_01659	PROKKA_01900___1900		PROKKA_01741___5941	PROKKA_01699___7965	PROKKA_00568___8739
ansA		L-asparaginase 1	5	5	1	1	1086	151	1335		992	1016	999	PROKKA_01668	PROKKA_01908___1908		PROKKA_01748___5948	PROKKA_00854___7120	PROKKA_00560___8731
pepF1		Oligoendopeptidase F, plasmid	5	5	1	1	3573	151	1389		1796	1811	1799	PROKKA_01744	PROKKA_01990___1990		PROKKA_01828___6028	PROKKA_01722___7988	PROKKA_00474___8645
smtB		HTH-type transcriptional repressor SmtB	5	5	1	1	3556	151	30		272	287	278	PROKKA_01751	PROKKA_02000___2000		PROKKA_01842___6042	PROKKA_01728___7994	PROKKA_00462___8633
rsmG		Ribosomal RNA small subunit methyltransferase G	5	5	1	1	2460	154	5		719	722	721	PROKKA_01803	PROKKA_02034___2034	PROKKA_01873___4047	PROKKA_01894___6094		PROKKA_00436___8607
azr_2		NADPH-dependent FMN reductase	5	5	1	1	2448	154	24		539	539	539	PROKKA_01808	PROKKA_02039___2039	PROKKA_01878___4052	PROKKA_01899___6099		PROKKA_00431___8602
group_1389		hypothetical protein	5	5	1	1	2472	154	20		152	242	224	PROKKA_01810	PROKKA_02041___2041		PROKKA_01901___6101	PROKKA_01757___8023	PROKKA_00426___8597
rutD		Putative aminoacrylate hydrolase RutD	5	5	1	1	2432	151	1154		743	755	749	PROKKA_01816	PROKKA_02047___2047		PROKKA_01910___6110	PROKKA_01767___8033	PROKKA_00420___8591
dtpT		Di-/tripeptide transporter	5	5	1	1	3910	151	1110		881	1493	1370	PROKKA_01822	PROKKA_02055___2055		PROKKA_01920___6120	PROKKA_00521___6787	PROKKA_00415___8586
pepN		Aminopeptidase N	5	5	1	1	3923	151	1100		2531	2537	2534	PROKKA_01823	PROKKA_02056___2056	PROKKA_01896___4070	PROKKA_01921___6121		PROKKA_00414___8585
cycB		Cyclodextrin-binding protein precursor	5	5	1	1	5634	151	3687		1217	1226	1224	PROKKA_01838	PROKKA_02066___2066		PROKKA_01931___6131	PROKKA_00219___6485	PROKKA_00301___8472
malP_2		Maltose phosphorylase	5	5	1	1	5637	151	3690		2264	2270	2266	PROKKA_01842	PROKKA_02069___2069		PROKKA_01934___6134	PROKKA_00216___6482	PROKKA_00298___8469
bbmA		Intracellular maltogenic amylase	5	5	1	1	5638	151	3691		1721	1724	1721	PROKKA_01843	PROKKA_02070___2070		PROKKA_01935___6135	PROKKA_00215___6481	PROKKA_00297___8468
malL		Oligo-1,6-glucosidase	5	5	1	1	5709	151	3692		1655	1661	1658	PROKKA_01844	PROKKA_02071___2071		PROKKA_01936___6136	PROKKA_00214___6480	PROKKA_00296___8467
ackA_1		Acetate kinase	5	5	1	1	5707	151	3815		332	1178	1008	PROKKA_01845	PROKKA_02072___2072		PROKKA_01938___6138	PROKKA_00429___6695	PROKKA_00295___8466
thiD		Hydroxymethylpyrimidine/phosphomethylpyrimidine kinase	5	5	1	1	5688	151	3803		812	818	816	PROKKA_01852	PROKKA_02076___2076		PROKKA_01947___6147	PROKKA_01787___8053	PROKKA_00287___8458
group_1399		cobyric acid synthase	5	5	1	1	5680	151	3798		683	686	685	PROKKA_01855	PROKKA_02078___2078		PROKKA_01955___6155	PROKKA_01788___8054	PROKKA_00285___8456
asnA		Aspartate--ammonia ligase	5	5	1	1	5427	151	3791		1010	1013	1011	PROKKA_01868	PROKKA_02091___2091		PROKKA_01976___6176	PROKKA_01791___8057	PROKKA_00268___8439
steT_3		Serine/threonine exchanger SteT	5	5	1	1	5431	151	3774		650	1400	1245	PROKKA_01874	PROKKA_02092___2092		PROKKA_01985___6185	PROKKA_01793___8059	PROKKA_00259___8430
group_1402		Putative glutamine amidotransferase	5	5	1	1	5432	151	3762	Hypothetical protein with no hits to refseq/uniprot/clusters/cdd/tigrfams/pfam overlapping another protein with hits	221	728	626	PROKKA_01875	PROKKA_02093___2093		PROKKA_01986___6186	PROKKA_01794___8060	PROKKA_00258___8429
cycA_2		D-serine/D-alanine/glycine transporter	5	5	1	1	6347	151	3754		1301	1361	1341	PROKKA_01877	PROKKA_02095___2095		PROKKA_01992___6192	PROKKA_00104___6370	PROKKA_00256___8427
group_1404		putative ABC transporter ATP-binding protein/MT1014	5	5	1	1	6336	151	2643		686	710	700	PROKKA_01885	PROKKA_02101___2101		PROKKA_01997___6197	PROKKA_01084___7350	PROKKA_00250___8421
dltA		D-alanine--poly(phosphoribitol) ligase subunit 1	5	5	1	1	5942	151	261		1508	1514	1512	PROKKA_01896	PROKKA_02119___2119		PROKKA_02007___6207	PROKKA_01823___8089	PROKKA_00233___8404
ykuL		CBS domain-containing protein YkuL	5	5	1	1	5946	151	266		173	488	415	PROKKA_01900	PROKKA_02123___2123		PROKKA_02011___6211	PROKKA_01831___8097	PROKKA_00229___8400
zosA_2		Zinc-transporting ATPase	5	5	1	1	5898	151	267		1856	1877	1861	PROKKA_01901	PROKKA_02124___2124		PROKKA_02012___6212	PROKKA_01832___8098	PROKKA_02435___10606
dkgA_2		2,5-diketo-D-gluconic acid reductase A	5	5	1	1	2156	151	1491		827	839	830	PROKKA_01917	PROKKA_02137___2137		PROKKA_02029___6229	PROKKA_01867___8133	PROKKA_02449___10620
group_1415		hypothetical protein	5	5	1	1	6128	151	3056		377	377	377	PROKKA_01934	PROKKA_02158___2158		PROKKA_02050___6250	PROKKA_01882___8148	PROKKA_02471___10642
group_1416		hypothetical protein	5	5	1	1	6129	151	3057		287	287	287	PROKKA_01935	PROKKA_02159___2159		PROKKA_02051___6251	PROKKA_01883___8149	PROKKA_02472___10643
copA		Copper-exporting P-type ATPase A	5	5	1	1	6132	151	3059		1922	1940	1929	PROKKA_01936	PROKKA_02160___2160		PROKKA_02052___6252	PROKKA_01884___8150	PROKKA_02473___10644
clcA_2		H( )/Cl(-) exchange transporter ClcA	5	5	1	1	6160	151	2661		1553	1559	1557	PROKKA_01942	PROKKA_02166___2166		PROKKA_02058___6258	PROKKA_01898___8164	PROKKA_02478___10649
rnpA		Ribonuclease P protein component	5	5	1	1	6145	215	2		365	368	367	PROKKA_01948	PROKKA_02172___2172	PROKKA_02022___4196	PROKKA_02065___6265		PROKKA_02483___10654
strL		dTDP-4-dehydrorhamnose reductase	5	5	1	1	2282	151	4114		974	986	983		PROKKA_01937___1937	PROKKA_01802___3976	PROKKA_01768___5968	PROKKA_01134___7400	PROKKA_00541___8712
rfbC		dTDP-4-dehydrorhamnose 3,5-epimerase	5	5	1	1	2265	151	4118		374	608	546		PROKKA_01938___1938	PROKKA_01803___3977	PROKKA_01769___5969	PROKKA_01135___7401	PROKKA_00540___8711
yfbR		5'-deoxynucleotidase YfbR	5	5	1	1	6387	153	20		644	647	645	PROKKA_00109	PROKKA_00125___125		PROKKA_00096___4293	PROKKA_00084___6350	PROKKA_00159___8330
pstA		Phosphate transport system permease protein PstA	5	5	1	1	1808	151	2535		887	890	887	PROKKA_00360	PROKKA_00375___375		PROKKA_00369___4566	PROKKA_00550___6816	PROKKA_02227___10398
rplJ		50S ribosomal protein L10	5	5	1	1	1802	151	1205		512	572	524	PROKKA_00366	PROKKA_00381___381		PROKKA_00375___4572	PROKKA_00359___6625	PROKKA_02221___10392
group_1572		Non-canonical purine NTP pyrophosphatase	5	5	1	1	4246	151	1431		608	620	617	PROKKA_00421	PROKKA_00447___447	PROKKA_01454___3628	PROKKA_00427___4624		PROKKA_02147___10318
gatC		Glutamyl-tRNA(Gln) amidotransferase subunit C	5	5	1	1	4831	210	2		302	308	306	PROKKA_00557	PROKKA_00605___605		PROKKA_00566___4763	PROKKA_01519___7785	PROKKA_00696___8867
group_1751		Aluminium resistance protein	5	5	1	1	5209	151	3069		1259	1268	1262	PROKKA_01010	PROKKA_01076___1076		PROKKA_01114___5311	PROKKA_01889___8155	PROKKA_01297___9468
yvdM		Beta-phosphoglucomutase	5	5	1	1	5636	151	3689		662	677	666	PROKKA_01841	PROKKA_02068___2068		PROKKA_01933___6133	PROKKA_00217___6483	PROKKA_00299___8470
group_2018		hypothetical protein	5	5	1	1	1660	153	29		140	140	140	PROKKA_00103	PROKKA_00119___119		PROKKA_00092___4289	PROKKA_00079___6345	PROKKA_00150___8321
dppE_1		Dipeptide-binding protein DppE precursor	5	5	1	1	2566	151	1885		470	1631	1393	PROKKA_00190	PROKKA_00226___226	PROKKA_00241___2414	PROKKA_00201___4398		PROKKA_02418___10589
dppE_2		Dipeptide-binding protein DppE precursor	5	5	1	1	2565	151	1859		611	1634	1426	PROKKA_00191	PROKKA_00227___227	PROKKA_00242___2415	PROKKA_00202___4399		PROKKA_02417___10588
dltC		D-alanine--poly(phosphoribitol) ligase subunit 2	5	5	1	1	5940	151	2618		239	239	239	PROKKA_01894	PROKKA_02117___2117		PROKKA_02005___6205	PROKKA_01821___8087	PROKKA_00235___8406
group_2206		hypothetical protein	5	5	1	1	6162	151	2663		149	200	161	PROKKA_01940	PROKKA_02164___2164		PROKKA_02056___6256	PROKKA_01073___7339	PROKKA_02476___10647
group_2349		putative tautomerase	5	5	1	1	1480	151	2509		179	179	179	PROKKA_01328	PROKKA_01525___1525		PROKKA_01385___5585	PROKKA_00743___7009	PROKKA_01738___9909
group_323		Transglycosylase associated protein	5	5	1	1	5974	151	527		257	266	260	PROKKA_00017	PROKKA_00016___16		PROKKA_00020___4217	PROKKA_00033___6299	PROKKA_00029___8200
group_340		potassium transport protein Kup	5	5	1	1	5352	151	219		1820	2048	1950	PROKKA_00163	PROKKA_00182___182		PROKKA_00162___4359	PROKKA_00155___6421	PROKKA_00213___8384
sugC_3		Trehalose import ATP-binding protein SugC	5	5	1	1	5635	151	3688		1103	1106	1105	PROKKA_01839	PROKKA_02067___2067		PROKKA_01932___6132	PROKKA_00218___6484	PROKKA_00300___8471
bglF_2		PTS system beta-glucoside-specific EIIBCA component	5	5	1	1	3294	151	3134		569	2021	1724	PROKKA_00746	PROKKA_00782___782		PROKKA_00764___4961	PROKKA_01675___7941	PROKKA_00942___9113
yifK_2		putative transport protein YifK	5	5	1	1	5433	151	3758		1373	1391	1377	PROKKA_01876	PROKKA_02094___2094		PROKKA_01991___6191	PROKKA_01796___8062	PROKKA_00257___8428
yheI_2		putative multidrug resistance ABC transporter ATP-binding/permease protein YheI	5	5	1	1	5816	168	6		830	1766	1527	PROKKA_01267	PROKKA_01462___1462		PROKKA_01326___5526	PROKKA_00799___7065	PROKKA_01670___9841
bglH_1		Aryl-phospho-beta-D-glucosidase BglH	5	5	1	1	3289	151	3139		869	1475	1353	PROKKA_00747	PROKKA_00787___787		PROKKA_00765___4962	PROKKA_01674___7940	PROKKA_00943___9114
pepDA_3		Dipeptidase A	5	5	1	1	5766	151	1188		161	1424	1169	PROKKA_01284	PROKKA_01481___1481	PROKKA_01246___3420		PROKKA_00786___7052	PROKKA_01689___9860
msmE_3		Multiple sugar-binding protein precursor	5	5	1	1	3197	151	1682		1301	1304	1302	PROKKA_01622	PROKKA_01863___1863		PROKKA_01704___5904	PROKKA_01643___7909	PROKKA_00599___8770
pox5		Pyruvate oxidase	5	5	1	1	6149	236	1		1805	1850	1815	PROKKA_01944	PROKKA_02168___2168	PROKKA_02018___4192	PROKKA_02061___6261	PROKKA_01900___8166
group_494		CsbD-like protein	5	5	1	1	5975	151	526		164	191	180	PROKKA_00016	PROKKA_00015___15		PROKKA_00019___4216	PROKKA_00032___6298	PROKKA_00028___8199
cobB		NAD-dependent protein deacetylase	5	5	1	1	6402	156	14		401	704	641	PROKKA_00117	PROKKA_00134___134	PROKKA_00151___2324	PROKKA_00105___4302		PROKKA_00169___8340
pepE_2		Aminopeptidase E	5	5	1	1	2559	151	1873		1313	1316	1315	PROKKA_00197	PROKKA_00233___233	PROKKA_00248___2421	PROKKA_00208___4405		PROKKA_02411___10582
ccpA_1		Catabolite control protein A	5	5	1	1	4290	151	1135		572	998	905	PROKKA_00395	PROKKA_00408___408		PROKKA_00402___4599	PROKKA_01785___8051	PROKKA_02182___10353
licT_1		Transcription antiterminator LicT	5	5	1	1	3295	151	4534		383	842	656	PROKKA_00745	PROKKA_00781___781		PROKKA_00763___4960	PROKKA_01676___7942	PROKKA_00941___9112
hsrA		putative transport protein HsrA	5	5	1	1	6604	159	23		608	1388	1068	PROKKA_00775	PROKKA_00832___832		PROKKA_00793___4990	PROKKA_01258___7524	PROKKA_00975___9146
eno		Enolase	5	5	1	1	1142	151	1903		1277	1286	1284	PROKKA_00909	PROKKA_00971___971	PROKKA_01168___3342	PROKKA_00941___5138		PROKKA_01155___9326
merA		Mercuric reductase	5	5	1	1	2526	151	3478		149	1349	1096	PROKKA_01215	PROKKA_01400___1400	PROKKA_00704___2877		PROKKA_01558___7824	PROKKA_01401___9572
frr		Ribosome-recycling factor	5	5	1	1	5793	202	3		125	557	470	PROKKA_01257	PROKKA_01452___1452		PROKKA_01317___5517	PROKKA_00807___7073	PROKKA_01658___9829
msbA_4		Lipid A export ATP-binding/permease protein MsbA	5	5	1	1	4216	151	1449		953	1604	1472	PROKKA_01638	PROKKA_01880___1880	PROKKA_01740___3914	PROKKA_01721___5921		PROKKA_00584___8755
glcA		Glycolate permease GlcA	5	5	1	1	3582	151	1396		626	1514	1335	PROKKA_01746	PROKKA_01993___1993		PROKKA_01838___6038	PROKKA_01724___7990	PROKKA_00469___8640
lolD		Bacitracin export ATP-binding protein BceA	5	5	1	1	2440	151	1158		251	677	590	PROKKA_01812	PROKKA_02043___2043		PROKKA_01906___6106	PROKKA_01762___8028	PROKKA_00424___8595
group_608		hypothetical protein	5	5	1	1	3935	151	3944		359	806	450	PROKKA_01824	PROKKA_02057___2057	PROKKA_01897___4071	PROKKA_01922___6122		PROKKA_00413___8584
gmuE		Putative fructokinase	5	5	1	1	5983	151	525		878	974	898	PROKKA_00015	PROKKA_00014___14		PROKKA_00018___4215	PROKKA_00014___6280	PROKKA_00027___8198
gadC		Glutamate/gamma-aminobutyrate antiporter	5	5	1	1	1979	151	683		536	1442	1115	PROKKA_00058	PROKKA_00058___58		PROKKA_00053___4250	PROKKA_00046___6312	PROKKA_00084___8255
glnH_2		ABC transporter glutamine-binding protein GlnH precursor	5	5	1	1	119	242	1		818	824	819	PROKKA_00608	PROKKA_00644___644		PROKKA_00623___4820	PROKKA_00530___6796	PROKKA_00784___8955
rpiA		Ribose-5-phosphate isomerase A	5	5	1	1	3816	151	2816		692	698	693	PROKKA_00616	PROKKA_00652___652		PROKKA_00634___4831	PROKKA_00558___6824	PROKKA_00772___8943
rluB_1		Ribosomal large subunit pseudouridine synthase B	5	5	1	1	6560	151	2253		701	710	707	PROKKA_00815	PROKKA_00866___866		PROKKA_00825___5022	PROKKA_01223___7489	PROKKA_01019___9190
group_907		cyclic 3',5'-adenosine monophosphate phosphodiesterase	5	5	1	1	2102	151	3092		581	1232	1101	PROKKA_01154	PROKKA_01324___1324		PROKKA_01199___5396	PROKKA_01022___7288	PROKKA_01494___9665
group_915		mevalonate kinase	5	5	1	1	2124	161	8		566	917	841	PROKKA_01167	PROKKA_01338___1338		PROKKA_01212___5409	PROKKA_01035___7301	PROKKA_01508___9679
yheH		putative multidrug resistance ABC transporter ATP-binding/permease protein YheH	5	5	1	1	5803	168	3		1412	1802	1720	PROKKA_01266	PROKKA_01460___1460		PROKKA_01325___5525	PROKKA_00800___7066	PROKKA_01666___9837
galE		UDP-glucose 4-epimerase	5	5	1	1	2695	151	2443		989	992	991	PROKKA_01449	PROKKA_01686___1686	PROKKA_01631___3805	PROKKA_01454___5654		PROKKA_01885___10056
helD		Helicase IV	4	4	1	1	3178	151	1233		161	2309	1770	PROKKA_01656	PROKKA_01898___1898		PROKKA_01739___5939		PROKKA_00570___8741
ssaB		Manganese ABC transporter substrate-binding lipoprotein precursor	4	4	1	1	3557	151	29		590	899	818	PROKKA_01750	PROKKA_01999___1999			PROKKA_01727___7993	PROKKA_00464___8635
ymfD		Bacillibactin exporter	4	4	1	1	3928	151	4003		569	1247	1067	PROKKA_01826	PROKKA_02061___2061		PROKKA_01924___6124		PROKKA_00411___8582
macB		Macrolide export ATP-binding/permease protein MacB	4	4	1	1	2160	151	1536		1898	2339	2228	PROKKA_01910	PROKKA_02134___2134		PROKKA_02020___6220		PROKKA_02447___10618
lsrC		Autoinducer 2 import system permease protein LsrC	4	4	1	1	2155	151	1492		956	956	956	PROKKA_01916		PROKKA_01991___4165	PROKKA_02028___6228		PROKKA_01850___10021
ybjI_1		Flavin mononucleotide phosphatase YbjI	4	4	1	1	1998	151	3252		527	818	745	PROKKA_00052	PROKKA_00053___53		PROKKA_00048___4245		PROKKA_00078___8249
bglK_1		Beta-glucoside kinase	4	4	1	1	5623	188	4		446	920	796	PROKKA_00222	PROKKA_00255___255		PROKKA_00229___4426		PROKKA_02387___10558
yfnB_2		Putative HAD-hydrolase YfnB	4	4	1	1	2870	151	596		131	659	526	PROKKA_00333	PROKKA_00348___348		PROKKA_00342___4539		PROKKA_02263___10434
ugpQ		Glycerophosphoryl diester phosphodiesterase	4	4	1	1	5162	151	3426		299	695	589	PROKKA_00525	PROKKA_00562___562		PROKKA_00528___4725		PROKKA_00665___8836
yvgN_2		putative oxidoreductase/MSMEI_2347	4	4	1	1	3941	151	3941		317	836	706	PROKKA_00588	PROKKA_00626___626		PROKKA_00598___4795		PROKKA_00801___8972
glcR		HTH-type transcriptional repressor GlcR	4	4	1	1	4695	151	2792		410	764	675	PROKKA_00627	PROKKA_00659___659		PROKKA_00640___4837		PROKKA_00716___8887
group_1201		PTS system glucitol/sorbitol-specific transporter subunit IIA	4	4	1	1	1969	151	663		191	380	332	PROKKA_00681	PROKKA_00710___710		PROKKA_00698___4895		PROKKA_00871___9042
pbpB		Penicillin-binding protein 2B	4	4	1	1	6515	206	1		320	2162	1700	PROKKA_00828	PROKKA_00881___881		PROKKA_00864___5061		PROKKA_01065___9236
ytlR		Putative lipid kinase YtlR	4	4	1	1	3664	173	1		236	956	771	PROKKA_00850	PROKKA_00904___904		PROKKA_00887___5084		PROKKA_01088___9259
bglK_2		Beta-glucoside kinase	4	4	1	1	5468	151	2589		491	863	768	PROKKA_00906	PROKKA_00969___969		PROKKA_00938___5135		PROKKA_01151___9322
yflS		Putative malate transporter YflS	4	4	1	1	1032	151	1318		458	1469	1214	PROKKA_00932	PROKKA_00989___989		PROKKA_01004___5201		PROKKA_01193___9364
ytbE		putative oxidoreductase/MSMEI_2347	4	4	1	1	553	151	2720		434	836	730	PROKKA_00956	PROKKA_01017___1017		PROKKA_01030___5227		PROKKA_01229___9400
yidA_3		Sugar phosphatase YidA	4	4	1	1	554	151	2719		290	812	680	PROKKA_00957	PROKKA_01018___1018		PROKKA_01031___5228		PROKKA_01231___9402
addB		ATP-dependent helicase/deoxyribonuclease subunit B	4	4	1	1	2121	161	12		2303	3482	3186	PROKKA_01166	PROKKA_01336___1336		PROKKA_01211___5408		PROKKA_01507___9678
truB		tRNA pseudouridine synthase B	4	4	1	1	5570	165	9		653	893	827	PROKKA_01245	PROKKA_01440___1440		PROKKA_01305___5505		PROKKA_01645___9816
sdhB		L-serine dehydratase, beta chain	4	4	1	1	4378	151	2885		440	665	607	PROKKA_01381	PROKKA_01621___1621		PROKKA_01416___5616		PROKKA_01802___9973
baeS_2		Signal transduction histidine-protein kinase BaeS	4	4	1	1	2633	151	1775		479	1277	947	PROKKA_01416	PROKKA_01657___1657		PROKKA_01434___5634		PROKKA_01817___9988
bceA		Bacitracin export ATP-binding protein BceA	4	4	1	1	5763	151	1242		746	749	747	PROKKA_01661	PROKKA_01902___1902		PROKKA_01341___5541	PROKKA_01701___7967
glf		UDP-galactopyranose mutase	4	4	1	1	2336	151	4204		524	1118	966	PROKKA_01708		PROKKA_01780___3954	PROKKA_01790___5990	PROKKA_01144___7410
group_1406		FtsX-like permease family protein	4	4	1	1	5917	151	2640		800	2540	2102	PROKKA_01886	PROKKA_02102___2102		PROKKA_01998___6198		PROKKA_00249___8420
tmpC_2		Membrane lipoprotein TmpC precursor	4	4	1	1	2152	151	1516		1085	1085	1085	PROKKA_01913		PROKKA_01988___4162	PROKKA_02025___6225		PROKKA_01847___10018
mglC		beta-methylgalactoside transporter inner membrane component	4	4	1	1	2154	151	1493		1139	1163	1152	PROKKA_01915		PROKKA_01990___4164	PROKKA_02027___6227		PROKKA_01849___10020
group_1465		hypothetical protein	4	4	1	1	6014	190	3		149	224	204	PROKKA_00003			PROKKA_00003___4200	PROKKA_00003___6269	PROKKA_00003___8174
group_1466		hypothetical protein	4	4	1	1	5973	151	614		1226	1229	1227	PROKKA_00018	PROKKA_00029___29		PROKKA_00021___4218		PROKKA_00031___8202
yokD		SPBc2 prophage-derived aminoglycoside N(3')-acetyltransferase-like protein YokD	4	4	1	1	3597	151	570		803	824	817	PROKKA_00034	PROKKA_00033___33		PROKKA_01080___5277	PROKKA_01041___7307
group_1470		hypothetical protein	4	4	1	1	2173	151	3276		773	797	785	PROKKA_00037	PROKKA_00038___38		PROKKA_00026___4223		PROKKA_00059___8230
group_1471		hypothetical protein	4	4	1	1	2186	151	3267		1034	1040	1036	PROKKA_00042	PROKKA_00043___43		PROKKA_00031___4228		PROKKA_00064___8235
group_1472		GDSL-like Lipase/Acylhydrolase	4	4	1	1	2187	151	3266		572	572	572	PROKKA_00043	PROKKA_00044___44		PROKKA_00032___4229		PROKKA_00065___8236
group_1473		Major Facilitator Superfamily protein	4	4	1	1	2190	151	3264		1334	1343	1336	PROKKA_00045	PROKKA_00046___46		PROKKA_00034___4231	PROKKA_00835___7101
group_1474		hypothetical protein	4	4	1	1	2193	151	3262		344	356	353	PROKKA_00046	PROKKA_00047___47		PROKKA_02017___6217		PROKKA_00487___8658
opuBA		Choline transport ATP-binding protein OpuBA	4	4	1	1	2003	151	3259		761	761	761	PROKKA_00047	PROKKA_00048___48		PROKKA_00035___4232		PROKKA_00068___8239
lsrC_1		Autoinducer 2 import system permease protein LsrC	4	4	1	1	2002	151	3258		884	899	893	PROKKA_00048	PROKKA_00049___49		PROKKA_00036___4233		PROKKA_00069___8240
group_1477		ABC transporter substrate binding protein	4	4	1	1	2001	151	3257		992	992	992	PROKKA_00049	PROKKA_00050___50		PROKKA_00037___4234		PROKKA_00070___8241
srmB		ATP-dependent RNA helicase SrmB	4	4	1	1	1978	151	681		2825	2834	2829	PROKKA_00059	PROKKA_00059___59		PROKKA_00054___4251		PROKKA_00085___8256
group_1482		hypothetical protein	4	4	1	1	5069	151	642		218	230	224	PROKKA_00070	PROKKA_00070___70		PROKKA_00066___4263		PROKKA_00108___8279
group_1483		Acyltransferase	4	4	1	1	5070	151	641		869	869	869	PROKKA_00071	PROKKA_00071___71		PROKKA_00067___4264		PROKKA_00109___8280
group_1484		hypothetical protein	4	4	1	1	5105	151	631		758	761	758	PROKKA_00075	PROKKA_00080___80		PROKKA_00071___4268		PROKKA_00118___8289
group_1486		YycH protein	4	4	1	1	5129	176	4		1349	1355	1351	PROKKA_00084	PROKKA_00102___102		PROKKA_00077___4274		PROKKA_00129___8300
yycI		YycH protein	4	4	1	1	5130	176	5		824	824	824	PROKKA_00085	PROKKA_00103___103		PROKKA_00078___4275		PROKKA_00130___8301
htrA		Serine protease Do-like HtrA	4	4	1	1	5132	176	2		1238	1262	1246	PROKKA_00087	PROKKA_00105___105		PROKKA_00080___4277		PROKKA_00132___8303
pip		Proline iminopeptidase	4	4	1	1	2506	151	4233		881	884	881	PROKKA_00094	PROKKA_00108___108		PROKKA_00083___4280		PROKKA_00137___8308
ykoC		Putative HMP/thiamine permease protein YkoC	4	4	1	1	2505	151	4229		653	653	653	PROKKA_00095	PROKKA_00109___109		PROKKA_00084___4281		PROKKA_00138___8309
ykoD_1		Putative HMP/thiamine import ATP-binding protein YkoD	4	4	1	1	2504	151	4228		1349	1352	1349	PROKKA_00096	PROKKA_00110___110		PROKKA_00085___4282		PROKKA_00139___8310
btr_1		HTH-type transcriptional activator Btr	4	4	1	1	2503	151	4227		941	941	941	PROKKA_00097	PROKKA_00111___111		PROKKA_00086___4283		PROKKA_00140___8311
ybiR		Inner membrane protein YbiR	4	4	1	1	1665	153	25		1106	1106	1106	PROKKA_00100	PROKKA_00116___116		PROKKA_00089___4286		PROKKA_00147___8318
group_1494		Endoglucanase precursor	4	4	1	1	6382	153	21		482	1133	960	PROKKA_00108	PROKKA_00123___123		PROKKA_00095___4292		PROKKA_00155___8326
group_1496		HNH endonuclease	4	4	1	1	6388	153	17		848	851	850	PROKKA_00110	PROKKA_00126___126		PROKKA_00097___4294		PROKKA_00160___8331
group_1497		hypothetical protein	4	4	1	1	6403	156	15		476	485	479	PROKKA_00118	PROKKA_00135___135		PROKKA_00106___4303		PROKKA_00170___8341
clsA		Major cardiolipin synthase ClsA	4	4	1	1	6404	156	16		1457	1457	1457	PROKKA_00119	PROKKA_00136___136		PROKKA_00107___4304		PROKKA_00171___8342
group_1499		hypothetical protein	4	4	1	1	6405	156	17		926	926	926	PROKKA_00120	PROKKA_00137___137		PROKKA_00108___4305		PROKKA_00172___8343
epsH		Putative glycosyltransferase EpsH	4	4	1	1	6409	162	3		812	818	815	PROKKA_00123	PROKKA_00140___140		PROKKA_00111___4308		PROKKA_00175___8346
dehH1		putative hydrolase	4	4	1	1	6410	162	10		656	656	656	PROKKA_00124	PROKKA_00141___141		PROKKA_00112___4309		PROKKA_00176___8347
group_1502		transcriptional regulator BetI	4	4	1	1	6430	151	1633		683	683	683	PROKKA_00132	PROKKA_00147___147		PROKKA_00125___4322		PROKKA_00180___8351
group_1503		hypothetical protein	4	4	1	1	6431	151	1634		824	824	824	PROKKA_00133	PROKKA_00148___148		PROKKA_00126___4323		PROKKA_00181___8352
group_1504		Cysteine-rich secretory protein family protein	4	4	1	1	6438	273	1		1235	1250	1241	PROKKA_00136	PROKKA_00151___151		PROKKA_00129___4326		PROKKA_00184___8355
group_1505		hypothetical protein	4	4	1	1	6440	151	2309		740	749	744	PROKKA_00138	PROKKA_00153___153		PROKKA_00131___4328		PROKKA_00186___8357
group_1506		YibE/F-like protein	4	4	1	1	6441	151	2310		1133	1133	1133	PROKKA_00139	PROKKA_00154___154		PROKKA_00132___4329		PROKKA_00187___8358
axeA1		Acetylxylan esterase precursor	4	4	1	1	6446	151	2319		821	833	824	PROKKA_00141	PROKKA_00156___156		PROKKA_00134___4331		PROKKA_00189___8360
yicI_1		Alpha-xylosidase	4	4	1	1	6447	151	2320		3008	3017	3012	PROKKA_00142	PROKKA_00157___157		PROKKA_00135___4332		PROKKA_00191___8362
group_1509		PTS system galactitol-specific transporter subunit IIA	4	4	1	1	5387	221	2		488	503	496	PROKKA_00145	PROKKA_00160___160		PROKKA_00142___4339		PROKKA_00193___8364
iphP_1		Tyrosine-protein phosphatase precursor	4	4	1	1	5386	221	1		803	803	803	PROKKA_00146	PROKKA_00161___161		PROKKA_00143___4340		PROKKA_00194___8365
tag		DNA-3-methyladenine glycosylase 1	4	4	1	1	5378	189	1		569	572	571	PROKKA_00152	PROKKA_00167___167		PROKKA_00151___4348		PROKKA_00200___8371
group_1512		hypothetical protein	4	4	1	1	5377	189	2		485	485	485	PROKKA_00153	PROKKA_00168___168		PROKKA_00152___4349		PROKKA_00201___8372
group_1513		hypothetical protein	4	4	1	1	5341	151	240		410	437	428	PROKKA_00165	PROKKA_00183___183		PROKKA_00163___4360		PROKKA_00214___8385
lytG_1		Exo-glucosaminidase LytG precursor	4	4	1	1	5878	151	290		1223	1229	1226	PROKKA_00172	PROKKA_00204___204		PROKKA_00183___4380		PROKKA_00221___8392
atl		Bifunctional autolysin precursor	4	4	1	1	5879	151	289		1088	1109	1095	PROKKA_00173	PROKKA_00205___205		PROKKA_00184___4381		PROKKA_00222___8393
kefC		Glutathione-regulated potassium-efflux system protein KefC	4	4	1	1	5880	151	288		1835	1838	1835	PROKKA_00174	PROKKA_00206___206		PROKKA_00185___4382		PROKKA_00223___8394
afr		1,5-anhydro-D-fructose reductase	4	4	1	1	6045	151	272		965	965	965	PROKKA_00175	PROKKA_00208___208		PROKKA_00187___4384		PROKKA_00226___8397
group_1518		Aldose 1-epimerase	4	4	1	1	6070	166	7		515	560	548	PROKKA_00180	PROKKA_00213___213		PROKKA_00191___4388		PROKKA_02429___10600
lytR_1		Transcriptional regulator LytR	4	4	1	1	6069	166	6		1097	1109	1102	PROKKA_00181	PROKKA_00214___214		PROKKA_00192___4389		PROKKA_02428___10599
plsY_1		Glycerol-3-phosphate acyltransferase	4	4	1	1	6068	166	5		614	620	617	PROKKA_00182	PROKKA_00215___215		PROKKA_00193___4390		PROKKA_02427___10598
group_1521		Sulfatase	4	4	1	1	3100	166	4		2990	2990	2990	PROKKA_00183	PROKKA_00216___216		PROKKA_00194___4391		PROKKA_02426___10597
group_1522		Acid shock protein	4	4	1	1	2555	151	1874		425	446	430	PROKKA_00198	PROKKA_00234___234		PROKKA_00209___4406		PROKKA_02410___10581
group_1523		CAAX amino terminal protease self- immunity	4	4	1	1	2551	151	1863		662	662	662	PROKKA_00200	PROKKA_00236___236		PROKKA_00211___4408		PROKKA_02408___10579
yedK		Putative SOS response-associated peptidase YedK	4	4	1	1	2550	151	1862		593	599	597	PROKKA_00202	PROKKA_00238___238		PROKKA_00213___4410		PROKKA_02406___10577
group_1525		hypothetical protein	4	4	1	1	2542	222	1		584	641	614	PROKKA_00205	PROKKA_00241___241		PROKKA_00216___4413		PROKKA_02403___10574
mgtA		Magnesium-transporting ATPase, P-type 1	4	4	1	1	2541	222	2		2663	2666	2663	PROKKA_00206	PROKKA_00242___242		PROKKA_00217___4414		PROKKA_02402___10573
group_1527		hypothetical protein	4	4	1	1	5607	252	1		401	425	407	PROKKA_00225	PROKKA_00258___258		PROKKA_00232___4429		PROKKA_02384___10555
btr_2		HTH-type transcriptional activator Btr	4	4	1	1	4353	185	5		812	824	820	PROKKA_00231	PROKKA_00263___263		PROKKA_00238___4435		PROKKA_02377___10548
immR		HTH-type transcriptional regulator ImmR	4	4	1	1	4402	151	4254		182	1004	665	PROKKA_00236	PROKKA_00268___268		PROKKA_00241___4438	PROKKA_00233___6499
yveA		Aspartate-proton symporter	4	4	1	1	4345	151	4341		1592	1601	1596	PROKKA_00255	PROKKA_00277___277		PROKKA_00267___4464	PROKKA_00260___6526
ybjI_2		Flavin mononucleotide phosphatase YbjI	4	4	1	1	4346	151	4340		827	830	829	PROKKA_00256	PROKKA_00278___278		PROKKA_00268___4465		PROKKA_02350___10521
ftsL_1		Cell division protein FtsL	4	4	1	1	4057	194	2		374	377	376	PROKKA_00268	PROKKA_00291___291		PROKKA_00281___4478		PROKKA_02333___10504
rpsA		30S ribosomal protein S1	4	4	1	1	4056	194	6		362	362	362	PROKKA_00269	PROKKA_00292___292		PROKKA_00282___4479		PROKKA_02332___10503
clpC		ATP-dependent Clp protease ATP-binding subunit ClpC	4	4	1	1	4048	240	1		2477	2498	2483	PROKKA_00279	PROKKA_00302___302		PROKKA_00296___4493		PROKKA_02321___10492
ecfA1		Energy-coupling factor transporter ATP-binding protein EcfA1	4	4	1	1	2855	187	1		851	857	852	PROKKA_00315	PROKKA_00338___338		PROKKA_00332___4529		PROKKA_02281___10452
ecfA2		Energy-coupling factor transporter ATP-binding protein EcfA2	4	4	1	1	2856	187	5		806	857	828	PROKKA_00316	PROKKA_00339___339		PROKKA_00333___4530		PROKKA_02280___10451
group_1543		hypothetical protein	4	4	1	1	2868	151	595		665	758	734	PROKKA_00334	PROKKA_00349___349		PROKKA_00343___4540		PROKKA_02262___10433
czcD		Cadmium, cobalt and zinc/H( )-K( ) antiporter	4	4	1	1	3778	226	2		899	899	899	PROKKA_00336	PROKKA_00351___351		PROKKA_00345___4542		PROKKA_02260___10431
group_1545		hypothetical protein	4	4	1	1	3779	226	1		182	188	183	PROKKA_00337	PROKKA_00352___352		PROKKA_00346___4543		PROKKA_02259___10430
group_1548		preprotein translocase subunit SecE	4	4	1	1	3729	151	3545		167	170	168	PROKKA_00354	PROKKA_00368___368		PROKKA_00363___4560		PROKKA_02235___10406
group_1551		hypothetical protein	4	4	1	1	1805	151	1201		677	677	677	PROKKA_00363	PROKKA_00378___378		PROKKA_00372___4569		PROKKA_02224___10395
kcsA		pH-gated potassium channel KcsA	4	4	1	1	4133	183	4		593	845	770	PROKKA_00368	PROKKA_00383___383		PROKKA_00377___4574		PROKKA_02219___10390
dnaX		DNA polymerase III subunit tau	4	4	1	1	4139	227	4		1787	1808	1797	PROKKA_00372	PROKKA_00388___388		PROKKA_00381___4578		PROKKA_02216___10387
group_1555		hypothetical protein	4	4	1	1	4147	172	1		236	245	239	PROKKA_00376	PROKKA_00391___391		PROKKA_00386___4583		PROKKA_02213___10384
tmk		Thymidylate kinase	4	4	1	1	4146	172	5		638	650	641	PROKKA_00377	PROKKA_00392___392		PROKKA_00387___4584		PROKKA_02212___10383
group_1557		hypothetical protein	4	4	1	1	4145	172	4		320	320	320	PROKKA_00378	PROKKA_00393___393		PROKKA_00388___4585		PROKKA_02211___10382
holB		DNA polymerase III subunit delta'	4	4	1	1	4144	172	3		857	857	857	PROKKA_00379	PROKKA_00394___394		PROKKA_00389___4586		PROKKA_02210___10381
group_1559		Initiation-control protein YabA	4	4	1	1	4143	172	2		350	371	355	PROKKA_00380	PROKKA_00395___395		PROKKA_00390___4587		PROKKA_02209___10380
group_1560		Acyl-ACP thioesterase	4	4	1	1	4158	179	1		734	737	734	PROKKA_00382	PROKKA_00397___397		PROKKA_00392___4589		PROKKA_02207___10378
folT		Folate transporter FolT	4	4	1	1	4159	179	2		518	518	518	PROKKA_00383	PROKKA_00398___398		PROKKA_00393___4590		PROKKA_02206___10377
tsaB		tRNA threonylcarbamoyladenosine biosynthesis protein TsaB	4	4	1	1	4160	179	3		734	734	734	PROKKA_00384	PROKKA_00399___399		PROKKA_00394___4591		PROKKA_02205___10376
group_1563		ribosomal-protein-alanine N-acetyltransferase	4	4	1	1	4161	179	4		521	572	559	PROKKA_00385	PROKKA_00400___400		PROKKA_00395___4592		PROKKA_02204___10375
frc_1		Formyl-coenzyme A transferase	4	4	1	1	4298	151	4299		1187	1190	1187	PROKKA_00390	PROKKA_00402___402			PROKKA_00393___6659	PROKKA_02193___10364
mutL		DNA mismatch repair protein MutL	4	4	1	1	4268	216	3		1880	1925	1902	PROKKA_00404	PROKKA_00421___421		PROKKA_00410___4607		PROKKA_02166___10337
dinB_1		DNA polymerase IV	4	4	1	1	4262	214	1		1061	1148	1118	PROKKA_00409	PROKKA_00426___426		PROKKA_00415___4612		PROKKA_02161___10332
mutS2		Endonuclease MutS2	4	4	1	1	4255	268	1		2357	2357	2357	PROKKA_00416	PROKKA_00433___433		PROKKA_00422___4619		PROKKA_02154___10325
group_1571		hypothetical protein	4	4	1	1	4248	151	1434		401	410	407	PROKKA_00419	PROKKA_00445___445		PROKKA_00425___4622		PROKKA_02149___10320
group_1573		hypothetical protein	4	4	1	1	4232	151	1428		425	425	425	PROKKA_00424	PROKKA_00453___453		PROKKA_00431___4628		PROKKA_02143___10314
glpQ1		putative glycerophosphoryl diester phosphodiesterase 1	4	4	1	1	5262	151	1421		1346	1370	1363	PROKKA_00428	PROKKA_00457___457		PROKKA_00435___4632		PROKKA_02138___10309
group_1575		hypothetical protein	4	4	1	1	5256	174	4		590	629	613	PROKKA_00431	PROKKA_00460___460		PROKKA_00438___4635		PROKKA_02135___10306
group_1576		hypothetical protein	4	4	1	1	5254	174	6		608	608	608	PROKKA_00433	PROKKA_00462___462		PROKKA_00440___4637		PROKKA_02133___10304
yumC		Ferredoxin--NADP reductase 2	4	4	1	1	4948	205	5		824	995	908	PROKKA_00435	PROKKA_00464___464		PROKKA_00442___4639		PROKKA_02131___10302
cysL		HTH-type transcriptional regulator CysL	4	4	1	1	5014	151	2392		830	911	875	PROKKA_00486	PROKKA_00515___515		PROKKA_00490___4687		PROKKA_00622___8793
maa_1		Maltose O-acetyltransferase	4	4	1	1	5016	151	2390		206	530	392	PROKKA_00487	PROKKA_00516___516		PROKKA_00491___4688		PROKKA_00624___8795
cycA_1		D-serine/D-alanine/glycine transporter	4	4	1	1	5017	151	2389		1373	1373	1373	PROKKA_00488	PROKKA_00518___518		PROKKA_00492___4689		PROKKA_00625___8796
mutT4		Diadenosine hexaphosphate hydrolase	4	4	1	1	5309	151	128		410	413	412	PROKKA_00493	PROKKA_00528___528		PROKKA_00501___4698		PROKKA_00636___8807
group_1582		hypothetical protein	4	4	1	1	5322	151	2337		371	377	374	PROKKA_00498	PROKKA_00537___537		PROKKA_00509___4706		PROKKA_00642___8813
nfrA1		FMN reductase (NADPH)	4	4	1	1	5323	151	2335		758	758	758	PROKKA_00500	PROKKA_00538___538		PROKKA_00510___4707		PROKKA_01455___9626
group_1584		hypothetical protein	4	4	1	1	6455	151	2330		395	398	396	PROKKA_00513	PROKKA_00581___581		PROKKA_00514___4711		PROKKA_00653___8824
group_1585		hypothetical protein	4	4	1	1	6458	151	2277		200	209	203	PROKKA_00514	PROKKA_00548___548		PROKKA_00516___4713		PROKKA_00654___8825
group_1586		diadenosine tetraphosphatase	4	4	1	1	4788	151	3417		236	872	712	PROKKA_00516	PROKKA_00551___551		PROKKA_00517___4714		PROKKA_00656___8827
group_1592		hypothetical protein	4	4	1	1	5150	151	3421		1058	1070	1064	PROKKA_00521	PROKKA_00558___558		PROKKA_00524___4721		PROKKA_00662___8833
pspB_1		2,3-bisphosphoglycerate-dependent phosphoglycerate mutase	4	4	1	1	5152	151	3422		575	581	577	PROKKA_00522	PROKKA_00559___559		PROKKA_00525___4722		PROKKA_00663___8834
group_1597		hypothetical protein	4	4	1	1	4873	151	3383		1115	1115	1115	PROKKA_00540	PROKKA_00585___585		PROKKA_00549___4746		PROKKA_00674___8845
tagA		Putative N-acetylmannosaminyltransferase	4	4	1	1	4856	151	2328		728	731	728	PROKKA_00543	PROKKA_00591___591		PROKKA_00552___4749		PROKKA_00678___8849
mshA		D-inositol 3-phosphate glycosyltransferase	4	4	1	1	4855	151	2327		1088	1103	1093	PROKKA_00544	PROKKA_00592___592		PROKKA_00553___4750		PROKKA_00679___8850
tagB		Putative CDP-glycerol:glycerophosphate glycerophosphotransferase	4	4	1	1	4847	233	3		1151	1190	1162	PROKKA_00548	PROKKA_00596___596		PROKKA_00557___4754		PROKKA_00687___8858
group_1601		hypothetical protein	4	4	1	1	4839	169	8		455	470	461	PROKKA_00551	PROKKA_00599___599		PROKKA_00560___4757		PROKKA_00690___8861
group_1602		CamS sex pheromone cAM373 precursor	4	4	1	1	4832	210	1		1148	1148	1148	PROKKA_00556	PROKKA_00604___604		PROKKA_00565___4762		PROKKA_00695___8866
zosA_1		Zinc-transporting ATPase	4	4	1	1	4425	151	4518		1841	1901	1871	PROKKA_00568	PROKKA_01393___1393		PROKKA_01259___5457	PROKKA_00981___7247
copZ		Copper chaperone CopZ	4	4	1	1	4424	151	4519		227	230	229	PROKKA_00569	PROKKA_01392___1392		PROKKA_01258___5456	PROKKA_00982___7248
aadR		Transcriptional activatory protein AadR	4	4	1	1	4422	151	4551		626	635	631	PROKKA_00571	PROKKA_01390___1390		PROKKA_01256___5454	PROKKA_00984___7250
group_1610		putative acetyltransferase	4	4	1	1	4460	151	3925		500	500	500	PROKKA_00578	PROKKA_00614___614		PROKKA_00589___4786		PROKKA_00812___8983
group_1613		Oleate hydratase	4	4	1	1	4465	151	3937		1772	1772	1772	PROKKA_00586	PROKKA_00622___622		PROKKA_00596___4793	PROKKA_00482___6748
pyrR_1		Bifunctional protein pyrR	4	4	1	1	4004	195	5		527	530	529	PROKKA_00592	PROKKA_00628___628		PROKKA_00602___4799		PROKKA_00799___8970
bmr3_2		Multidrug resistance protein 3	4	4	1	1	4007	195	1		1415	1469	1455	PROKKA_00595	PROKKA_00630___630		PROKKA_00603___4800		PROKKA_00797___8968
glnH_1		ABC transporter glutamine-binding protein GlnH precursor	4	4	1	1	129	151	2178		818	818	818	PROKKA_00601	PROKKA_00636___636		PROKKA_00615___4812		PROKKA_00790___8961
ykoE		Putative HMP/thiamine permease protein YkoE	4	4	1	1	124	151	1632		578	578	578	PROKKA_00605	PROKKA_00640___640		PROKKA_00619___4816		PROKKA_00786___8957
udk		Uridine kinase	4	4	1	1	122	151	1642		629	644	635	PROKKA_00606	PROKKA_00642___642		PROKKA_00621___4818	PROKKA_00538___6804
group_1619		hypothetical protein	4	4	1	1	3811	151	1726		374	926	782	PROKKA_00611	PROKKA_00647___647		PROKKA_00626___4823		PROKKA_00781___8952
msmE_1		Multiple sugar-binding protein precursor	4	4	1	1	3813	151	1722		1298	1304	1301	PROKKA_00613	PROKKA_00649___649		PROKKA_00631___4828		PROKKA_00779___8950
group_1621		hypothetical protein	4	4	1	1	3814	151	1721		803	803	803	PROKKA_00614	PROKKA_00650___650		PROKKA_00632___4829		PROKKA_00774___8945
rbsK		Ribokinase	4	4	1	1	3815	151	1720		923	926	925	PROKKA_00615	PROKKA_00651___651		PROKKA_00633___4830		PROKKA_00773___8944
ybjI_4		Flavin mononucleotide phosphatase YbjI	4	4	1	1	4681	151	2826		818	827	820	PROKKA_00623	PROKKA_00657___657		PROKKA_00638___4835		PROKKA_00764___8935
group_1624		Enterocin A Immunity	4	4	1	1	4697	151	2827		356	365	359	PROKKA_00626	PROKKA_00658___658		PROKKA_00639___4836		PROKKA_00714___8885
rssA		NTE family protein RssA	4	4	1	1	4693	151	3890		848	848	848	PROKKA_00629	PROKKA_00661___661		PROKKA_00642___4839		PROKKA_00718___8889
group_1626		hypothetical protein	4	4	1	1	4480	151	3900		257	266	262	PROKKA_00638	PROKKA_00666___666		PROKKA_00648___4845		PROKKA_00735___8906
group_1627		Nitroreductase family protein	4	4	1	1	4481	151	3899		308	656	569	PROKKA_00639	PROKKA_00667___667		PROKKA_00649___4846		PROKKA_00736___8907
steT_1		Serine/threonine exchanger SteT	4	4	1	1	4539	151	690		1301	1310	1304	PROKKA_00643	PROKKA_00670___670		PROKKA_00654___4851		PROKKA_00739___8910
group_1629		Glycosyl hydrolases family 25	4	4	1	1	4540	151	689		704	707	705	PROKKA_00644	PROKKA_00671___671		PROKKA_00655___4852		PROKKA_00740___8911
cshA_2		DEAD-box ATP-dependent RNA helicase CshA	4	4	1	1	4541	151	688		1232	1241	1236	PROKKA_00645	PROKKA_00672___672		PROKKA_00656___4853		PROKKA_00741___8912
gmuC_1		Oligo-beta-mannoside permease IIC component	4	4	1	1	4543	151	687		1325	1328	1327	PROKKA_00646	PROKKA_00673___673		PROKKA_00657___4854		PROKKA_00742___8913
group_1632		GtrA-like protein	4	4	1	1	4626	209	1		521	581	542	PROKKA_00649	PROKKA_00676___676		PROKKA_00660___4857		PROKKA_00751___8922
group_1633		ribonuclease BN/unknown domain fusion protein	4	4	1	1	4629	261	1		917	926	922	PROKKA_00652	PROKKA_00679___679		PROKKA_00663___4860		PROKKA_00754___8925
thlA		Acetyl-CoA acetyltransferase	4	4	1	1	4632	151	2801		1157	1163	1160	PROKKA_00654	PROKKA_00681___681		PROKKA_00665___4862		PROKKA_00757___8928
mvaA		3-hydroxy-3-methylglutaryl-coenzyme A reductase	4	4	1	1	4633	151	2802		1211	1211	1211	PROKKA_00655	PROKKA_00682___682		PROKKA_00666___4863		PROKKA_00758___8929
recX		Regulatory protein RecX	4	4	1	1	4664	171	1		812	815	812	PROKKA_00660	PROKKA_00687___687		PROKKA_00671___4868		PROKKA_00847___9018
group_1637		hypothetical protein	4	4	1	1	4663	171	2		476	482	479	PROKKA_00661	PROKKA_00688___688		PROKKA_00672___4869		PROKKA_00848___9019
group_1638		hypothetical protein	4	4	1	1	4662	171	3		461	461	461	PROKKA_00662	PROKKA_00689___689		PROKKA_00673___4870		PROKKA_00849___9020
group_1640		Competence protein CoiA-like family protein	4	4	1	1	1908	178	5		689	878	818	PROKKA_00671	PROKKA_00700___700		PROKKA_00689___4886		PROKKA_00860___9031
group_1641		hypothetical protein	4	4	1	1	1909	178	4		617	620	617	PROKKA_00672	PROKKA_00701___701		PROKKA_00690___4887		PROKKA_00862___9033
group_1642		CYTH domain protein	4	4	1	1	1910	178	3		608	614	611	PROKKA_00673	PROKKA_00702___702		PROKKA_00691___4888		PROKKA_00863___9034
ppnK		putative inorganic polyphosphate/ATP-NAD kinase	4	4	1	1	1914	151	658		800	812	804	PROKKA_00675	PROKKA_00704___704		PROKKA_00693___4890		PROKKA_00865___9036
group_1644		SNARE associated Golgi protein	4	4	1	1	1972	151	666		692	692	692	PROKKA_00678	PROKKA_00707___707		PROKKA_00696___4893		PROKKA_00868___9039
pgl		6-phosphogluconolactonase	4	4	1	1	1971	151	665		1028	1028	1028	PROKKA_00679	PROKKA_00708___708		PROKKA_00697___4894		PROKKA_00869___9040
group_1646		pheromone autoinducer 2 transporter	4	4	1	1	1968	151	661		1187	1202	1193	PROKKA_00682	PROKKA_00711___711		PROKKA_00699___4896		PROKKA_00873___9044
group_1647		hypothetical protein	4	4	1	1	1954	164	7		389	395	390	PROKKA_00684	PROKKA_00713___713		PROKKA_00701___4898		PROKKA_00875___9046
spoIIIE		DNA translocase SpoIIIE	4	4	1	1	1953	164	6		2417	2435	2427	PROKKA_00685	PROKKA_00714___714		PROKKA_00702___4899		PROKKA_00876___9047
albF		Putative zinc protease AlbF	4	4	1	1	1951	164	4		1244	1256	1250	PROKKA_00687	PROKKA_00716___716		PROKKA_00704___4901		PROKKA_00878___9049
fabG		3-oxoacyl-[acyl-carrier-protein] reductase FabG	4	4	1	1	1950	164	3		728	728	728	PROKKA_00688	PROKKA_00717___717		PROKKA_00705___4902		PROKKA_00879___9050
group_1651		Helix-turn-helix domain protein	4	4	1	1	1949	164	2		1079	1124	1109	PROKKA_00689	PROKKA_00718___718		PROKKA_00706___4903		PROKKA_00880___9051
yigZ		IMPACT family member YigZ	4	4	1	1	1936	198	1		662	662	662	PROKKA_00694	PROKKA_00723___723		PROKKA_00711___4908		PROKKA_00885___9056
priA_1		Primosomal protein N'	4	4	1	1	1935	198	3		1280	1286	1283	PROKKA_00695	PROKKA_00724___724		PROKKA_00712___4909		PROKKA_00886___9057
group_1654		hypothetical protein	4	4	1	1	1934	198	2		695	695	695	PROKKA_00696	PROKKA_00725___725		PROKKA_00713___4910		PROKKA_00887___9058
group_1655		acid-resistance membrane protein	4	4	1	1	2809	232	2		542	542	542	PROKKA_00714	PROKKA_00743___743		PROKKA_00725___4922		PROKKA_00901___9072
group_1656		Bacterial Ig-like domain (group 3)	4	4	1	1	2817	151	3494		1625	1631	1628	PROKKA_00719	PROKKA_00748___748		PROKKA_00730___4927		PROKKA_00906___9077
cggR		Central glycolytic genes regulator	4	4	1	1	1569	151	3541		1031	1055	1037	PROKKA_00722	PROKKA_00752___752		PROKKA_00740___4937		PROKKA_00917___9088
group_1658		hypothetical protein	4	4	1	1	4988	207	3		515	521	519	PROKKA_00726	PROKKA_00757___757		PROKKA_00744___4941		PROKKA_00921___9092
ywpJ		Putative phosphatase YwpJ	4	4	1	1	4987	207	2		875	881	878	PROKKA_00727	PROKKA_00758___758		PROKKA_00745___4942		PROKKA_00922___9093
pta		Phosphate acetyltransferase	4	4	1	1	4981	258	1		989	989	989	PROKKA_00729	PROKKA_00760___760		PROKKA_00747___4944		PROKKA_00924___9095
group_1661		YbbR-like protein	4	4	1	1	3129	280	1		959	974	962	PROKKA_00738	PROKKA_00773___773		PROKKA_00756___4953		PROKKA_00933___9104
group_1662		hypothetical protein	4	4	1	1	3300	151	4538		713	722	716	PROKKA_00742	PROKKA_00777___777		PROKKA_00760___4957		PROKKA_00937___9108
yfkJ		Low molecular weight protein-tyrosine-phosphatase YfkJ	4	4	1	1	3298	151	4536		398	467	444	PROKKA_00743	PROKKA_00778___778		PROKKA_00761___4958		PROKKA_00938___9109
garK		Glycerate 2-kinase	4	4	1	1	3297	151	4535		1133	1154	1142	PROKKA_00744	PROKKA_00779___779		PROKKA_00762___4959		PROKKA_00939___9110
group_1665		esterase	4	4	1	1	3288	151	3133		947	956	950	PROKKA_00748	PROKKA_00788___788		PROKKA_00766___4963		PROKKA_00946___9117
group_1666		VanZ like family protein	4	4	1	1	6658	151	3127		515	545	524	PROKKA_00752	PROKKA_00793___793		PROKKA_00771___4968		PROKKA_00951___9122
xpsE		Type II secretion system protein E	4	4	1	1	6665	152	33		974	974	974	PROKKA_00754	PROKKA_00795___795		PROKKA_00773___4970		PROKKA_00953___9124
group_1668		type IV pilin biogenesis protein	4	4	1	1	6667	152	34		1001	1004	1002	PROKKA_00755	PROKKA_00796___796		PROKKA_00774___4971		PROKKA_00954___9125
hsdM_1		putative type I restriction enzymeP M protein	4	4	1	1	6673	152	47		1001	1001	1001	PROKKA_00760	PROKKA_00802___802		PROKKA_00780___4977		PROKKA_00959___9130
group_1670		hypothetical protein	4	4	1	1	6695	152	3		389	392	390	PROKKA_00767	PROKKA_00826___826		PROKKA_00787___4984		PROKKA_00967___9138
baeS_1		Signal transduction histidine-protein kinase BaeS	4	4	1	1	6612	181	4		1451	1457	1453	PROKKA_00769	PROKKA_00828___828		PROKKA_00789___4986		PROKKA_00969___9140
ltaS2		Lipoteichoic acid synthase 2	4	4	1	1	6608	181	6		1952	2180	2115	PROKKA_00772	PROKKA_00829___829		PROKKA_00790___4987		PROKKA_00972___9143
group_1673		VanZ like family protein	4	4	1	1	6606	181	1		602	614	605	PROKKA_00773	PROKKA_00830___830		PROKKA_00791___4988		PROKKA_00973___9144
pbpX_2		Putative penicillin-binding protein PbpX	4	4	1	1	6600	159	19		1010	1013	1012	PROKKA_00776	PROKKA_00833___833		PROKKA_00795___4992		PROKKA_00978___9149
atpH		ATP synthase subunit delta	4	4	1	1	6586	276	1		548	548	548	PROKKA_00797	PROKKA_00845___845		PROKKA_00807___5004		PROKKA_01000___9171
atpC		ATP synthase epsilon chain	4	4	1	1	6581	225	1		440	440	440	PROKKA_00801	PROKKA_00849___849		PROKKA_00811___5008		PROKKA_01004___9175
group_1678		hypothetical protein	4	4	1	1	6580	225	2		230	230	230	PROKKA_00802	PROKKA_00850___850		PROKKA_00812___5009		PROKKA_01005___9176
group_1679		hypothetical protein	4	4	1	1	6569	281	1		281	281	281	PROKKA_00808	PROKKA_00857___857		PROKKA_00818___5015		PROKKA_01012___9183
group_1680		hypothetical protein	4	4	1	1	6567	257	1		467	470	467	PROKKA_00810	PROKKA_00859___859		PROKKA_00820___5017		PROKKA_01014___9185
ezrA		Septation ring formation regulator EzrA	4	4	1	1	6565	246	1		1709	1712	1710	PROKKA_00812	PROKKA_00861___861		PROKKA_00822___5019		PROKKA_01016___9187
fgs		Folylpolyglutamate synthase	4	4	1	1	6529	196	1		1271	1283	1274	PROKKA_00817	PROKKA_00870___870		PROKKA_00853___5050		PROKKA_01051___9222
group_1683		Phosphorylated carbohydrates phosphatase	4	4	1	1	6528	196	3		677	677	677	PROKKA_00818	PROKKA_00871___871		PROKKA_00854___5051		PROKKA_01052___9223
group_1684		hypothetical protein	4	4	1	1	6527	196	2		623	632	625	PROKKA_00819	PROKKA_00872___872		PROKKA_00855___5052		PROKKA_01053___9224
mreC		Cell shape-determining protein MreC precursor	4	4	1	1	6525	170	9		851	851	851	PROKKA_00821	PROKKA_00874___874		PROKKA_00857___5054		PROKKA_01055___9226
group_1686		hypothetical protein	4	4	1	1	6524	170	8		539	539	539	PROKKA_00822	PROKKA_00875___875		PROKKA_00858___5055		PROKKA_01056___9227
group_1687		hypothetical protein	4	4	1	1	6522	170	4		329	332	329	PROKKA_00824	PROKKA_00877___877		PROKKA_00860___5057		PROKKA_01058___9229
ftsL_2		Cell division protein FtsL	4	4	1	1	6516	206	2		362	362	362	PROKKA_00827	PROKKA_00880___880		PROKKA_00863___5060		PROKKA_01063___9234
divIB		Cell division protein DivIB	4	4	1	1	6508	223	1		857	857	857	PROKKA_00832	PROKKA_00885___885		PROKKA_00868___5065		PROKKA_01069___9240
ftsA		Cell division protein FtsA	4	4	1	1	6507	223	2		1337	1355	1346	PROKKA_00833	PROKKA_00886___886		PROKKA_00869___5066		PROKKA_01070___9241
group_1691		YGGT family protein	4	4	1	1	6502	175	5		278	302	296	PROKKA_00836	PROKKA_00889___889		PROKKA_00872___5069		PROKKA_01073___9244
group_1692		hypothetical protein	4	4	1	1	6501	175	9		800	800	800	PROKKA_00837	PROKKA_00890___890		PROKKA_00873___5070		PROKKA_01074___9245
group_1693		hypothetical protein	4	4	1	1	3647	192	1		308	314	312	PROKKA_00842	PROKKA_00895___895		PROKKA_00878___5075		PROKKA_01079___9250
pspA_1		Phosphoserine phosphatase 1	4	4	1	1	3657	173	2		659	659	659	PROKKA_00846	PROKKA_00900___900		PROKKA_00883___5080		PROKKA_01084___9255
group_1695		tetratricopeptide repeat protein	4	4	1	1	3658	173	3		644	650	645	PROKKA_00847	PROKKA_00901___901		PROKKA_00884___5081		PROKKA_01085___9256
recD2		ATP-dependent RecD-like DNA helicase	4	4	1	1	3660	173	7		2351	2369	2356	PROKKA_00848	PROKKA_00902___902		PROKKA_00885___5082		PROKKA_01086___9257
group_1697		hypothetical protein	4	4	1	1	3680	157	7		344	344	344	PROKKA_00856	PROKKA_00910___910		PROKKA_00893___5090		PROKKA_01094___9265
rsmD		Ribosomal RNA small subunit methyltransferase D	4	4	1	1	3681	157	8		548	551	549	PROKKA_00857	PROKKA_00911___911		PROKKA_00894___5091		PROKKA_01095___9266
coaD		Phosphopantetheine adenylyltransferase	4	4	1	1	3682	157	9		485	494	489	PROKKA_00858	PROKKA_00912___912		PROKKA_00895___5092		PROKKA_01096___9267
lon		Lon protease	4	4	1	1	3684	157	10		1034	1043	1037	PROKKA_00859	PROKKA_00913___913		PROKKA_00896___5093		PROKKA_01097___9268
group_1701		ComEC family competence protein	4	4	1	1	3686	157	17		2285	2288	2287	PROKKA_00861	PROKKA_00915___915		PROKKA_00898___5095		PROKKA_01099___9270
group_1702		DNA polymerase III subunit delta	4	4	1	1	3687	157	16		986	989	986	PROKKA_00862	PROKKA_00916___916		PROKKA_00899___5096		PROKKA_01100___9271
group_1703		hypothetical protein	4	4	1	1	3691	263	1		833	833	833	PROKKA_00866	PROKKA_00921___921		PROKKA_00903___5100		PROKKA_01104___9275
dapF		Diaminopimelate epimerase	4	4	1	1	3700	151	2683		1004	1004	1004	PROKKA_00871	PROKKA_00927___927		PROKKA_00910___5107		PROKKA_01111___9282
yclM_1		Aspartokinase 3	4	4	1	1	3701	151	2684		1355	1373	1359	PROKKA_00872	PROKKA_00928___928		PROKKA_00911___5108		PROKKA_01112___9283
lysA		Diaminopimelate decarboxylase	4	4	1	1	3703	151	2686		1307	1316	1310	PROKKA_00873	PROKKA_00929___929		PROKKA_00912___5109		PROKKA_01116___9287
dapH		2,3,4,5-tetrahydropyridine-2,6-dicarboxylate N-acetyltransferase	4	4	1	1	3704	151	2687		707	710	709	PROKKA_00874	PROKKA_00930___930		PROKKA_00913___5110		PROKKA_01117___9288
group_1709		N-acetyldiaminopimelate deacetylase	4	4	1	1	3705	151	2688		1151	1154	1153	PROKKA_00875	PROKKA_00931___931		PROKKA_00914___5111		PROKKA_01118___9289
dapA		4-hydroxy-tetrahydrodipicolinate synthase	4	4	1	1	3706	151	2689		926	935	932	PROKKA_00876	PROKKA_00932___932		PROKKA_00915___5112		PROKKA_01119___9290
dapB		4-hydroxy-tetrahydrodipicolinate reductase	4	4	1	1	3707	151	2690		779	779	779	PROKKA_00877	PROKKA_00933___933		PROKKA_00916___5113		PROKKA_01120___9291
patA_2		Putative N-acetyl-LL-diaminopimelate aminotransferase	4	4	1	1	3708	151	2691		1166	1175	1172	PROKKA_00878	PROKKA_00934___934		PROKKA_00917___5114		PROKKA_01121___9292
pbpX_3		Putative penicillin-binding protein PbpX	4	4	1	1	4703	151	2693		1100	1109	1103	PROKKA_00880	PROKKA_00936___936		PROKKA_00919___5116		PROKKA_01124___9295
group_1714		hypothetical protein	4	4	1	1	4705	151	2696		1610	1625	1614	PROKKA_00881	PROKKA_00941___941		PROKKA_00920___5117		PROKKA_01126___9297
group_1715		DNA alkylation repair enzyme	4	4	1	1	6335	151	2644		269	671	521	PROKKA_00891	PROKKA_00950___950		PROKKA_00925___5122	PROKKA_01085___7351
gmuR_2		HTH-type transcriptional regulator GmuR	4	4	1	1	6325	151	2606		635	704	686	PROKKA_00895	PROKKA_00954___954		PROKKA_00927___5124		PROKKA_01135___9306
gmuC_2		Oligo-beta-mannoside permease IIC component	4	4	1	1	5459	151	2602		770	1352	1206	PROKKA_00899	PROKKA_00958___958		PROKKA_00931___5128	PROKKA_00188___6454
gmuR_3		HTH-type transcriptional regulator GmuR	4	4	1	1	5475	151	2596		722	722	722	PROKKA_00902	PROKKA_00965___965		PROKKA_00934___5131		PROKKA_01146___9317
pgpB		phosphatidylglycerophosphatase B	4	4	1	1	1145	151	1916		575	575	575	PROKKA_00911	PROKKA_00973___973		PROKKA_00943___5140		PROKKA_01159___9330
cbh		Choloylglycine hydrolase	4	4	1	1	1147	151	1917		713	977	911	PROKKA_00912	PROKKA_00974___974		PROKKA_00944___5141		PROKKA_01160___9331
group_1721		Fumarate reductase flavoprotein subunit precursor	4	4	1	1	1075	151	1332		1376	1382	1377	PROKKA_00928	PROKKA_00985___985		PROKKA_01000___5197		PROKKA_01174___9345
ydjP		AB hydrolase superfamily protein YdjP	4	4	1	1	1031	151	1315		791	791	791	PROKKA_00933	PROKKA_00991___991		PROKKA_01005___5202		PROKKA_01194___9365
citC		[Citrate [pro-3S]-lyase] ligase	4	4	1	1	1030	151	1314		248	1055	852	PROKKA_00934	PROKKA_00992___992		PROKKA_01006___5203		PROKKA_01195___9366
group_1724		hypothetical protein	4	4	1	1	1026	151	1310		269	455	408	PROKKA_00938	PROKKA_00994___994		PROKKA_01010___5207		PROKKA_01203___9374
group_1725		hypothetical protein	4	4	1	1	1022	151	1308		152	164	158	PROKKA_00939	PROKKA_00996___996		PROKKA_01011___5208		PROKKA_01204___9375
group_1726		hypothetical protein	4	4	1	1	1016	151	1303		371	380	377	PROKKA_00943	PROKKA_01001___1001		PROKKA_01015___5212		PROKKA_01208___9379
group_1727		hypothetical protein	4	4	1	1	1014	151	1301		326	332	330	PROKKA_00944	PROKKA_01002___1002		PROKKA_01017___5214		PROKKA_01210___9381
sorC		Sorbitol operon regulator	4	4	1	1	1011	151	1298		938	953	941	PROKKA_00945	PROKKA_01003___1003		PROKKA_01018___5215		PROKKA_01211___9382
yjjP_1		Inner membrane protein YjjP	4	4	1	1	1010	151	1297		1343	1346	1345	PROKKA_00946	PROKKA_01004___1004		PROKKA_01019___5216		PROKKA_01212___9383
group_1730		hypothetical protein	4	4	1	1	997	151	1293		362	449	383	PROKKA_00949	PROKKA_01008___1008		PROKKA_01022___5219		PROKKA_01218___9389
coaBC		Coenzyme A biosynthesis bifunctional protein CoaBC	4	4	1	1	550	151	2722		1190	1196	1193	PROKKA_00955	PROKKA_01015___1015		PROKKA_01029___5226		PROKKA_01227___9398
yhdG_1		putative amino acid permease YhdG	4	4	1	1	556	151	2714		1271	1385	1356	PROKKA_00959	PROKKA_01020___1020		PROKKA_01033___5230		PROKKA_01235___9406
yqjA		Inner membrane protein YqjA	4	4	1	1	557	151	2713		443	614	571	PROKKA_00960	PROKKA_01021___1021		PROKKA_01034___5231		PROKKA_01236___9407
group_1734		hypothetical protein	4	4	1	1	566	247	1		245	251	248	PROKKA_00966	PROKKA_01027___1027		PROKKA_01041___5238		PROKKA_01245___9416
group_1735		hypothetical protein	4	4	1	1	569	217	2		218	218	218	PROKKA_00969	PROKKA_01030___1030		PROKKA_01044___5241		PROKKA_01248___9419
dnaE		DNA polymerase III subunit alpha	4	4	1	1	570	217	1		3107	3107	3107	PROKKA_00970	PROKKA_01031___1031		PROKKA_01045___5242		PROKKA_01249___9420
xerD		Tyrosine recombinase XerD	4	4	1	1	578	163	4		905	905	905	PROKKA_00974	PROKKA_01035___1035		PROKKA_01049___5246		PROKKA_01253___9424
group_1738		hypothetical protein	4	4	1	1	579	163	3		353	362	358	PROKKA_00975	PROKKA_01036___1036		PROKKA_01050___5247		PROKKA_01254___9425
scpA		Segregation and condensation protein A	4	4	1	1	580	163	2		740	740	740	PROKKA_00976	PROKKA_01037___1037		PROKKA_01051___5248		PROKKA_01255___9426
scpB		Segregation and condensation protein B	4	4	1	1	581	163	1		590	593	591	PROKKA_00977	PROKKA_01038___1038		PROKKA_01052___5249		PROKKA_01256___9427
ribU		Riboflavin transporter RibU	4	4	1	1	592	219	2		689	722	697	PROKKA_00979	PROKKA_01040___1040		PROKKA_01054___5251		PROKKA_01258___9429
group_1742		tetratricopeptide repeat protein	4	4	1	1	598	151	2935		1247	1247	1247	PROKKA_00985	PROKKA_01046___1046		PROKKA_01060___5257		PROKKA_01264___9435
group_1743		hypothetical protein	4	4	1	1	599	151	2936		884	887	886	PROKKA_00986	PROKKA_01047___1047		PROKKA_01085___5282		PROKKA_01265___9436
cca		CCA-adding enzyme	4	4	1	1	514	151	2932		1199	1199	1199	PROKKA_00987	PROKKA_01048___1048		PROKKA_01086___5283		PROKKA_01266___9437
nhaK		Sodium, potassium, lithium and rubidium/H( ) antiporter	4	4	1	1	510	235	2		425	1601	1296	PROKKA_00991	PROKKA_01052___1052		PROKKA_01090___5287		PROKKA_01270___9441
group_1746		hypothetical protein	4	4	1	1	507	256	1		848	857	850	PROKKA_00994	PROKKA_01055___1055		PROKKA_01094___5291		PROKKA_01273___9444
galM_1		Aldose 1-epimerase	4	4	1	1	5288	151	1551		383	899	768	PROKKA_01000	PROKKA_01062___1062		PROKKA_01101___5298		PROKKA_01279___9450
group_1748		camphor resistance protein CrcB	4	4	1	1	5270	151	1558		383	449	404	PROKKA_01005	PROKKA_01066___1066		PROKKA_01106___5303		PROKKA_01283___9454
group_1749		camphor resistance protein CrcB	4	4	1	1	5266	151	1559		374	377	376	PROKKA_01006	PROKKA_01067___1067		PROKKA_01107___5304		PROKKA_01284___9455
ycaM_3		Inner membrane transporter YcaM	4	4	1	1	5216	151	3067		1472	1478	1473	PROKKA_01008	PROKKA_01074___1074		PROKKA_01112___5309	PROKKA_01887___8153
recQ		ATP-dependent DNA helicase RecQ	4	4	1	1	5202	151	3078		1766	1772	1769	PROKKA_01013	PROKKA_01083___1083		PROKKA_01115___5312		PROKKA_01299___9470
group_1753		flavodoxin	4	4	1	1	5194	151	3079		449	452	451	PROKKA_01014	PROKKA_01084___1084		PROKKA_01116___5313		PROKKA_01300___9471
ybjG		Putative undecaprenyl-diphosphatase YbjG	4	4	1	1	5190	151	3285		632	632	632	PROKKA_01017	PROKKA_01086___1086		PROKKA_01119___5316		PROKKA_01301___9472
group_1755		Putative peptidoglycan binding domain protein	4	4	1	1	1477	151	1737		1205	1205	1205	PROKKA_01022	PROKKA_01090___1090		PROKKA_01129___5326		PROKKA_01306___9477
glnP_2		Glutamine transport system permease protein GlnP	4	4	1	1	168	151	3357		659	659	659	PROKKA_01050		PROKKA_00221___2394	PROKKA_01525___5725		PROKKA_01435___9606
glnP_3		Glutamine transport system permease protein GlnP	4	4	1	1	3088	151	3358		671	674	673	PROKKA_01051		PROKKA_00222___2395	PROKKA_01524___5724		PROKKA_01436___9607
group_1760		hypothetical protein	4	4	1	1	3617	151	2983		560	623	607	PROKKA_01063			PROKKA_00977___5174	PROKKA_00949___7215	PROKKA_01125___9296
group_1761		hypothetical protein	4	4	1	1	3614	151	2760		359	368	361	PROKKA_01066			PROKKA_01068___5265	PROKKA_01054___7320	PROKKA_01326___9497
adiC		Arginine/agmatine antiporter	4	4	1	1	601	151	2938		257	1370	1087	PROKKA_01118	PROKKA_01268___1268		PROKKA_01083___5280	PROKKA_00870___7136
group_1766		hypothetical protein	4	4	1	1	486	151	2094		1028	1034	1031	PROKKA_01123	PROKKA_01279___1279		PROKKA_00946___5143	PROKKA_00930___7196
group_1767		anaerobic benzoate catabolism transcriptional regulator	4	4	1	1	305	155	10		269	365	335	PROKKA_01131	PROKKA_01289___1289		PROKKA_01180___5377		PROKKA_01472___9643
group_1768		hypothetical protein	4	4	1	1	289	155	4		608	611	608	PROKKA_01142	PROKKA_01311___1311		PROKKA_01175___5372		PROKKA_01480___9651
group_1769		hypothetical protein	4	4	1	1	291	155	1		449	458	454	PROKKA_01144	PROKKA_01312___1312		PROKKA_01174___5371		PROKKA_01482___9653
group_1770		DegV domain-containing protein	4	4	1	1	264	208	2		878	881	880	PROKKA_01146	PROKKA_01314___1314		PROKKA_01171___5368		PROKKA_01484___9655
group_1771		hypothetical protein	4	4	1	1	262	208	1		410	416	414	PROKKA_01147	PROKKA_01315___1315		PROKKA_01170___5367		PROKKA_01485___9656
carB_1		Carbamoyl-phosphate synthase large chain	4	4	1	1	260	220	2		3185	3194	3190	PROKKA_01149	PROKKA_01317___1317		PROKKA_01168___5365		PROKKA_01487___9658
carA_1		Carbamoyl-phosphate synthase small chain	4	4	1	1	259	220	1		1055	1055	1055	PROKKA_01150	PROKKA_01318___1318		PROKKA_01167___5364		PROKKA_01488___9659
gpsB		Cell cycle protein GpsB	4	4	1	1	2106	224	1		410	419	414	PROKKA_01156	PROKKA_01326___1326		PROKKA_01201___5398		PROKKA_01497___9668
group_1775		hypothetical protein	4	4	1	1	2107	224	2		563	569	567	PROKKA_01157	PROKKA_01327___1327		PROKKA_01202___5399		PROKKA_01498___9669
dnaD		DNA replication protein DnaD	4	4	1	1	2113	251	1		644	644	644	PROKKA_01161	PROKKA_01331___1331		PROKKA_01206___5403		PROKKA_01502___9673
group_1777		hypothetical protein	4	4	1	1	2118	161	9		497	500	497	PROKKA_01163	PROKKA_01333___1333		PROKKA_01208___5405		PROKKA_01504___9675
group_1778		hypothetical protein	4	4	1	1	2119	161	10		2780	2789	2783	PROKKA_01164	PROKKA_01334___1334		PROKKA_01209___5406		PROKKA_01505___9676
addA		ATP-dependent helicase/nuclease subunit A	4	4	1	1	2120	161	11		3608	3623	3615	PROKKA_01165	PROKKA_01335___1335		PROKKA_01210___5407		PROKKA_01506___9677
thrB_1		4-diphosphocytidyl-2-C-methyl-D-erythritol kinase	4	4	1	1	2126	161	6		962	965	962	PROKKA_01168	PROKKA_01339___1339		PROKKA_01214___5411		PROKKA_01509___9680
fni		Isopentenyl-diphosphate delta-isomerase	4	4	1	1	2129	151	410		1016	1019	1016	PROKKA_01170	PROKKA_01341___1341		PROKKA_01216___5413		PROKKA_01511___9682
rsmF		Ribosomal RNA small subunit methyltransferase F	4	4	1	1	939	151	413		1373	1385	1378	PROKKA_01175	PROKKA_01344___1344		PROKKA_01219___5416		PROKKA_01512___9683
group_1783		hypothetical protein	4	4	1	1	943	151	409		914	983	964	PROKKA_01176	PROKKA_01345___1345		PROKKA_01220___5417		PROKKA_01513___9684
ytrB		ABC transporter ATP-binding protein YtrB	4	4	1	1	973	151	397		707	707	707	PROKKA_01184	PROKKA_01354___1354		PROKKA_01227___5424		PROKKA_01523___9694
ytrA		HTH-type transcriptional repressor YtrA	4	4	1	1	974	151	390		365	374	371	PROKKA_01185	PROKKA_01355___1355		PROKKA_01228___5425		PROKKA_01524___9695
trmK		tRNA (adenine(22)-N(1))-methyltransferase	4	4	1	1	986	151	2113		683	686	685	PROKKA_01188	PROKKA_01358___1358		PROKKA_01231___5428		PROKKA_01527___9698
group_1787		Peptidase family M23	4	4	1	1	925	151	2112		656	674	665	PROKKA_01190	PROKKA_01360___1360		PROKKA_01233___5430		PROKKA_01529___9700
dnaG		DNA primase	4	4	1	1	885	275	1		1820	1850	1834	PROKKA_01192	PROKKA_01362___1362		PROKKA_01235___5432		PROKKA_01531___9702
recO		DNA repair protein RecO	4	4	1	1	881	249	1		752	755	752	PROKKA_01195	PROKKA_01365___1365		PROKKA_01238___5435		PROKKA_01534___9705
group_1792		glutamyl-tRNA(Gln) amidotransferase subunit E	4	4	1	1	875	151	3222		443	443	443	PROKKA_01199	PROKKA_01369___1369		PROKKA_01242___5440		PROKKA_01538___9709
group_1793		Peptidase family M23	4	4	1	1	841	151	4515		431	641	553	PROKKA_01202	PROKKA_01376___1376		PROKKA_01261___5460		PROKKA_01541___9712
group_1796		hypothetical protein	4	4	1	1	709	151	3473		1166	1166	1166	PROKKA_01223	PROKKA_01405___1405		PROKKA_01280___5480		PROKKA_01615___9786
recJ		Single-stranded-DNA-specific exonuclease RecJ	4	4	1	1	1165	212	3		2273	2273	2273	PROKKA_01236	PROKKA_01430___1430		PROKKA_01296___5496		PROKKA_01635___9806
ribF		Riboflavin biosynthesis protein RibF	4	4	1	1	5569	165	8		929	962	938	PROKKA_01244	PROKKA_01438___1438		PROKKA_01304___5504		PROKKA_01644___9815
rplGA		putative ribosomal protein YlxQ	4	4	1	1	5557	267	1		311	311	311	PROKKA_01248	PROKKA_01443___1443		PROKKA_01308___5508		PROKKA_01648___9819
rimP		Ribosome maturation factor RimP	4	4	1	1	5554	204	2		476	476	476	PROKKA_01251	PROKKA_01446___1446		PROKKA_01311___5511		PROKKA_01651___9822
yfiC		GIY-YIG nuclease superfamily protein	4	4	1	1	5799	269	1		1031	1031	1031	PROKKA_01262	PROKKA_01456___1456		PROKKA_01321___5521		PROKKA_01662___9833
group_1802		hypothetical protein	4	4	1	1	5818	264	1		260	266	263	PROKKA_01269	PROKKA_01464___1464		PROKKA_01328___5528		PROKKA_01676___9847
group_1803		GDSL-like Lipase/Acylhydrolase	4	4	1	1	5822	151	2209		758	788	777	PROKKA_01271	PROKKA_01466___1466		PROKKA_01330___5530		PROKKA_01678___9849
rimM		Ribosome maturation factor RimM	4	4	1	1	5772	270	1		515	515	515	PROKKA_01278	PROKKA_01474___1474		PROKKA_01335___5535		PROKKA_01682___9853
group_1806		putative DNA-binding protein	4	4	1	1	5769	151	1186		341	341	341	PROKKA_01281	PROKKA_01477___1477		PROKKA_01338___5538		PROKKA_01685___9856
yhdG_2		putative amino acid permease YhdG	4	4	1	1	5768	151	1191		1427	1430	1427	PROKKA_01282	PROKKA_01479___1479		PROKKA_01339___5539		PROKKA_01687___9858
smc		Chromosome partition protein Smc	4	4	1	1	5738	167	11		3569	3569	3569	PROKKA_01286	PROKKA_01483___1483		PROKKA_01344___5544		PROKKA_01691___9862
rpe		Ribulose-phosphate 3-epimerase	4	4	1	1	1517	191	2		650	650	650	PROKKA_01303	PROKKA_01499___1499		PROKKA_01360___5560		PROKKA_01708___9879
prkC		Serine/threonine-protein kinase PrkC	4	4	1	1	1519	265	1		2015	2030	2024	PROKKA_01305	PROKKA_01501___1501		PROKKA_01362___5562		PROKKA_01710___9881
fmt		Methionyl-tRNA formyltransferase	4	4	1	1	1525	182	6		944	944	944	PROKKA_01308	PROKKA_01504___1504		PROKKA_01365___5565		PROKKA_01715___9886
group_1812		ASCH domain protein	4	4	1	1	1535	197	6		263	440	394	PROKKA_01312	PROKKA_01509___1509		PROKKA_01369___5569		PROKKA_01719___9890
xseA		Exodeoxyribonuclease 7 large subunit	4	4	1	1	1543	160	7		1343	1367	1358	PROKKA_01317	PROKKA_01515___1515		PROKKA_01374___5574		PROKKA_01725___9896
folD		Bifunctional protein FolD protein	4	4	1	1	1545	160	11		848	851	850	PROKKA_01318	PROKKA_01516___1516		PROKKA_01375___5575		PROKKA_01726___9897
group_1816		hypothetical protein	4	4	1	1	1546	160	10		392	395	392	PROKKA_01319	PROKKA_01517___1517		PROKKA_01376___5576		PROKKA_01729___9900
group_1817		hypothetical protein	4	4	1	1	1547	160	9		425	434	431	PROKKA_01320	PROKKA_01518___1518		PROKKA_01377___5577		PROKKA_01730___9901
group_1818		putative peptidase	4	4	1	1	1555	274	1		1109	1109	1109	PROKKA_01322	PROKKA_01520___1520		PROKKA_01379___5579		PROKKA_01732___9903
group_1820		hypothetical protein	4	4	1	1	1483	151	2505		1367	1376	1373	PROKKA_01326	PROKKA_01523___1523		PROKKA_01383___5583		PROKKA_01735___9906
nlhH_1		Carboxylesterase NlhH	4	4	1	1	1425	151	2496		896	896	896	PROKKA_01341	PROKKA_01529___1529		PROKKA_01390___5590		PROKKA_01745___9916
ybjI_5		Flavin mononucleotide phosphatase YbjI	4	4	1	1	1563	151	3538		815	815	815	PROKKA_01345	PROKKA_01593___1593		PROKKA_01394___5594		PROKKA_00907___9078
group_1823		hypothetical protein	4	4	1	1	4735	177	4		281	281	281	PROKKA_01360	PROKKA_01601___1601		PROKKA_01401___5601		PROKKA_01750___9921
glcU_2		Glucose uptake protein GlcU	4	4	1	1	4737	177	8		863	995	896	PROKKA_01361	PROKKA_01604___1604		PROKKA_01402___5602		PROKKA_01751___9922
clcA_1		H( )/Cl(-) exchange transporter ClcA	4	4	1	1	62	151	2902		260	1346	1059	PROKKA_01374	PROKKA_01616___1616		PROKKA_01413___5613	PROKKA_00384___6650
sdhA		L-serine dehydratase, alpha chain	4	4	1	1	4379	151	2883		881	905	887	PROKKA_01382	PROKKA_01622___1622		PROKKA_01417___5617		PROKKA_01804___9975
yecD		putative hydrolase	4	4	1	1	6317	151	1852		347	554	502	PROKKA_01407	PROKKA_01649___1649	PROKKA_00282___2455			PROKKA_01139___9310
group_1830		hypothetical protein	4	4	1	1	2623	151	1800		272	758	634	PROKKA_01412	PROKKA_01653___1653		PROKKA_01430___5630		PROKKA_01811___9982
group_1831		OsmC-like protein	4	4	1	1	2626	151	1782		404	407	406	PROKKA_01414	PROKKA_01655___1655		PROKKA_01432___5632		PROKKA_01815___9986
ywaC		GTP pyrophosphokinase YwaC	4	4	1	1	2635	151	1773		596	614	608	PROKKA_01418	PROKKA_01659___1659		PROKKA_01437___5637	PROKKA_00713___6979
emrB		Multidrug export protein EmrB	4	4	1	1	2596	151	4019		1472	1472	1472	PROKKA_01431	PROKKA_01661___1661		PROKKA_00734___4931	PROKKA_00729___6995
lacZ		Beta-galactosidase LacZ	4	4	1	1	2687	151	2548		1073	2006	1772	PROKKA_01443	PROKKA_01681___1681		PROKKA_01449___5649		PROKKA_01875___10046
group_1835		hypothetical protein	4	4	1	1	1339	151	2384		989	1010	997	PROKKA_01477	PROKKA_01691___1691		PROKKA_01484___5684		PROKKA_01889___10060
miaA		tRNA dimethylallyltransferase	4	4	1	1	2880	199	5		920	962	941	PROKKA_01483	PROKKA_01695___1695		PROKKA_01488___5688		PROKKA_01896___10067
group_1837		hypothetical protein	4	4	1	1	2882	200	1		218	239	228	PROKKA_01485	PROKKA_01697___1697		PROKKA_01490___5690		PROKKA_01898___10069
gluP		Rhomboid protease GluP	4	4	1	1	2883	200	2		680	686	681	PROKKA_01486	PROKKA_01698___1698		PROKKA_01491___5691		PROKKA_01899___10070
group_1839		5-formyltetrahydrofolate cyclo-ligase family protein	4	4	1	1	2884	200	3		560	596	570	PROKKA_01487	PROKKA_01699___1699		PROKKA_01492___5692		PROKKA_01900___10071
group_1841		Bacterial low temperature requirement A protein (LtrA)	4	4	1	1	2892	151	1772		137	461	245	PROKKA_01494	PROKKA_01706___1706		PROKKA_00976___5173	PROKKA_00712___6978
pepT_2		Peptidase T	4	4	1	1	2896	151	1771		1283	1286	1283	PROKKA_01495	PROKKA_01707___1707		PROKKA_01131___5328		PROKKA_01310___9481
group_1843		Putative TrmH family tRNA/rRNA methyltransferase	4	4	1	1	3077	151	3351		767	767	767	PROKKA_01501	PROKKA_01713___1713		PROKKA_01528___5728		PROKKA_01913___10084
acyP		Acylphosphatase	4	4	1	1	3076	151	3350		272	272	272	PROKKA_01502	PROKKA_01714___1714		PROKKA_01529___5729		PROKKA_01914___10085
misCB		Membrane protein insertase MisCB precursor	4	4	1	1	3075	151	3349		962	968	965	PROKKA_01503	PROKKA_01715___1715		PROKKA_01530___5730		PROKKA_01915___10086
arlS_1		Signal transduction histidine-protein kinase ArlS	4	4	1	1	3074	151	3348		1559	1577	1568	PROKKA_01504	PROKKA_01716___1716		PROKKA_01534___5734		PROKKA_01917___10088
group_1848		hypothetical protein	4	4	1	1	3069	203	3		509	563	544	PROKKA_01506	PROKKA_01719___1719		PROKKA_01536___5736		PROKKA_01919___10090
group_1849		hypothetical protein	4	4	1	1	3068	203	2		1151	1151	1151	PROKKA_01507	PROKKA_01720___1720		PROKKA_01537___5737		PROKKA_01921___10092
dnaI		Primosomal protein DnaI	4	4	1	1	3026	218	2		908	917	910	PROKKA_01523	PROKKA_01732___1732		PROKKA_01560___5760		PROKKA_01941___10112
dnaB		Replication initiation and membrane attachment protein	4	4	1	1	3025	218	1		1331	1349	1338	PROKKA_01524	PROKKA_01733___1733		PROKKA_01561___5761		PROKKA_01942___10113
coaE		Dephospho-CoA kinase	4	4	1	1	3016	213	2		602	629	608	PROKKA_01526	PROKKA_01735___1735		PROKKA_01563___5763		PROKKA_01944___10115
purF		Amidophosphoribosyltransferase precursor	4	4	1	1	2728	151	915		1433	1478	1452	PROKKA_01533	PROKKA_01766___1766	PROKKA_01305___3479			PROKKA_01857___10028
purQ		Phosphoribosylformylglycinamidine synthase 1	4	4	1	1	2730	151	917		671	674	671	PROKKA_01535	PROKKA_01768___1768	PROKKA_01307___3481			PROKKA_01859___10030
group_1856		phosphoribosylformylglycinamidine synthase subunit PurS	4	4	1	1	2731	151	918		248	254	251	PROKKA_01536	PROKKA_01769___1769	PROKKA_01308___3482			PROKKA_01860___10031
purK		N5-carboxyaminoimidazole ribonucleotide synthase	4	4	1	1	2747	151	920		1124	1178	1146	PROKKA_01538	PROKKA_01771___1771	PROKKA_01311___3485			PROKKA_01866___10037
purE		N5-carboxyaminoimidazole ribonucleotide mutase	4	4	1	1	2751	151	921		485	491	487	PROKKA_01539	PROKKA_01772___1772	PROKKA_01312___3486			PROKKA_01867___10038
group_1859		Bacterial ABC transporter protein EcsB	4	4	1	1	6098	245	1		1187	1232	1208	PROKKA_01561	PROKKA_01789___1789		PROKKA_01579___5779		PROKKA_01997___10168
group_1860		hypothetical protein	4	4	1	1	6091	151	3843		335	356	345	PROKKA_01564	PROKKA_01792___1792		PROKKA_01582___5782		PROKKA_02002___10173
group_1861		chromosome segregation protein	4	4	1	1	6079	151	3849		2495	2501	2497	PROKKA_01567	PROKKA_01796___1796		PROKKA_01588___5788		PROKKA_02006___10177
yhaO		putative metallophosphoesterase YhaO	4	4	1	1	6078	151	3850		1211	1220	1215	PROKKA_01568	PROKKA_01797___1797		PROKKA_01589___5789		PROKKA_02007___10178
group_1863		hypothetical protein	4	4	1	1	6077	151	3851		350	350	350	PROKKA_01569	PROKKA_01798___1798		PROKKA_01590___5790		PROKKA_02008___10179
rluD_3		Ribosomal large subunit pseudouridine synthase D	4	4	1	1	6074	151	3854		845	857	854	PROKKA_01571	PROKKA_01800___1800		PROKKA_01592___5792		PROKKA_02010___10181
yciB		Putative L,D-transpeptidase YciB precursor	4	4	1	1	6274	151	2574		467	689	626	PROKKA_01577	PROKKA_01822___1822		PROKKA_01657___5857		PROKKA_02052___10223
nnrD		ADP-dependent (S)-NAD(P)H-hydrate dehydratase	4	4	1	1	6275	151	2575		848	848	848	PROKKA_01578	PROKKA_01823___1823		PROKKA_01658___5858		PROKKA_02053___10224
dacA		D-alanyl-D-alanine carboxypeptidase DacA precursor	4	4	1	1	6276	151	2576		1295	1301	1298	PROKKA_01579	PROKKA_01824___1824		PROKKA_01659___5859		PROKKA_02054___10225
group_1868		DNA-binding transcriptional activator PspC	4	4	1	1	6277	151	2579		308	329	318	PROKKA_01581	PROKKA_01826___1826		PROKKA_01661___5861		PROKKA_02056___10227
group_1869	pbpX_2	Putative penicillin-binding protein PbpX	4	4	1	1	5238	151	112		992	1037	1023	PROKKA_01582			PROKKA_00587___4784	PROKKA_01459___7725	PROKKA_01416___9587
group_1873		phosphatidylglycerophosphatase B	4	4	1	1	2398	151	420		659	665	662	PROKKA_01595	PROKKA_01836___1836		PROKKA_01664___5864		PROKKA_02076___10247
group_1874		ribosomal-protein-S5-alanine N-acetyltransferase	4	4	1	1	3213	243	1		551	551	551	PROKKA_01609	PROKKA_01848___1848		PROKKA_01692___5892		PROKKA_00609___8780
nlhH_2		Carboxylesterase NlhH	4	4	1	1	3217	271	1		794	797	794	PROKKA_01611	PROKKA_01850___1850		PROKKA_01694___5894		PROKKA_00607___8778
ntd_2		Nucleoside deoxyribosyltransferase	4	4	1	1	3279	151	1704		503	503	503	PROKKA_01613	PROKKA_01852___1852		PROKKA_01696___5896		PROKKA_00581___8752
sad		Succinate semialdehyde dehydrogenase [NAD(P) ] Sad	4	4	1	1	3280	151	1702		1382	1382	1382	PROKKA_01614	PROKKA_01853___1853		PROKKA_01697___5897		PROKKA_00605___8776
group_1878		hypothetical protein	4	4	1	1	3281	151	1695		1016	1043	1031	PROKKA_01617	PROKKA_01858___1858		PROKKA_01699___5899		PROKKA_00604___8775
ydgH		Putative membrane protein YdgH	4	4	1	1	3201	151	1694		3608	3758	3680	PROKKA_01618	PROKKA_01859___1859		PROKKA_01700___5900		PROKKA_00603___8774
icaR		Bacterial regulatory proteins, tetR family	4	4	1	1	3200	151	1693		563	575	571	PROKKA_01619	PROKKA_01860___1860		PROKKA_01701___5901		PROKKA_00602___8773
group_1881		hypothetical protein	4	4	1	1	3199	151	1692		944	956	949	PROKKA_01620	PROKKA_01861___1861		PROKKA_01702___5902		PROKKA_00601___8772
polC_3		DNA polymerase III PolC-type	4	4	1	1	3144	151	981		953	956	955	PROKKA_01629	PROKKA_01870___1870		PROKKA_01711___5911		PROKKA_00591___8762
group_1883		hypothetical protein	4	4	1	1	3139	151	983		635	647	639	PROKKA_01631	PROKKA_01872___1872		PROKKA_01713___5913	PROKKA_01656___7922
group_1887		hypothetical protein	4	4	1	1	3196	151	1675		362	395	373	PROKKA_01647	PROKKA_01889___1889		PROKKA_01730___5930	PROKKA_01642___7908
tesA		multifunctional acyl-CoA thioesterase I and protease I and lysophospholipase L1	4	4	1	1	3183	151	1212		557	560	559	PROKKA_01651	PROKKA_01893___1893		PROKKA_01734___5934		PROKKA_00575___8746
fliY		Cystine-binding periplasmic protein precursor	4	4	1	1	3181	151	1214		803	818	813	PROKKA_01653	PROKKA_01895___1895		PROKKA_01736___5936		PROKKA_00573___8744
artQ_2		Arginine transport system permease protein ArtQ	4	4	1	1	3179	151	1232		593	647	633	PROKKA_01655	PROKKA_01897___1897		PROKKA_01738___5938		PROKKA_00571___8742
group_1891		Matrixin	4	4	1	1	3176	151	1235		683	746	700	PROKKA_01658	PROKKA_01899___1899		PROKKA_01740___5940		PROKKA_00569___8740
group_1892		hypothetical protein	4	4	1	1	5762	151	1243		1271	1274	1271	PROKKA_01662	PROKKA_01903___1903		PROKKA_01742___5942		PROKKA_00567___8738
group_1893		hypothetical protein	4	4	1	1	1083	151	1258		158	335	267	PROKKA_01666	PROKKA_01906___1906		PROKKA_01746___5946		PROKKA_00562___8733
simA		6-phospho-alpha-glucosidase 1	4	4	1	1	1094	151	1337		191	1337	1050	PROKKA_01670	PROKKA_01910___1910	PROKKA_01662___3836	PROKKA_01750___5950
ywqE		Tyrosine-protein phosphatase YwqE	4	4	1	1	2324	151	4163		770	770	770	PROKKA_01717	PROKKA_01961___1961		PROKKA_01797___5997		PROKKA_00510___8681
cap8A		Capsular polysaccharide type 8 biosynthesis protein cap8A	4	4	1	1	2322	151	4161		869	884	876	PROKKA_01719	PROKKA_01963___1963		PROKKA_01799___5999		PROKKA_00508___8679
mepS_1		Murein DD-endopeptidase MepS/Murein LD-carboxypeptidase precursor	4	4	1	1	2210	158	18		875	932	899	PROKKA_01724	PROKKA_01974___1974		PROKKA_01808___6008		PROKKA_00503___8674
mepS_2		Murein DD-endopeptidase MepS/Murein LD-carboxypeptidase precursor	4	4	1	1	2201	158	10		743	788	768	PROKKA_01725	PROKKA_01975___1975		PROKKA_01809___6009		PROKKA_00501___8672
mepH		Murein DD-endopeptidase MepH precursor	4	4	1	1	2199	158	9		551	554	552	PROKKA_01726	PROKKA_01976___1976		PROKKA_01810___6010		PROKKA_00494___8665
gmk_2		Guanylate kinase	4	4	1	1	2198	158	8		428	548	515	PROKKA_01727	PROKKA_01977___1977		PROKKA_01811___6011		PROKKA_00493___8664
group_1907		hypothetical protein	4	4	1	1	2196	151	3231		1505	1511	1507	PROKKA_01729	PROKKA_01979___1979		PROKKA_01813___6013		PROKKA_00491___8662
group_1908		hypothetical protein	4	4	1	1	2195	151	3232		620	746	652	PROKKA_01730	PROKKA_01980___1980		PROKKA_01814___6014		PROKKA_00490___8661
group_1909		hypothetical protein	4	4	1	1	2194	151	3233		530	557	539	PROKKA_01733	PROKKA_01981___1981		PROKKA_01818___6018		PROKKA_00486___8657
group_1910		hypothetical protein	4	4	1	1	1749	151	3230		587	776	699	PROKKA_01734	PROKKA_01982___1982		PROKKA_01819___6019		PROKKA_00484___8655
yurY		putative ABC transporter ATP-binding protein	4	4	1	1	1736	151	3226		134	794	484	PROKKA_01737	PROKKA_01373___1373	PROKKA_01657___3831			PROKKA_00708___8879
group_1912		hypothetical protein	4	4	1	1	1748	151	3206		485	485	485	PROKKA_01738	PROKKA_01983___1983		PROKKA_01820___6020		PROKKA_00483___8654
yjjP_2		Inner membrane protein YjjP	4	4	1	1	1747	151	3205		770	770	770	PROKKA_01739	PROKKA_01984___1984		PROKKA_01821___6021		PROKKA_00482___8653
group_1914		hypothetical protein	4	4	1	1	3563	151	1381		374	377	375	PROKKA_01741	PROKKA_01986___1986		PROKKA_01823___6023		PROKKA_00480___8651
lytR_3		Transcriptional regulator LytR	4	4	1	1	3571	151	1386		1232	1274	1246	PROKKA_01743	PROKKA_01989___1989		PROKKA_01827___6027		PROKKA_00476___8647
srlR		Glucitol operon repressor	4	4	1	1	3550	151	1052		755	776	761	PROKKA_01756	PROKKA_02005___2005		PROKKA_01845___6045		PROKKA_00458___8629
yicI_3		Alpha-xylosidase	4	4	1	1	3513	151	1028		2303	2306	2304	PROKKA_01786	PROKKA_02014___2014		PROKKA_01871___6071	PROKKA_01734___8000
group_1920		Enterocin A Immunity	4	4	1	1	3484	151	1087		323	398	341	PROKKA_01789	PROKKA_02018___2018		PROKKA_01876___6076		PROKKA_00450___8621
group_1921		hypothetical protein	4	4	1	1	887	259	1		776	785	781	PROKKA_01797	PROKKA_02028___2028		PROKKA_01888___6088		PROKKA_00442___8613
noc		Nucleoid occlusion protein	4	4	1	1	2461	154	2		830	839	835	PROKKA_01802	PROKKA_02033___2033		PROKKA_01893___6093		PROKKA_00437___8608
group_1923		Colicin V production protein	4	4	1	1	2459	154	6		536	536	536	PROKKA_01804	PROKKA_02035___2035		PROKKA_01895___6095		PROKKA_00435___8606
apbE		Thiamine biosynthesis lipoprotein ApbE precursor	4	4	1	1	2458	154	7		929	929	929	PROKKA_01805	PROKKA_02036___2036		PROKKA_01896___6096		PROKKA_00434___8605
iphP_2		Tyrosine-protein phosphatase precursor	4	4	1	1	2457	154	8		791	791	791	PROKKA_01806	PROKKA_02037___2037		PROKKA_01897___6097		PROKKA_00433___8604
azr		NADPH azoreductase	4	4	1	1	2456	154	9		548	548	548	PROKKA_01807	PROKKA_02038___2038		PROKKA_01898___6098		PROKKA_00432___8603
group_1927		hypothetical protein	4	4	1	1	2449	154	23		623	623	623	PROKKA_01809	PROKKA_02040___2040		PROKKA_01900___6100		PROKKA_00427___8598
group_1928		FtsX-like permease family protein	4	4	1	1	2435	151	1157		1061	1061	1061	PROKKA_01813	PROKKA_02044___2044		PROKKA_01907___6107		PROKKA_00423___8594
group_1929		hypothetical protein	4	4	1	1	2434	151	1156		524	527	526	PROKKA_01814	PROKKA_02045___2045		PROKKA_01908___6108		PROKKA_00422___8593
group_1930		hypothetical protein	4	4	1	1	3895	151	1118		761	761	761	PROKKA_01817	PROKKA_02048___2048		PROKKA_01911___6111		PROKKA_00419___8590
group_1931		hypothetical protein	4	4	1	1	3896	151	1117		638	644	641	PROKKA_01818	PROKKA_02049___2049		PROKKA_01912___6112		PROKKA_00418___8589
group_1932		hypothetical protein	4	4	1	1	3898	151	1116		485	797	717	PROKKA_01819	PROKKA_02050___2050		PROKKA_01913___6113		PROKKA_00417___8588
group_1933		hypothetical protein	4	4	1	1	3930	151	3945		980	998	986	PROKKA_01825	PROKKA_02060___2060		PROKKA_01923___6123		PROKKA_00412___8583
ccpA_3		Catabolite control protein A	4	4	1	1	5697	151	3806		950	950	950	PROKKA_01846	PROKKA_02073___2073		PROKKA_01939___6139		PROKKA_00292___8463
iphP_3		Tyrosine-protein phosphatase precursor	4	4	1	1	5695	151	3805		773	773	773	PROKKA_01847	PROKKA_02074___2074		PROKKA_01940___6140		PROKKA_00291___8462
iap		putative endopeptidase precursor	4	4	1	1	5672	151	3743		287	485	434	PROKKA_01856	PROKKA_02079___2079		PROKKA_01956___6156		PROKKA_00283___8454
group_1938		hypothetical protein	4	4	1	1	2736	151	3713		359	362	359	PROKKA_01861	PROKKA_02084___2084		PROKKA_01969___6169		PROKKA_00275___8446
group_1939		hypothetical protein	4	4	1	1	2743	151	3787		1055	1058	1057	PROKKA_01867	PROKKA_02090___2090		PROKKA_01975___6175		PROKKA_00269___8440
spsB_2		Signal peptidase IB	4	4	1	1	6345	151	3745		632	641	634	PROKKA_01881	PROKKA_02097___2097		PROKKA_01993___6193		PROKKA_00254___8425
clpE_2		ATP-dependent Clp protease ATP-binding subunit ClpE	4	4	1	1	6344	151	3744		2126	2156	2135	PROKKA_01882	PROKKA_02098___2098		PROKKA_01994___6194		PROKKA_00253___8424
group_1942		hypothetical protein	4	4	1	1	5919	151	2639		236	236	236	PROKKA_01887	PROKKA_02103___2103		PROKKA_01999___6199		PROKKA_00247___8418
ytgP_2		putative cell division protein YtgP	4	4	1	1	5920	151	2638		1616	1616	1616	PROKKA_01888	PROKKA_02104___2104		PROKKA_02000___6200		PROKKA_00246___8417
pbpX_6		Putative penicillin-binding protein PbpX	4	4	1	1	5938	151	2628		941	944	942	PROKKA_01892	PROKKA_02115___2115		PROKKA_02003___6203		PROKKA_00237___8408
group_1945		hypothetical protein	4	4	1	1	5939	151	2619		1286	1286	1286	PROKKA_01893	PROKKA_02116___2116		PROKKA_02004___6204		PROKKA_00236___8407
group_1946		D-Ala-teichoic acid biosynthesis protein	4	4	1	1	5943	151	262		152	152	152	PROKKA_01897	PROKKA_02120___2120		PROKKA_02008___6208		PROKKA_00232___8403
group_1947		hypothetical protein	4	4	1	1	5944	151	263		296	296	296	PROKKA_01898	PROKKA_02121___2121		PROKKA_02009___6209		PROKKA_00231___8402
group_1948		hypothetical protein	4	4	1	1	5945	151	264		1136	1136	1136	PROKKA_01899	PROKKA_02122___2122		PROKKA_02010___6210		PROKKA_00230___8401
group_1949		CAAX amino terminal protease self- immunity	4	4	1	1	2165	151	1534		515	656	619	PROKKA_01908	PROKKA_02132___2132		PROKKA_02018___6218		PROKKA_02443___10614
group_1950		hypothetical protein	4	4	1	1	2161	151	1535		1103	1103	1103	PROKKA_01909	PROKKA_02133___2133		PROKKA_02019___6219		PROKKA_02444___10615
panT		Pantothenate transporter PanT	4	4	1	1	2158	151	1518		605	608	605	PROKKA_01911	PROKKA_02135___2135		PROKKA_02023___6223		PROKKA_02448___10619
xylG		Xylose import ATP-binding protein XylG	4	4	1	1	2153	151	1494		1538	1544	1541	PROKKA_01914		PROKKA_01989___4163	PROKKA_02026___6226		PROKKA_01848___10019
nagB		Glucosamine-6-phosphate deaminase	4	4	1	1	2062	151	1490		719	719	719	PROKKA_01918	PROKKA_02138___2138		PROKKA_02030___6230		PROKKA_02450___10621
group_1954		Putative phosphatase	4	4	1	1	2056	237	2		800	800	800	PROKKA_01921	PROKKA_02141___2141		PROKKA_02034___6234		PROKKA_02457___10628
group_1955		hypothetical protein	4	4	1	1	6126	151	3054		242	254	250	PROKKA_01931	PROKKA_02154___2154		PROKKA_02048___6248		PROKKA_02469___10640
copY		Transcriptional repressor CopY	4	4	1	1	6127	151	3055		440	440	440	PROKKA_01933	PROKKA_02157___2157		PROKKA_02049___6249		PROKKA_02470___10641
group_1957		hypothetical protein	4	4	1	1	6161	151	2662		1103	1109	1104	PROKKA_01941	PROKKA_02165___2165		PROKKA_02057___6257		PROKKA_02477___10648
misCA		Membrane protein insertase MisCA precursor	4	4	1	1	6146	215	1		875	875	875	PROKKA_01947	PROKKA_02171___2171		PROKKA_02064___6264		PROKKA_02482___10653
dinB_2		DNA polymerase IV	4	4	1	1	1330	151	108		1307	1319	1316		PROKKA_00580___580	PROKKA_00254___2427	PROKKA_01481___5681	PROKKA_01455___7721
iscS_2		Cysteine desulfurase	4	4	1	1	3650	192	4		1154	1157	1156		PROKKA_00897___897		PROKKA_00880___5077	PROKKA_01192___7458	PROKKA_01081___9252
hpt_2		Hypoxanthine-guanine phosphoribosyltransferase	4	4	1	1	1100	151	2171		533	536	533		PROKKA_01221___1221		PROKKA_01753___5953	PROKKA_00470___6736	PROKKA_01404___9575
rmlA		Glucose-1-phosphate thymidylyltransferase	4	4	1	1	2264	151	4119		884	884	884		PROKKA_01939___1939		PROKKA_01770___5970	PROKKA_01136___7402	PROKKA_00539___8710
rffG		dTDP-glucose 4,6-dehydratase 2	4	4	1	1	2263	151	4120		1037	1037	1037		PROKKA_01940___1940		PROKKA_01771___5971	PROKKA_01137___7403	PROKKA_00538___8709
mta		HTH-type transcriptional regulator ZntR	4	4	1	1	2262	151	4121		1172	1196	1179		PROKKA_01941___1941		PROKKA_01772___5972	PROKKA_01138___7404	PROKKA_00537___8708
group_1992		Lactate 2-monooxygenase	4	4	1	1	2054	151	1040		572	1280	1079		PROKKA_02019___2019	PROKKA_01853___4027	PROKKA_01423___5623	PROKKA_01871___8137
murI		Glutamate racemase	4	4	1	1	4247	151	1432		803	806	804	PROKKA_00420	PROKKA_00446___446		PROKKA_00426___4623		PROKKA_02148___10319
lacR_1		HTH-type transcriptional regulator LacR	4	4	1	1	2692	151	2446		1007	1007	1007	PROKKA_01446	PROKKA_01683___1683		PROKKA_01451___5651		PROKKA_01882___10053
lacL		Beta-galactosidase large subunit	4	4	1	1	2693	151	2445		1880	1886	1883	PROKKA_01447	PROKKA_01684___1684		PROKKA_01452___5652		PROKKA_01883___10054
lacM		Beta-galactosidase small subunit	4	4	1	1	2694	151	2444		950	956	951	PROKKA_01448	PROKKA_01685___1685		PROKKA_01453___5653		PROKKA_01884___10055
group_2125		RelB antitoxin	4	4	1	1	6185	151	943		308	314	311	PROKKA_01543	PROKKA_01775___1775		PROKKA_01567___5767		PROKKA_01971___10142
group_2126		hypothetical protein	4	4	1	1	6187	151	942		977	980	977	PROKKA_01544	PROKKA_01777___1777		PROKKA_01568___5768		PROKKA_01973___10144
group_2127		hypothetical protein	4	4	1	1	6191	151	936		977	977	977	PROKKA_01546	PROKKA_01781___1781		PROKKA_01572___5772		PROKKA_01975___10146
group_2134		hypothetical protein	4	4	1	1	4220	151	1450		683	743	727	PROKKA_01637	PROKKA_01879___1879		PROKKA_01720___5920	PROKKA_01665___7931
ywqD		Tyrosine-protein kinase YwqD	4	4	1	1	2323	151	4162		782	788	784	PROKKA_01718	PROKKA_01962___1962		PROKKA_01798___5998		PROKKA_00509___8680
lytR_2		Transcriptional regulator LytR	4	4	1	1	2321	151	4160		1052	1058	1054	PROKKA_01720	PROKKA_01964___1964		PROKKA_01800___6000		PROKKA_00507___8678
group_2155		hypothetical protein	4	4	1	1	3542	151	1084		209	227	213	PROKKA_01763	PROKKA_02011___2011		PROKKA_01852___6052		PROKKA_00453___8624
group_2158		Acyltransferase family protein	4	4	1	1	3414	151	4014		1109	1130	1117	PROKKA_01829	PROKKA_01808___1808		PROKKA_01607___5807	PROKKA_00726___6992
group_2195		hypothetical protein	4	4	1	1	4423	151	4520		542	557	548	PROKKA_00570	PROKKA_01391___1391		PROKKA_01257___5455	PROKKA_00983___7249
group_2310		hypothetical protein	4	4	1	1	6574	201	2		227	227	227	PROKKA_00805	PROKKA_00853___853		PROKKA_00815___5012		PROKKA_01008___9179
acm		S-layer protein precursor	4	4	1	1	1428	151	2497		467	1238	941	PROKKA_01338	PROKKA_01527___1527		PROKKA_01388___5588		PROKKA_01743___9914
slpH_2		Glycosyl hydrolases family 25	4	4	1	1	5922	151	2637		830	974	931	PROKKA_01889	PROKKA_02105___2105		PROKKA_02001___6201		PROKKA_00245___8416
appA_1		Oligopeptide-binding protein AppA precursor	4	4	1	1	5735	167	9		1520	1772	1701	PROKKA_01289	PROKKA_01485___1485			PROKKA_00782___7048	PROKKA_01693___9864
appA_2		Oligopeptide-binding protein AppA precursor	4	4	1	1	5734	167	7		1751	1769	1763	PROKKA_01290	PROKKA_01486___1486	PROKKA_01252___3426			PROKKA_01694___9865
group_342		potassium transport protein Kup	4	4	1	1	3817	151	2815		2009	2015	2013	PROKKA_00617	PROKKA_00654___654		PROKKA_00635___4832		PROKKA_00771___8942
pbpX_1		Putative penicillin-binding protein PbpX	4	4	1	1	1977	151	680		1010	1124	1073	PROKKA_00060	PROKKA_00060___60		PROKKA_00055___4252		PROKKA_00086___8257
dxs_1		1-deoxy-D-xylulose-5-phosphate synthase	4	4	1	1	3728	151	3557		251	1742	960	PROKKA_00353		PROKKA_01518___3692		PROKKA_00348___6614	PROKKA_02236___10407
pckA		phosphoenolpyruvate carboxykinase	4	4	1	1	5310	151	127		1658	1658	1658	PROKKA_00494	PROKKA_00529___529		PROKKA_00505___4702	PROKKA_00154___6420
group_460		hypothetical protein	4	4	1	1	5149	151	3420		671	719	695	PROKKA_00520	PROKKA_00557___557		PROKKA_00523___4720		PROKKA_00661___8832
oatA_1		O-acetyltransferase OatA	4	4	1	1	561	229	1		518	1919	1380	PROKKA_00963	PROKKA_01024___1024		PROKKA_01037___5234		PROKKA_01241___9412
oatA_2		O-acetyltransferase OatA	4	4	1	1	562	229	2		488	1925	1359			PROKKA_00762___2935	PROKKA_01038___5235	PROKKA_00876___7142	PROKKA_01242___9413
group_480		Aluminium resistance protein	4	4	1	1	2879	199	6		194	1250	972	PROKKA_01482	PROKKA_01694___1694		PROKKA_01487___5687		PROKKA_01894___10065
yicL_1		putative inner membrane transporter YicL	4	4	1	1	5666	151	3737		785	929	888	PROKKA_01857	PROKKA_02080___2080		PROKKA_01961___6161		PROKKA_00282___8453
gspA_1		General stress protein A	4	4	1	1	5077	151	640		776	950	905	PROKKA_00072			PROKKA_00068___4265	PROKKA_00058___6324	PROKKA_00110___8281
guaB		Inosine-5'-monophosphate dehydrogenase	4	4	1	1	2564	151	1864		1142	1142	1142	PROKKA_00192	PROKKA_00228___228		PROKKA_00203___4400		PROKKA_02416___10587
pepDA_2		Dipeptidase A	4	4	1	1	4357	185	7		584	1424	1214	PROKKA_00229	PROKKA_00262___262		PROKKA_00237___4434		PROKKA_02378___10549
pepQ		Xaa-Pro dipeptidase	4	4	1	1	4237	151	1426		1106	1106	1106		PROKKA_00455___455	PROKKA_01448___3622	PROKKA_00433___4630		PROKKA_02140___10311
ackA_2		Acetate kinase	4	4	1	1	6688	152	48		1184	1184	1184	PROKKA_00761	PROKKA_00803___803		PROKKA_00781___4978		PROKKA_00960___9131
group_536		hypothetical protein	4	4	1	1	6690	152	49		299	890	587	PROKKA_00763			PROKKA_00784___4981	PROKKA_01267___7533	PROKKA_00963___9134
ppc		Phosphoenolpyruvate carboxylase	4	4	1	1	1639	151	1537		2729	2738	2735	PROKKA_01096		PROKKA_00449___2622	PROKKA_02021___6221	PROKKA_01086___7352
group_553	zosA_1	Calcium-transporting ATPase 1	4	4	1	1	3890	151	3185		1904	2273	2180	PROKKA_01226	PROKKA_01412___1412			PROKKA_00837___7103	PROKKA_01625___9796
pepX		Xaa-Pro dipeptidyl-peptidase	4	4	1	1	4726	151	3522		2048	2381	2297	PROKKA_01358	PROKKA_01599___1599		PROKKA_01399___5599		PROKKA_01748___9919
lacS		Lactose permease	4	4	1	1	2691	151	2448		269	1919	1506	PROKKA_01444	PROKKA_01682___1682		PROKKA_01450___5650		PROKKA_01880___10051
group_581		Peptidase family M1	4	4	1	1	6188	151	941		212	1517	959	PROKKA_01545	PROKKA_01778___1778		PROKKA_01571___5771		PROKKA_01974___10145
wecA		UDP-N-acetylgalactosamine-undecaprenyl-phosphate N-acetylgalactosaminephosphotransferase	4	4	1	1	2325	151	4171		650	650	650	PROKKA_01716	PROKKA_01960___1960		PROKKA_01796___5996		PROKKA_00511___8682
rfbX_2		Putative O-antigen transporter	4	4	1	1	2345	151	4214		503	1433	1197	PROKKA_01707		PROKKA_01779___3953	PROKKA_01789___5989	PROKKA_01143___7409
group_637		DegV domain-containing protein	4	4	1	1	5984	151	522		668	929	863	PROKKA_00014	PROKKA_00013___13		PROKKA_00017___4214		PROKKA_00025___8196
oxc		Oxalyl-CoA decarboxylase	4	4	1	1	4301	151	4303		1313	1766	1631	PROKKA_00392	PROKKA_00404___404			PROKKA_00246___6512	PROKKA_02188___10359
pspB		Putative phosphoserine phosphatase 2	4	4	1	1	5154	151	3425		572	1217	760	PROKKA_00523	PROKKA_00560___560		PROKKA_00527___4724		PROKKA_00664___8835
bmr3_1		Multidrug resistance protein 3	4	4	1	1	4461	151	3932		416	1466	1203	PROKKA_00583	PROKKA_00619___619		PROKKA_00594___4791		PROKKA_00805___8976
ycaM_1		Inner membrane transporter YcaM	4	4	1	1	1577	151	3539		374	1448	1172	PROKKA_00720	PROKKA_00749___749			PROKKA_01315___7581	PROKKA_00908___9079
patB_1		Cystathionine beta-lyase PatB	4	4	1	1	6693	152	12		683	1163	978	PROKKA_00764	PROKKA_00824___824		PROKKA_00785___4982		PROKKA_00964___9135
group_850		DegV domain-containing protein	4	4	1	1	1144	151	1913		674	836	794	PROKKA_00910		PROKKA_01167___3341	PROKKA_00942___5139		PROKKA_01156___9327
tkrA		Putative 2-hydroxyacid dehydrogenase	4	4	1	1	555	151	2717		281	965	794	PROKKA_00958	PROKKA_01019___1019		PROKKA_01032___5229		PROKKA_01234___9405
xerC_2		Tyrosine recombinase XerC	4	4	1	1	5283	230	2		263	908	672	PROKKA_00997	PROKKA_01058___1058		PROKKA_01097___5294		PROKKA_01276___9447
pdxK		pyridoxamine kinase	4	4	1	1	1469	151	1268		281	848	694	PROKKA_01020	PROKKA_01088___1088		PROKKA_01124___5321	PROKKA_00741___7007
glnQ_3		Glutamine transport ATP-binding protein GlnQ	4	4	1	1	3089	151	3359		740	740	740	PROKKA_01052		PROKKA_00223___2396	PROKKA_01523___5723		PROKKA_01437___9608
steT_2		Serine/threonine exchanger SteT	4	4	1	1	2585	151	4240		308	1331	1072	PROKKA_01092	PROKKA_01261___1261	PROKKA_00231___2404			PROKKA_01392___9563
recN		DNA repair protein RecN	4	4	1	1	1536	197	5		968	1682	1503	PROKKA_01313	PROKKA_01511___1511		PROKKA_01370___5570		PROKKA_01721___9892
yoaB_1		Calcium-transporting ATPase 1	3	3	1	1	5758	151	1255		659	2651	1625				PROKKA_01744___5944	PROKKA_01690___7956	PROKKA_00565___8736
pbuG_3		Guanine/hypoxanthine permease PbuG	3	3	1	1	6117	151	3047		776	1313	1133	PROKKA_01929	PROKKA_02152___2152			PROKKA_01877___8143
group_1052	pbuG_3	Guanine/hypoxanthine permease PbuG	3	3	1	1	6125	151	3053		572	1310	1062	PROKKA_01930			PROKKA_02047___6247		PROKKA_02468___10639
group_1055		hypothetical protein	3	3	1	1	5656	151	3734		971	1031	1010				PROKKA_01966___6166	PROKKA_01099___7365	PROKKA_00279___8450
arcB_1		Ornithine carbamoyltransferase, catabolic	3	3	1	1	707	151	3467		605	1040	751		PROKKA_01409___1409		PROKKA_01282___5482		PROKKA_01619___9790
tetM		Tetracycline resistance protein TetM	3	3	1	1	1999	151	3253		1484	1928	1779		PROKKA_00052___52		PROKKA_00047___4244		PROKKA_00077___8248
slpA_2		S-layer protein precursor	3	3	1	1	5104	151	629		458	1142	907	PROKKA_00076	PROKKA_00095___95				PROKKA_00119___8290
group_1110		hypothetical protein	3	3	1	1	6046	151	271		179	815	596	PROKKA_00176	PROKKA_00209___209				PROKKA_02433___10604
slpH_4		hypothetical protein	3	3	1	1	5616	193	8		770	1016	878	PROKKA_00216	PROKKA_00250___250				PROKKA_02391___10562
rpsZ_2		30S ribosomal protein S14 type Z	3	3	1	1	6656	151	3126		185	185	185	PROKKA_00751	PROKKA_00792___792		PROKKA_00769___4966
group_1153		putative transporter YfdV	3	3	1	1	1804	151	1203		212	1181	856	PROKKA_00364	PROKKA_00379___379				PROKKA_02223___10394
ykuT		putative MscS family protein YkuT	3	3	1	1	4231	151	1429		137	851	608	PROKKA_00423	PROKKA_00452___452		PROKKA_00430___4627
malP_1		PTS system maltose-specific EIICB component	3	3	1	1	4470	151	3905		1106	1880	1622	PROKKA_00634			PROKKA_00644___4841		PROKKA_00729___8900
spsB_1		Signal peptidase IB	3	3	1	1	945	151	405		242	569	459	PROKKA_01178	PROKKA_01347___1347				PROKKA_01515___9686
yclM_2		Aspartokinase 3	3	3	1	1	725	151	4495		440	1367	1056	PROKKA_01209	PROKKA_01389___1389		PROKKA_01269___5469
catM		HTH-type transcriptional regulator CatM	3	3	1	1	3888	151	3182		506	854	737		PROKKA_01411___1411		PROKKA_01287___5487		PROKKA_01624___9795
rsmB		Ribosomal RNA small subunit methyltransferase B	3	3	1	1	1524	182	5		455	1361	1049	PROKKA_01307			PROKKA_01364___5564		PROKKA_01714___9885
group_1320		hypothetical protein	3	3	1	1	4382	151	2882		314	326	318	PROKKA_01383			PROKKA_01418___5618		PROKKA_01805___9976
yjeM		Inner membrane transporter YjeM	3	3	1	1	6302	151	1854		128	1496	1040	PROKKA_01409	PROKKA_01648___1648		PROKKA_01426___5626
purD		Phosphoribosylamine--glycine ligase	3	3	1	1	2722	151	908		1256	1271	1262	PROKKA_01529	PROKKA_01762___1762				PROKKA_01854___10025
yjeM_1		Inner membrane transporter YjeM	3	3	1	1	3699	151	2682		590	1511	1042		PROKKA_00926___926		PROKKA_00909___5106		PROKKA_01110___9281
arcA		Arginine deiminase	3	3	1	1	702	151	3180		410	1271	970		PROKKA_01410___1410		PROKKA_01285___5485		PROKKA_01622___9793
pepDA_1		Dipeptidase A	3	3	1	1	3449	151	560		455	1400	1085	PROKKA_00035	PROKKA_00036___36				PROKKA_00056___8227
ybhL		Inner membrane protein YbhL	3	3	1	1	3963	151	3215		278	710	564	PROKKA_00561	PROKKA_00610___610				PROKKA_00701___8872
group_1611		DNA-binding transcriptional repressor FabR	3	3	1	1	4463	151	3934		287	512	437	PROKKA_00585	PROKKA_00621___621		PROKKA_00595___4792
group_1794		hypothetical protein	3	3	1	1	730	151	4398		140	647	477	PROKKA_01205	PROKKA_01381___1381				PROKKA_01606___9777
group_1826		hypothetical protein	3	3	1	1	4375	151	2702		296	296	296	PROKKA_01378	PROKKA_01619___1619				PROKKA_01800___9971
group_1895		hypothetical protein	3	3	1	1	1097	151	1342		284	842	653	PROKKA_01671			PROKKA_01751___5951		PROKKA_00558___8729
group_1917		hypothetical protein	3	3	1	1	3541	151	1083		161	539	413	PROKKA_01764	PROKKA_02012___2012		PROKKA_01853___6053
mtlD		Mannitol-1-phosphate 5-dehydrogenase	3	3	1	1	5294	151	1539		209	1169	849		PROKKA_00524___524	PROKKA_00447___2620	PROKKA_00498___4695
yvqK		Cob(I)yrinic acid a,c-diamide adenosyltransferase	3	3	1	1	2174	151	3275		560	563	562	PROKKA_00038	PROKKA_00039___39				PROKKA_00060___8231
group_2013		hypothetical protein	3	3	1	1	2175	151	3274		524	524	524	PROKKA_00039	PROKKA_00040___40				PROKKA_00061___8232
group_2014		hypothetical protein	3	3	1	1	2176	151	3273		263	410	357	PROKKA_00040	PROKKA_00041___41				PROKKA_00062___8233
group_2015		hypothetical protein	3	3	1	1	2188	151	3265		182	182	182	PROKKA_00044	PROKKA_00045___45				PROKKA_00066___8237
group_2022		multidrug resistance protein MdtH	3	3	1	1	5360	151	211		1217	1217	1217	PROKKA_00161	PROKKA_00179___179				PROKKA_00211___8382
pcp		Pyrrolidone-carboxylate peptidase	3	3	1	1	6071	166	8		602	602	602	PROKKA_00179	PROKKA_00212___212				PROKKA_02430___10601
group_2024		Fibronectin type III domain protein	3	3	1	1	3101	166	3		1391	1394	1393	PROKKA_00184			PROKKA_00195___4392		PROKKA_02424___10595
group_2027		hypothetical protein	3	3	1	1	4328	151	4364		515	530	520	PROKKA_00251	PROKKA_00272___272		PROKKA_00257___4454
group_2028		hypothetical protein	3	3	1	1	4330	151	4355		275	281	279	PROKKA_00253	PROKKA_00275___275		PROKKA_00265___4462
xylB		Xylulose kinase	3	3	1	1	3731	151	3548		1484	1496	1488	PROKKA_00351	PROKKA_00366___366				PROKKA_02239___10410
group_2040		hypothetical protein	3	3	1	1	4135	183	2		182	236	200	PROKKA_00370	PROKKA_00385___385		PROKKA_00379___4576
scrB		Sucrose-6-phosphate hydrolase	3	3	1	1	4288	151	1136		1448	1457	1454	PROKKA_00396	PROKKA_00409___409		PROKKA_00403___4600
group_2044		putative HTH-type transcriptional regulator	3	3	1	1	4278	151	1128		455	473	462	PROKKA_00399	PROKKA_00416___416			PROKKA_00403___6669
slpA_3		S-layer protein precursor	3	3	1	1	4872	151	3439		752	1499	1242	PROKKA_00537			PROKKA_00541___4738		PROKKA_00671___8842
yjbC		Putative acetyltransferase YjbC	3	3	1	1	3943	151	3938		437	581	496	PROKKA_00587	PROKKA_00623___623		PROKKA_00597___4794
lmrA		Multidrug resistance ABC transporter ATP-binding and permease protein	3	3	1	1	4702	151	2829		785	1757	1275	PROKKA_00625	PROKKA_00937___937			PROKKA_00966___7232
glvR_1		HTH-type transcriptional regulator GlvR	3	3	1	1	4472	151	3904		809	812	810	PROKKA_00635	PROKKA_00663___663		PROKKA_00645___4842
crr		Glucose-specific phosphotransferase enzyme IIA component	3	3	1	1	4474	151	3902		485	485	485	PROKKA_00637	PROKKA_00665___665		PROKKA_00647___4844
group_2055		Alpha/beta hydrolase family protein	3	3	1	1	4674	151	2804		917	920	919	PROKKA_00658	PROKKA_00685___685		PROKKA_00669___4866
mecA		Adapter protein MecA	3	3	1	1	1907	178	1		740	743	741	PROKKA_00670	PROKKA_00699___699				PROKKA_00859___9030
yloB		Calcium-transporting ATPase 1	3	3	1	1	1970	151	664		2756	2759	2757	PROKKA_00680	PROKKA_00709___709				PROKKA_00870___9041
group_2058		Peptidase M16 inactive domain protein	3	3	1	1	1952	164	5		1208	1214	1212	PROKKA_00686	PROKKA_00715___715				PROKKA_00877___9048
group_2060	yidA_2	Sugar phosphatase YidA	3	3	1	1	3301	151	4539		785	815	802	PROKKA_00741	PROKKA_00776___776				PROKKA_00936___9107
group_2064		hypothetical protein	3	3	1	1	4707	151	2698		515	515	515	PROKKA_00883			PROKKA_00922___5119		PROKKA_01128___9299
licB		Lichenan-specific phosphotransferase enzyme IIB component	3	3	1	1	6324	151	2605		335	338	336	PROKKA_00896	PROKKA_00955___955		PROKKA_00928___5125
licA		Lichenan-specific phosphotransferase enzyme IIA component	3	3	1	1	6323	151	2604		371	371	371	PROKKA_00897	PROKKA_00956___956		PROKKA_00929___5126
group_2067		hypothetical protein	3	3	1	1	5460	151	2600		410	410	410	PROKKA_00900	PROKKA_00963___963		PROKKA_00932___5129
group_2068		nitroreductase A	3	3	1	1	5467	151	2588		488	488	488	PROKKA_00907			PROKKA_00939___5136		PROKKA_01153___9324
citD		Citrate lyase acyl carrier protein	3	3	1	1	1029	151	1313		293	293	293	PROKKA_00935			PROKKA_01007___5204		PROKKA_01196___9367
citF		Citrate lyase alpha chain	3	3	1	1	1027	151	1311		1541	1541	1541	PROKKA_00937			PROKKA_01009___5206		PROKKA_01198___9369
xlyA		N-acetylmuramoyl-L-alanine amidase XlyA precursor	3	3	1	1	593	219	1		461	467	463	PROKKA_00980			PROKKA_01055___5252		PROKKA_01259___9430
group_2073		DegV domain-containing protein	3	3	1	1	512	151	2930		833	851	845	PROKKA_00989	PROKKA_01050___1050		PROKKA_01088___5285
mmuM		Homocysteine S-methyltransferase	3	3	1	1	5191	151	3286		932	995	972	PROKKA_01016	PROKKA_01085___1085		PROKKA_01118___5315
group_2075	bglF_2	PTS system beta-glucoside-specific EIIBCA component	3	3	1	1	110	151	1732		1928	1934	1931	PROKKA_01024				PROKKA_00536___6802	PROKKA_01354___9525
group_2078		AMP nucleosidase	3	3	1	1	3603	151	3604		701	764	742	PROKKA_01075			PROKKA_01079___5276	PROKKA_01045___7311
group_2079		hypothetical protein	3	3	1	1	2978	151	4237		1118	1118	1118	PROKKA_01087	PROKKA_01131___1131		PROKKA_01836___6036
cmpR		HTH-type transcriptional activator CmpR	3	3	1	1	406	255	1		962	1028	987	PROKKA_01128	PROKKA_01285___1285				PROKKA_01469___9640
thrB		Homoserine kinase	3	3	1	1	729	151	4492		863	863	863	PROKKA_01206	PROKKA_01384___1384		PROKKA_01266___5466
hom		Homoserine dehydrogenase	3	3	1	1	728	151	4493		308	1235	925	PROKKA_01207	PROKKA_01385___1385		PROKKA_01267___5467
thrC		Threonine synthase	3	3	1	1	727	151	4494		1490	1490	1490	PROKKA_01208	PROKKA_01387___1387		PROKKA_01268___5468
group_2088		hypothetical protein	3	3	1	1	712	151	3457		419	539	499	PROKKA_01220			PROKKA_01277___5477		PROKKA_01612___9783
group_2089		hypothetical protein	3	3	1	1	696	151	3474		161	161	161	PROKKA_01222	PROKKA_01404___1404				PROKKA_01614___9785
metA		Homoserine O-succinyltransferase	3	3	1	1	1198	151	3174		713	794	765	PROKKA_01229	PROKKA_01415___1415				PROKKA_01631___9802
yheS_2		putative ABC transporter ATP-binding protein YheS	3	3	1	1	5567	165	7		1505	1511	1509	PROKKA_01243	PROKKA_01437___1437			PROKKA_00821___7087
group_2094		hypothetical protein	3	3	1	1	1515	191	3		305	305	305	PROKKA_01301	PROKKA_01497___1497				PROKKA_01706___9877
thiN		Thiamine pyrophosphokinase	3	3	1	1	1516	191	6		674	686	682	PROKKA_01302	PROKKA_01498___1498		PROKKA_01359___5559
group_2097		hypothetical protein	3	3	1	1	1559	151	2504		836	839	837	PROKKA_01325			PROKKA_01382___5582	PROKKA_00746___7012
ilvE		putative branched-chain-amino-acid aminotransferase	3	3	1	1	1482	151	2506		1025	1025	1025	PROKKA_01327	PROKKA_01524___1524				PROKKA_01736___9907
group_2099	rutD	acyl-CoA esterase	3	3	1	1	1429	151	2501		836	875	850	PROKKA_01336	PROKKA_01526___1526		PROKKA_01387___5587
yheI_3		putative ABC transporter ATP-binding protein	3	3	1	1	1561	151	3515		1580	1583	1581	PROKKA_01343	PROKKA_01591___1591		PROKKA_01392___5592
metQ_2		putative D-methionine-binding lipoprotein MetQ precursor	3	3	1	1	4374	151	1763		821	851	841	PROKKA_01379		PROKKA_00738___2911	PROKKA_01517___5717
group_2104		hypothetical protein	3	3	1	1	4376	151	2703		293	293	293	PROKKA_01380	PROKKA_01620___1620				PROKKA_01801___9972
npr		NADH peroxidase	3	3	1	1	2771	151	2838		1364	1364	1364	PROKKA_01386	PROKKA_01632___1632			PROKKA_00975___7241
dhaK		PTS-dependent dihydroxyacetone kinase, dihydroxyacetone-binding subunit DhaK	3	3	1	1	2649	151	2566		179	995	723	PROKKA_01419	PROKKA_00533___533				PROKKA_02073___10244
rafA		Alpha-galactosidase	3	3	1	1	2655	151	2558		2198	2201	2200	PROKKA_01424	PROKKA_01668___1668		PROKKA_01439___5639
araQ		L-arabinose transport system permease protein AraQ	3	3	1	1	2658	151	2555		833	833	833	PROKKA_01426	PROKKA_01671___1671		PROKKA_01441___5641
lacF_1		Lactose transport system permease protein LacF	3	3	1	1	2659	151	2554		875	875	875	PROKKA_01427	PROKKA_01672___1672		PROKKA_01442___5642
msmE_2		Multiple sugar-binding protein precursor	3	3	1	1	2660	151	2553		1244	1256	1252	PROKKA_01428	PROKKA_01673___1673		PROKKA_01443___5643
ackA_3		Acetate kinase	3	3	1	1	1623	151	1856		989	1208	1132	PROKKA_01473			PROKKA_01424___5624		PROKKA_01389___9560
group_2119		Bacterial membrane protein YfhO	3	3	1	1	1269	151	1753		2579	2591	2586	PROKKA_01490	PROKKA_01702___1702				PROKKA_01903___10074
add2		Aminodeoxyfutalosine deaminase	3	3	1	1	3059	180	10		1001	1004	1002	PROKKA_01515	PROKKA_01726___1726		PROKKA_01543___5743
purM		Phosphoribosylformylglycinamidine cyclo-ligase	3	3	1	1	2725	151	911		1037	1049	1041	PROKKA_01532	PROKKA_01765___1765				PROKKA_01856___10027
purL		Phosphoribosylformylglycinamidine synthase 2	3	3	1	1	2729	151	916		2228	2231	2229	PROKKA_01534	PROKKA_01767___1767				PROKKA_01858___10029
purC		Phosphoribosylaminoimidazole-succinocarboxamide synthase	3	3	1	1	2733	151	919		716	716	716	PROKKA_01537	PROKKA_01770___1770				PROKKA_01861___10032
fhs1_2		Formate--tetrahydrofolate ligase 1	3	3	1	1	2752	151	954		1661	1661	1661	PROKKA_01540	PROKKA_01773___1773				PROKKA_01868___10039
lldD		L-lactate dehydrogenase [cytochrome]	3	3	1	1	4320	151	3853		1001	1043	1022	PROKKA_01574	PROKKA_01801___1801		PROKKA_00263___4460
bca_2		YSIRK type signal peptide	3	3	1	1	3283	151	1697		788	5774	2547	PROKKA_01616	PROKKA_01857___1857			PROKKA_01678___7944
phoP		Alkaline phosphatase synthesis transcriptional regulatory protein PhoP	3	3	1	1	4202	151	1668		701	719	707	PROKKA_01640	PROKKA_01882___1882		PROKKA_01723___5923
group_2136		Peptidase propeptide and YPEB domain protein	3	3	1	1	4200	151	1670		542	548	545	PROKKA_01642	PROKKA_01884___1884		PROKKA_01725___5925
slyA		Transcriptional regulator SlyA	3	3	1	1	3191	151	1672		455	455	455	PROKKA_01644	PROKKA_01887___1887		PROKKA_01728___5928
paiA		Protease synthase and sporulation negative regulatory protein PAI 1	3	3	1	1	3194	151	1666		515	524	518	PROKKA_01645	PROKKA_01886___1886		PROKKA_01727___5927
group_2139	dppE_5	Dipeptide-binding protein DppE precursor	3	3	1	1	3195	151	1673		1637	1646	1641	PROKKA_01646	PROKKA_01888___1888		PROKKA_01729___5929
manX_2		PTS system mannose-specific EIIAB component	3	3	1	1	1081	151	1172		392	398	394	PROKKA_01665	PROKKA_01905___1905		PROKKA_01745___5945
glvR_3		HTH-type transcriptional regulator GlvR	3	3	1	1	1087	151	1336		770	776	773	PROKKA_01669	PROKKA_01909___1909		PROKKA_01749___5949
group_2142		putative acetyltransferase	3	3	1	1	2490	151	1355		563	566	564	PROKKA_01673	PROKKA_01912___1912		PROKKA_01754___5954
murQ		N-acetylmuramic acid 6-phosphate etherase	3	3	1	1	2479	151	1483		893	899	896	PROKKA_01685			PROKKA_01678___5878	PROKKA_01864___8130
bglH_4		Aryl-phospho-beta-D-glucosidase BglH	3	3	1	1	2477	151	1454		1475	1481	1478	PROKKA_01687			PROKKA_01716___5916	PROKKA_01759___8025
bglF_6		PTS system beta-glucoside-specific EIIBCA component	3	3	1	1	2418	151	1453		1874	1907	1886	PROKKA_01688			PROKKA_01717___5917	PROKKA_01760___8026
licT_3		Transcription antiterminator LicT	3	3	1	1	2417	151	1452		848	854	852	PROKKA_01689			PROKKA_01718___5918	PROKKA_01761___8027
group_2149		hypothetical protein	3	3	1	1	2208	158	15		1004	1013	1009	PROKKA_01722	PROKKA_01966___1966				PROKKA_00505___8676
sufB		FeS cluster assembly protein SufB	3	3	1	1	1721	151	3227		296	1427	1042	PROKKA_01736		PROKKA_01653___3827			PROKKA_00712___8883
group_2151		putative HTH-type transcriptional regulator	3	3	1	1	3555	151	31		437	443	439	PROKKA_01752	PROKKA_02001___2001				PROKKA_01424___9595
lptB		Lipopolysaccharide export system ATP-binding protein LptB	3	3	1	1	3521	151	1055		668	896	820	PROKKA_01759			PROKKA_01847___6047	PROKKA_01736___8002
group_2156		hypothetical protein	3	3	1	1	3544	151	1092		185	194	190	PROKKA_01787			PROKKA_01873___6073		PROKKA_00455___8626
group_2157		Putative peptidoglycan binding domain protein	3	3	1	1	3904	151	1115		1202	1217	1209	PROKKA_01820	PROKKA_02051___2051		PROKKA_01914___6114
chbC		N,N'-diacetylchitobiose permease IIC component	3	3	1	1	5444	151	2641		1241	1310	1286	PROKKA_01884	PROKKA_02100___2100				PROKKA_00251___8422
group_2164		hypothetical protein	3	3	1	1	5930	151	2636		674	680	677	PROKKA_01890	PROKKA_02106___2106				PROKKA_00244___8415
group_2167		putative Mg(2 ) transport ATPase	3	3	1	1	5969	151	611		701	704	702		PROKKA_00030___30		PROKKA_00022___4219		PROKKA_00032___8203
group_2168		hypothetical protein	3	3	1	1	1976	151	679		1190	1223	1208		PROKKA_00061___61		PROKKA_00056___4253	PROKKA_01354___7620
adaB		Methylated-DNA--protein-cysteine methyltransferase, inducible	3	3	1	1	6395	156	13		371	518	469		PROKKA_00133___133		PROKKA_00104___4301		PROKKA_00166___8337
group_2180		hypothetical protein	3	3	1	1	3092	151	1882		335	356	349		PROKKA_00219___219		PROKKA_00197___4394		PROKKA_02422___10593
group_2181		hypothetical protein	3	3	1	1	5627	188	3		263	278	272		PROKKA_00256___256		PROKKA_00230___4427		PROKKA_02386___10557
group_2182		RNA polymerase factor sigma-70	3	3	1	1	3733	388	1		545	545	545		PROKKA_00363___363		PROKKA_00359___4556		PROKKA_02241___10412
group_2183		hypothetical protein	3	3	1	1	5301	151	129		143	227	199		PROKKA_00527___527		PROKKA_00500___4697		PROKKA_00635___8806
ydhF		Oxidoreductase YdhF	3	3	1	1	133	151	2180		920	920	920		PROKKA_00634___634		PROKKA_00610___4807		PROKKA_01130___9301
group_2185		hypothetical protein	3	3	1	1	123	151	1641		434	1391	764		PROKKA_00641___641		PROKKA_00620___4817	PROKKA_00540___6806
group_2186		hypothetical protein	3	3	1	1	4655	385	2		182	188	184		PROKKA_00695___695		PROKKA_00684___4881		PROKKA_00855___9026
group_2187		GtrA-like protein	3	3	1	1	4787	151	2264		410	419	415		PROKKA_00867___867		PROKKA_00842___5039		PROKKA_01044___9215
comEA		ComE operon protein 1	3	3	1	1	3685	157	18		683	695	689		PROKKA_00914___914		PROKKA_00897___5094		PROKKA_01098___9269
group_2192		hypothetical protein	3	3	1	1	1235	151	2164		239	239	239		PROKKA_01223___1223		PROKKA_00988___5185		PROKKA_01408___9579
ribH		6,7-dimethyl-8-ribityllumazine synthase	3	3	1	1	2758	151	2744		377	479	440		PROKKA_01232___1232		PROKKA_00965___5162	PROKKA_00976___7242
dps		DNA protection during starvation protein	3	3	1	1	416	151	2089		467	467	467		PROKKA_01234___1234		PROKKA_00947___5144		PROKKA_01463___9634
group_2198		hypothetical protein	3	3	1	1	3404	151	3664		485	485	485		PROKKA_01813___1813		PROKKA_01630___5830		PROKKA_02022___10193
psaA		Manganese ABC transporter substrate-binding lipoprotein precursor	3	3	1	1	4942	151	203		887	923	899		PROKKA_01841___1841		PROKKA_01684___5884		PROKKA_02084___10255
group_2200		hypothetical protein	3	3	1	1	1084	151	1173		140	143	141		PROKKA_01907___1907		PROKKA_01747___5947		PROKKA_00561___8732
group_2201		hypothetical protein	3	3	1	1	2305	151	4106		488	503	497		PROKKA_01930___1930	PROKKA_01825___3999		PROKKA_01152___7418
murG_2		UDP-N-acetylglucosamine--N-acetylmuramyl-(pentapeptide) pyrophosphoryl-undecaprenol N-acetylglucosamine transferase	3	3	1	1	2306	151	4107		449	464	454		PROKKA_01932___1932	PROKKA_01826___4000		PROKKA_01153___7419
ydfK		putative membrane protein YdfK	3	3	1	1	3569	151	1384		224	689	534		PROKKA_01988___1988		PROKKA_01826___6026		PROKKA_00477___8648
group_2204	pspA_1	Phosphoserine phosphatase 1	3	3	1	1	2433	151	1155		599	602	600		PROKKA_02046___2046		PROKKA_01909___6109		PROKKA_00421___8592
group_2205		hypothetical protein	3	3	1	1	2735	151	3712		479	494	488		PROKKA_02083___2083		PROKKA_01968___6168		PROKKA_00276___8447
group_2207		Pyridoxamine 5'-phosphate oxidase	3	3	1	1	2586	151	4023		365	365	365			PROKKA_00230___2403		PROKKA_00732___6998	PROKKA_01391___9562
bin3		Putative transposon Tn552 DNA-invertase bin3	3	3	1	1	4768	151	3006		302	587	445			PROKKA_01928___4102	PROKKA_00574___4771		PROKKA_01294___9465
group_2246		hypothetical protein	3	3	1	1	6073	151	3816		422	428	424				PROKKA_01937___6137	PROKKA_00167___6433	PROKKA_02004___10175
group_2312		hypothetical protein	3	3	1	1	5474	151	2595		242	245	243	PROKKA_00903	PROKKA_00966___966		PROKKA_00935___5132
citE		Citrate lyase subunit beta	3	3	1	1	1028	151	1312		914	914	914	PROKKA_00936			PROKKA_01008___5205		PROKKA_01197___9368
group_2389		hypothetical protein	3	3	1	1	3523	151	1060		194	215	201	PROKKA_01762	PROKKA_02010___2010		PROKKA_01851___6051
amaA		N-acyl-L-amino acid amidohydrolase	3	3	1	1	2581	151	3484		1187	1187	1187		PROKKA_01127___1127	PROKKA_00232___2405			PROKKA_01393___9564
group_2458		hypothetical protein	3	3	1	1	3410	151	3866		329	329	329		PROKKA_01805___1805		PROKKA_01598___5798		PROKKA_02016___10187
ntpJ		Potassium/sodium uptake protein NtpJ	3	3	1	1	5201	151	3077		284	1340	988	PROKKA_01012	PROKKA_01082___1082				PROKKA_01298___9469
slpH		S-layer protein precursor	3	3	1	1	288	155	28		203	1184	822	PROKKA_01141	PROKKA_01310___1310				PROKKA_01478___9649
group_325		Transglycosylase associated protein	3	3	1	1	203	155	33		254	260	256		PROKKA_01294___1294		PROKKA_01177___5374		PROKKA_01474___9645
bglA_2		6-phospho-beta-glucosidase BglA	3	3	1	1	6326	151	2607		335	1448	1077	PROKKA_00894	PROKKA_00953___953				PROKKA_01134___9305
appA_3		Oligopeptide-binding protein AppA precursor	3	3	1	1	2785	151	2881		1745	1745	1745	PROKKA_01384	PROKKA_01629___1629				PROKKA_01787___9958
ugpC		sn-glycerol-3-phosphate import ATP-binding protein UgpC	3	3	1	1	2657	151	2557		368	1112	864	PROKKA_01425	PROKKA_01670___1670		PROKKA_01440___5640
pbpX_5		Putative penicillin-binding protein PbpX	3	3	1	1	1465	151	3283		200	1124	807		PROKKA_01087___1087		PROKKA_01126___5323		PROKKA_01303___9474
yifK_1		putative transport protein YifK	3	3	1	1	1202	151	3328		1388	1391	1390	PROKKA_00920	PROKKA_00976___976		PROKKA_00991___5188
aroE		Urocanate reductase precursor	3	3	1	1	1864	151	966		845	1880	1525				PROKKA_00653___4850	PROKKA_00048___6314	PROKKA_01871___10042
group_525	ackA_1	Acetate kinase	3	3	1	1	5299	151	1545		1184	1193	1190	PROKKA_00491	PROKKA_00525___525				PROKKA_00633___8804
group_527	gmuR_1	HTH-type transcriptional regulator GmuR	3	3	1	1	3798	151	2822		437	728	630		PROKKA_00656___656			PROKKA_00560___6826	PROKKA_00768___8939
gmuR_1		HTH-type transcriptional regulator GmuR	3	3	1	1	3820	151	2824		158	725	536	PROKKA_00619			PROKKA_00637___4834		PROKKA_00769___8940
ycaM_4		Inner membrane transporter YcaM	3	3	1	1	6652	151	3130		977	1631	1411			PROKKA_00615___2788	PROKKA_00767___4964		PROKKA_00948___9119
group_584	wecA	UDP-N-acetylgalactosamine-undecaprenyl-phosphate N-acetylgalactosaminephosphotransferase	3	3	1	1	2307	151	4108		659	866	728		PROKKA_01933___1933	PROKKA_01827___4001		PROKKA_01154___7420
pgaC_1		Beta-monoglucosyldiacylglycerol synthase	3	3	1	1	6380	153	23		887	1307	1167	PROKKA_00107			PROKKA_00094___4291	PROKKA_00082___6348
frc_2		Formyl-coenzyme A transferase	3	3	1	1	4300	151	4300		182	1343	954	PROKKA_00391	PROKKA_00403___403				PROKKA_02190___10361
gtfA_2		Sucrose phosphorylase	3	3	1	1	2654	151	2559		1442	1442	1442	PROKKA_01423	PROKKA_01667___1667		PROKKA_01438___5638
group_963		Amidohydrolase family protein	3	3	1	1	2682	151	2512		449	1196	742	PROKKA_01329	PROKKA_01678___1678				PROKKA_01829___10000
dppE_4		Dipeptide-binding protein DppE precursor	3	3	1	1	1618	151	2546		188	1625	728	PROKKA_01332	PROKKA_01679___1679				PROKKA_01833___10004
group_975	tcrA	Transcriptional regulatory protein TcrA	3	3	1	1	2613	151	1590		260	665	489				PROKKA_01436___5636	PROKKA_00714___6980	PROKKA_01819___9990
tcrA		Transcriptional regulatory protein TcrA	3	3	1	1	2634	151	1774	Hypothetical protein with no hits to refseq/uniprot/clusters/cdd/tigrfams/pfam overlapping another protein with hits	140	665	376	PROKKA_01417	PROKKA_01658___1658		PROKKA_01435___5635
purH		Bifunctional purine biosynthesis protein PurH	3	3	1	1	2723	151	909		1541	1541	1541	PROKKA_01530	PROKKA_01763___1763	PROKKA_01302___3476
purN		Phosphoribosylglycinamide formyltransferase	3	3	1	1	2724	151	910		596	2135	1111	PROKKA_01531	PROKKA_01764___1764				PROKKA_01855___10026
mepA		Multidrug export protein MepA	3	3	1	1	6199	151	934		1334	1334	1334	PROKKA_01549	PROKKA_01782___1782		PROKKA_01573___5773
group_101		Transposase, Mutator family	2	2	1	1	5230	151	1850		419	956	687		PROKKA_01832___1832				PROKKA_01141___9312
group_1013		Calcium-transporting ATPase 1	2	2	1	1	1080	151	1257		620	2639	1629	PROKKA_01664					PROKKA_00563___8734
group_1022	ssaB	Manganese ABC transporter substrate-binding lipoprotein precursor	2	2	1	1	3453	151	28		296	896	596				PROKKA_01841___6041		PROKKA_00463___8634
group_1053		hypothetical protein	2	2	1	1	6133	151	3058		701	1052	876	PROKKA_01937	PROKKA_02161___2161
arcB_2		Ornithine carbamoyltransferase, catabolic	2	2	1	1	700	151	3462		137	359	248				PROKKA_01284___5484		PROKKA_01620___9791
group_1071		Helix-turn-helix domain protein	2	2	1	1	6556	151	2252		155	824	489				PROKKA_00829___5026		PROKKA_01020___9191
group_1072		Helix-turn-helix domain protein	2	2	1	1	6545	151	2258		260	782	521				PROKKA_00837___5034		PROKKA_01026___9197
group_1084	tetO	Tetracycline resistance protein TetO	2	2	1	1	1840	151	3251		449	1919	1184	PROKKA_00051					PROKKA_00076___8247
group_1109		hypothetical protein	2	2	1	1	5948	151	253		497	806	651				PROKKA_00188___4385		PROKKA_00227___8398
slpA_4		S-layer protein precursor	2	2	1	1	5609	193	3		752	1394	1073				PROKKA_00226___4423		PROKKA_02390___10561
group_116		hypothetical protein	2	2	1	1	5540	151	3985		209	233	221			PROKKA_01195___3369			PROKKA_00395___8566
group_1164	ykuT	putative MscS family protein YkuT	2	2	1	1	4243	151	1430		524	851	687	PROKKA_00422					PROKKA_02144___10315
group_1254		hypothetical protein	2	2	1	1	3776	151	3291		161	188	174				PROKKA_00350___4547		PROKKA_02254___10425
group_1256		hypothetical protein	2	2	1	1	5290	151	1547		404	425	414	PROKKA_01001				PROKKA_01564___7830
gfo		Glucose--fructose oxidoreductase precursor	2	2	1	1	2130	151	416		458	575	516	PROKKA_01172	PROKKA_01342___1342
group_1273	afr	1,5-anhydro-D-fructose reductase	2	2	1	1	5181	151	3444		989	995	992				PROKKA_00538___4735	PROKKA_01547___7813
group_1275	spsB_1	Signal peptidase IB	2	2	1	1	967	151	301		278	563	420	PROKKA_01179			PROKKA_01222___5419
cynR_2		DNA-binding transcriptional activator XapR	2	2	1	1	697	151	3468		353	851	602	PROKKA_01225			PROKKA_01286___5486
group_1287		hypothetical protein	2	2	1	1	1195	151	3170		167	1091	629	PROKKA_01231	PROKKA_01418___1418
group_1288		hypothetical protein	2	2	1	1	2362	151	1476		1091	1094	1092				PROKKA_01292___5492	PROKKA_01860___8126
group_1306	rsmB	Ribosomal RNA small subunit methyltransferase B	2	2	1	1	1521	182	7		836	1328	1082		PROKKA_01503___1503				PROKKA_01712___9883
group_1321		hypothetical protein	2	2	1	1	2778	151	2856		173	314	243		PROKKA_01623___1623				PROKKA_01780___9951
group_1374		Transposase IS116/IS110/IS902 family protein	2	2	1	1	2346	151	4215		1226	1226	1226	PROKKA_01706	PROKKA_00112___112
group_1430	yjeM_1	hypothetical protein	2	2	1	1	3698	151	2681		188	305	246				PROKKA_00908___5105		PROKKA_01109___9280
group_1434		hypothetical protein	2	2	1	1	1185	151	3160		176	176	176		PROKKA_01425___1425				PROKKA_00524___8695
group_1442		putative transporter	2	2	1	1	2708	151	2876		1229	1229	1229			PROKKA_01620___3794			PROKKA_01793___9964
yhjX_2		putative MFS-type transporter YhjX	2	2	1	1	1753	151	3563		1205	1247	1226		PROKKA_01665___1665			PROKKA_00349___6615
group_1481	catM	HTH-type transcriptional regulator CatM	2	2	1	1	1873	151	673		422	923	672	PROKKA_00066	PROKKA_00068___68
group_155		Transposase DDE domain protein	2	2	1	1	5120	151	627		1706	1868	1787	PROKKA_00079					PROKKA_00125___8296
deoC2		deoxyribose-phosphate aldolase	2	2	1	1	4169	151	4282		137	713	425	PROKKA_00387					PROKKA_02201___10372
licC_1		Lichenan permease IIC component	2	2	1	1	5147	151	3411		215	641	428		PROKKA_00554___554		PROKKA_00521___4718
licC_2		Lichenan permease IIC component	2	2	1	1	5148	151	3418		233	1337	785	PROKKA_00518			PROKKA_00522___4719
group_1590		hypothetical protein	2	2	1	1	5146	151	3410		449	893	671	PROKKA_00519	PROKKA_00555___555
group_1594		hypothetical protein	2	2	1	1	5171	151	3437		617	1043	830	PROKKA_00536					PROKKA_00669___8840
group_160		hypothetical protein	2	2	1	1	4650	184	6		332	1706	1019		PROKKA_00692___692		PROKKA_00680___4877
group_167		Transposase DDE domain protein	2	2	1	1	6089	151	3823		1697	1775	1736				PROKKA_01584___5784		PROKKA_02011___10182
group_1756	glnP_3	Glutamine transport system permease protein GlnP	2	2	1	1	2782	151	2860		659	659	659		PROKKA_01627___1627				PROKKA_01784___9955
glnP_4		putative glutamine ABC transporter permease protein GlnP	2	2	1	1	2781	151	2859		674	674	674		PROKKA_01626___1626				PROKKA_01783___9954
group_1763		hypothetical protein	2	2	1	1	602	151	2939		350	461	405	PROKKA_01119	PROKKA_01269___1269
group_1872		phosphatidylserine decarboxylase	2	2	1	1	5236	151	2578		224	1289	756	PROKKA_01584					PROKKA_02057___10228
group_1884		hypothetical protein	2	2	1	1	4218	151	1438		1727	2078	1902	PROKKA_01635	PROKKA_01877___1877
group_1960		Helix-turn-helix domain protein	2	2	1	1	5082	151	435		140	827	483		PROKKA_00075___75				PROKKA_00114___8285
group_1962		hypothetical protein	2	2	1	1	5099	151	440		389	707	548		PROKKA_00079___79				PROKKA_00117___8288
group_1963		hypothetical protein	2	2	1	1	5098	151	439		167	713	440		PROKKA_00076___76				PROKKA_00116___8287
group_1969		hypothetical protein	2	2	1	1	100	151	1653		437	443	440		PROKKA_01097___1097				PROKKA_01358___9529
naiP		Putative niacin/nicotinamide transporter NaiP	2	2	1	1	1779	151	2540		1229	1229	1229		PROKKA_01135___1135				PROKKA_01839___10010
mco		Multicopper oxidase mco	2	2	1	1	159	151	2976		1547	1553	1550		PROKKA_01241___1241		PROKKA_01515___5715
rarA_2		Replication-associated recombination protein A	2	2	1	1	613	151	3375		1262	1280	1271		PROKKA_01275___1275			PROKKA_00992___7258
ybiV		Sugar phosphatase YbiV	2	2	1	1	936	151	412		371	791	581		PROKKA_01343___1343		PROKKA_01218___5415
group_1999		putative FAD-linked oxidoreductase	2	2	1	1	3916	151	1093		941	1403	1172			PROKKA_01889___4063	PROKKA_01872___6072
ygcS		Inner membrane metabolite transport protein YgcS	2	2	1	1	6110	151	2652		977	1364	1170				PROKKA_02055___6255		PROKKA_02475___10646
ftsK		DNA translocase FtsK	2	2	1	1	2844	151	583		1076	1079	1077	PROKKA_00325					PROKKA_02271___10442
group_2011		Plasmid replication protein	2	2	1	1	2846	151	580		1094	1100	1097	PROKKA_00323					PROKKA_02273___10444
group_2016		hypothetical protein	2	2	1	1	1996	151	3250	Hypothetical protein with no hits to refseq/uniprot/clusters/cdd/tigrfams/pfam overlapping another protein with hits	197	1103	650	PROKKA_00053	PROKKA_00054___54
group_2021		hypothetical protein	2	2	1	1	6414	162	5		278	440	359	PROKKA_00129	PROKKA_00144___144
licC_4		Lichenan permease IIC component	2	2	1	1	3384	151	3864		1340	1340	1340		PROKKA_01803___1803		PROKKA_01596___5796
group_2026	licC_1	Lichenan permease IIC component	2	2	1	1	5620	188	6		1097	1325	1211	PROKKA_00221	PROKKA_00254___254
group_204		Integrase core domain protein	2	2	1	1	2786	151	2854		254	1349	801		PROKKA_01631___1631	PROKKA_01619___3793
group_2042		hypothetical protein	2	2	1	1	4276	151	1129		275	500	387	PROKKA_00398	PROKKA_00415___415
yhfK_1		hypothetical protein	2	2	1	1	2755	151	960		260	638	449	PROKKA_01035	PROKKA_01231___1231
dppE_3		Dipeptide-binding protein DppE precursor	2	2	1	1	724	151	4496		554	1625	1089	PROKKA_01210	PROKKA_01395___1395
brnQ_3		Branched-chain amino acid transport system 2 carrier protein	2	2	1	1	2519	151	3477		842	1361	1101	PROKKA_01217	PROKKA_01401___1401
group_2101		hypothetical protein	2	2	1	1	4370	151	2701		512	518	515	PROKKA_01377	PROKKA_01618___1618
group_2106		ASCH domain protein	2	2	1	1	3255	151	2785		371	410	390	PROKKA_01391	PROKKA_01635___1635
group_2109		NADH oxidase	2	2	1	1	3264	151	1583		173	1202	687	PROKKA_01406	PROKKA_01644___1644
group_2129		NADH dehydrogenase-like protein	2	2	1	1	2395	151	969		500	1220	860	PROKKA_01596			PROKKA_01667___5867
cydA		Cytochrome bd ubiquinol oxidase subunit 1	2	2	1	1	2396	151	971		377	899	638	PROKKA_01598			PROKKA_01668___5868
group_2152		Adenosine monophosphate-protein transferase SoFic	2	2	1	1	3549	151	1049		590	1055	822	PROKKA_01757	PROKKA_02006___2006
group_2160		Helix-turn-helix domain protein	2	2	1	1	5591	151	4008		491	1925	1208	PROKKA_01835	PROKKA_02063___2063
group_2161		DSBA-like thioredoxin domain protein	2	2	1	1	5424	151	3786		353	653	503	PROKKA_01869					PROKKA_02059___10230
group_2169	slpA_2	hypothetical protein	2	2	1	1	5101	151	454		443	911	677		PROKKA_00093___93				PROKKA_00122___8293
arcC1		Carbamate kinase 1	2	2	1	1	706	151	3465		422	935	678		PROKKA_01408___1408				PROKKA_01618___9789
rocC_1		Amino-acid permease RocE	2	2	1	1	2575	151	3483		734	740	737			PROKKA_00233___2406			PROKKA_01398___9569
group_2223		hypothetical protein	2	2	1	1	5851	151	294		209	350	279			PROKKA_01997___4171	PROKKA_00182___4379
smc_2		Chromosome partition protein Smc	2	2	1	1	6547	151	2246		341	2867	1604				PROKKA_00835___5032		PROKKA_01024___9195
group_2247		hypothetical protein	2	2	1	1	2050	151	3014		1022	1199	1110				PROKKA_02036___6236		PROKKA_02459___10630
group_2258		hypothetical protein	2	2	1	1	2833	151	601		950	977	963	PROKKA_00022					PROKKA_02269___10440
group_2259		hypothetical protein	2	2	1	1	3594	151	608		215	215	215	PROKKA_00029			PROKKA_01830___6030
group_2260		hypothetical protein	2	2	1	1	3596	151	610		218	224	221	PROKKA_00031	PROKKA_00032___32
yheI_1		putative multidrug resistance ABC transporter ATP-binding/permease protein YheI	2	2	1	1	5119	151	626		1574	1592	1583	PROKKA_00078	PROKKA_00023___23
group_2264		hypothetical protein	2	2	1	1	1664	153	5		401	401	401	PROKKA_00101	PROKKA_00117___117
group_2265		cytoplasmic glycerophosphodiester phosphodiesterase	2	2	1	1	1663	153	6		1751	1757	1754	PROKKA_00102	PROKKA_00118___118
group_2266		hypothetical protein	2	2	1	1	6389	153	15		929	932	930	PROKKA_00111	PROKKA_00127___127
group_2267		Divergent AAA domain protein	2	2	1	1	6413	162	7		278	443	360	PROKKA_00128	PROKKA_00143___143
group_2268		hypothetical protein	2	2	1	1	6415	162	4		413	452	432	PROKKA_00130	PROKKA_00145___145
group_2269		hypothetical protein	2	2	1	1	5858	151	246		419	449	434	PROKKA_00166			PROKKA_00169___4366
slpA_1		S-layer protein precursor	2	2	1	1	5874	151	247		1313	1334	1323	PROKKA_00167					PROKKA_00217___8388
icaA		Poly-beta-1,6-N-acetyl-D-glucosamine synthase	2	2	1	1	5837	151	173		1349	1361	1355	PROKKA_00169	PROKKA_00195___195
group_2272		hypothetical protein	2	2	1	1	6047	151	270		761	764	762	PROKKA_00177	PROKKA_00210___210
group_2273		hypothetical protein	2	2	1	1	4365	151	4252		602	770	686	PROKKA_00235	PROKKA_00267___267
group_2274	lytR_2	putative two-component response-regulatory protein YehT	2	2	1	1	4416	151	4375		326	452	389	PROKKA_00240				PROKKA_00980___7246
group_2275		putative acetyltransferase	2	2	1	1	3468	151	4373		494	503	498	PROKKA_00242					PROKKA_01422___9593
group_2276		hypothetical protein	2	2	1	1	4329	151	4356		314	317	315	PROKKA_00252	PROKKA_00273___273
group_2277		Tyrosine recombinase XerD-like protein	2	2	1	1	2848	151	578		1052	1052	1052	PROKKA_00321					PROKKA_02275___10446
group_2278		hypothetical protein	2	2	1	1	2847	151	579		188	188	188	PROKKA_00322					PROKKA_02274___10445
group_2279		hypothetical protein	2	2	1	1	2832	151	584		311	311	311	PROKKA_00326					PROKKA_02270___10441
group_2280		hypothetical protein	2	2	1	1	2834	151	600		2780	2807	2793	PROKKA_00328					PROKKA_02268___10439
group_2281		hypothetical protein	2	2	1	1	3732	151	3546		608	608	608	PROKKA_00350	PROKKA_00365___365
yvaA		putative oxidoreductase YvaA	2	2	1	1	4166	151	4285		971	971	971	PROKKA_00388					PROKKA_02198___10369
yvoA_1		HTH-type transcriptional repressor YvoA	2	2	1	1	4165	151	4286		710	710	710	PROKKA_00389					PROKKA_02197___10368
group_2284		hypothetical protein	2	2	1	1	4279	151	1126		755	758	756	PROKKA_00400	PROKKA_00417___417
mutT		8-oxo-dGTP diphosphatase	2	2	1	1	4949	205	4		422	422	422	PROKKA_00457	PROKKA_00486___486
group_2287		hypothetical protein	2	2	1	1	6459	151	2270		245	386	315	PROKKA_00515	PROKKA_00549___549
rbsR		Ribose operon repressor	2	2	1	1	5163	151	3428		971	977	974	PROKKA_00527			PROKKA_00529___4726
yesO		Putative ABC transporter substrate-binding protein YesO	2	2	1	1	5164	151	3429		1295	1298	1296	PROKKA_00528			PROKKA_00530___4727
lacG		L-arabinose transport system permease protein AraQ	2	2	1	1	5166	151	3431		857	857	857	PROKKA_00530			PROKKA_00532___4729
bfrA		Beta-fructosidase	2	2	1	1	5167	151	3432		1292	1292	1292	PROKKA_00531			PROKKA_00533___4730
group_2292	yheI_2	Lipid A export ATP-binding/permease protein MsbA	2	2	1	1	3936	151	3943		272	734	503	PROKKA_00590	PROKKA_02058___2058
ybjI_3		Flavin mononucleotide phosphatase YbjI	2	2	1	1	4006	195	3		443	512	477	PROKKA_00593	PROKKA_00629___629
group_2294		Membrane transport protein	2	2	1	1	4102	151	3859		938	938	938	PROKKA_00597				PROKKA_00476___6742
group_2295		MarR family protein	2	2	1	1	128	151	2131		440	458	449	PROKKA_00602	PROKKA_00637___637
group_2296		hypothetical protein	2	2	1	1	3812	151	1723		443	443	443	PROKKA_00612	PROKKA_00648___648
group_2297		sensory histidine kinase DcuS	2	2	1	1	4692	151	3884		281	1271	776	PROKKA_00630					PROKKA_00720___8891
agrA_1		hypothetical protein	2	2	1	1	4690	151	3886		191	797	494	PROKKA_00631					PROKKA_00722___8893
group_2299		CAAX amino terminal protease self- immunity	2	2	1	1	4688	151	3887		479	1193	836	PROKKA_00632					PROKKA_00724___8895
group_2300		hypothetical protein	2	2	1	1	4473	151	3903		497	497	497	PROKKA_00636	PROKKA_00664___664
glgB		1,4-alpha-glucan branching enzyme GlgB	2	2	1	1	1585	151	2362		1907	1916	1911	PROKKA_00705	PROKKA_00734___734
glgC		Glucose-1-phosphate adenylyltransferase	2	2	1	1	1584	151	2361		1145	1145	1145	PROKKA_00706	PROKKA_00735___735
glgD		Glycogen biosynthesis protein GlgD	2	2	1	1	1583	151	2360		1142	1142	1142	PROKKA_00707	PROKKA_00736___736
glgA		Glycogen synthase	2	2	1	1	1582	151	2359		1430	1430	1430	PROKKA_00708	PROKKA_00737___737
glgP		Glycogen phosphorylase	2	2	1	1	1581	151	2358		2411	2444	2427	PROKKA_00709	PROKKA_00738___738
pulG		Type II secretion system protein G precursor	2	2	1	1	6669	152	38		350	359	354	PROKKA_00756					PROKKA_00955___9126
group_2307		Phage DNA packaging protein Nu1	2	2	1	1	29	159	16		236	275	255	PROKKA_00781					PROKKA_00985___9156
group_2308		hypothetical protein	2	2	1	1	27	159	12		218	218	218	PROKKA_00784					PROKKA_00987___9158
Int-Tn_1		Transposase from transposon Tn916	2	2	1	1	6595	159	7		1070	1157	1113	PROKKA_00787					PROKKA_00990___9161
group_2311		hypothetical protein	2	2	1	1	136	151	2127		236	1493	864	PROKKA_00884	PROKKA_00943___943
group_2313		hypothetical protein	2	2	1	1	1124	151	3309		200	437	318	PROKKA_00917	PROKKA_01146___1146
group_2314		anaerobic benzoate catabolism transcriptional regulator	2	2	1	1	1125	151	3310		338	338	338	PROKKA_00918	PROKKA_01147___1147
group_2315		hypothetical protein	2	2	1	1	1126	151	3327		203	203	203	PROKKA_00919	PROKKA_01148___1148
lacE		PTS system lactose-specific EIICB component	2	2	1	1	5289	151	1552		1268	1286	1277	PROKKA_01002	PROKKA_01063___1063
group_2318		hypothetical protein	2	2	1	1	5272	151	1553		854	857	855	PROKKA_01003	PROKKA_01064___1064
group_2319		site-specific tyrosine recombinase XerC	2	2	1	1	5271	151	1554		809	812	810	PROKKA_01004	PROKKA_01065___1065
ktrA		Ktr system potassium uptake protein A	2	2	1	1	5200	151	3076		671	671	671	PROKKA_01011	PROKKA_01081___1081
treR		Trehalose operon transcriptional repressor	2	2	1	1	105	151	1731		725	725	725	PROKKA_01025					PROKKA_01355___9526
epsD		Putative glycosyltransferase EpsD	2	2	1	1	99	151	1654		701	1112	906	PROKKA_01027	PROKKA_01098___1098
group_2323		iron-responsive transcriptional regulator	2	2	1	1	3347	151	2981		461	548	504	PROKKA_01045	PROKKA_01239___1239
tpx		putative thiol peroxidase	2	2	1	1	1253	151	2946		494	494	494	PROKKA_01054			PROKKA_00980___5177
gpmA_5		2,3-bisphosphoglycerate-dependent phosphoglycerate mutase	2	2	1	1	3320	151	3362		599	602	600	PROKKA_01055	PROKKA_01248___1248
group_2326		Amidohydrolase	2	2	1	1	3319	151	3367		608	914	761	PROKKA_01056				PROKKA_00994___7260
group_2327		hypothetical protein	2	2	1	1	3322	151	2134		611	614	612	PROKKA_01059	PROKKA_01250___1250
group_2328		acyl-CoA esterase	2	2	1	1	3357	151	3597		482	782	632	PROKKA_01068			PROKKA_01072___5269
group_2329		hypothetical protein	2	2	1	1	3361	151	3599		284	602	443	PROKKA_01070			PROKKA_01073___5270
group_2330		hypothetical protein	2	2	1	1	3362	151	3600		416	644	530	PROKKA_01071			PROKKA_01075___5272
group_2331		hypothetical protein	2	2	1	1	2673	151	2349		233	233	233	PROKKA_01077			PROKKA_01445___5645
group_2332		Bacterial low temperature requirement A protein (LtrA)	2	2	1	1	2667	151	2342		470	587	528	PROKKA_01083	PROKKA_01253___1253
cbh_2		Choloylglycine hydrolase	2	2	1	1	2664	151	4038		977	977	977	PROKKA_01085	PROKKA_01255___1255
yciB_1		Putative L,D-transpeptidase YciB precursor	2	2	1	1	2979	151	4238		602	608	605	PROKKA_01086	PROKKA_01259___1259
adh		NADP-dependent isopropanol dehydrogenase	2	2	1	1	3343	151	140		449	584	516	PROKKA_01116	PROKKA_01265___1265
proC		Pyrroline-5-carboxylate reductase	2	2	1	1	606	151	3380		275	773	524	PROKKA_01120	PROKKA_01270___1270
group_2337	yheI_3	putative multidrug resistance ABC transporter ATP-binding/permease protein YheI	2	2	1	1	194	155	22		1583	1583	1583	PROKKA_01135	PROKKA_01302___1302
yheH_1		putative multidrug resistance ABC transporter ATP-binding/permease protein YheH	2	2	1	1	193	155	23		1589	1595	1592	PROKKA_01136	PROKKA_01303___1303
group_2339		enterobactin exporter EntS	2	2	1	1	192	155	24		1199	1217	1208	PROKKA_01137	PROKKA_01304___1304
group_2340		topology modulation protein	2	2	1	1	290	155	2		452	491	471	PROKKA_01143					PROKKA_01481___9652
murR		HTH-type transcriptional regulator MurR	2	2	1	1	2131	151	419		449	839	644	PROKKA_01171					PROKKA_01851___10022
group_2342		hypothetical protein	2	2	1	1	972	151	396		833	836	834	PROKKA_01183	PROKKA_01353___1353
group_2343		hypothetical protein	2	2	1	1	5182	151	3451		320	320	320	PROKKA_01211				PROKKA_01548___7814
group_2344		LysR substrate binding domain protein	2	2	1	1	694	151	3475		605	608	606	PROKKA_01221	PROKKA_01403___1403
citX		Apo-citrate lyase phosphoribosyl-dephospho-CoA transferase	2	2	1	1	708	151	3469		536	542	539	PROKKA_01224			PROKKA_01281___5481
group_2346		hypothetical protein	2	2	1	1	3883	151	3176		497	503	500	PROKKA_01227	PROKKA_01413___1413
group_2347		GtrA-like protein	2	2	1	1	5830	151	2222		428	437	432	PROKKA_01275				PROKKA_00170___6436
group_2348		hypothetical protein	2	2	1	1	5767	151	1189		407	407	407	PROKKA_01283	PROKKA_01480___1480
mdlB		putative ABC transporter ATP-binding protein	2	2	1	1	1562	151	3516		1577	1577	1577	PROKKA_01344	PROKKA_01592___1592
group_2351		hypothetical protein	2	2	1	1	1360	151	3537		1088	2000	1544	PROKKA_01346	PROKKA_01595___1595
group_2352		NmrA-like family protein	2	2	1	1	4711	151	2924		641	647	644	PROKKA_01372				PROKKA_00871___7137
group_2353		hypothetical protein	2	2	1	1	2764	151	2746		347	347	347	PROKKA_01387					PROKKA_01331___9502
group_2354		Phd_YefM	2	2	1	1	2765	151	2764		278	278	278	PROKKA_01388					PROKKA_01330___9501
yhfK_2		putative sugar epimerase YhfK	2	2	1	1	2766	151	2787		332	638	485	PROKKA_01389	PROKKA_01634___1634
group_2356		hypothetical protein	2	2	1	1	6303	151	1853		134	134	134	PROKKA_01408	PROKKA_01650___1650
dhaL		PTS-dependent dihydroxyacetone kinase, ADP-binding subunit DhaL	2	2	1	1	2650	151	2562		584	584	584	PROKKA_01420	PROKKA_00534___534
dhaM		PTS-dependent dihydroxyacetone kinase, phosphotransferase subunit DhaM	2	2	1	1	2651	151	2561		371	371	371	PROKKA_01421	PROKKA_00535___535
glpF		Glycerol uptake facilitator protein	2	2	1	1	2652	151	2560		707	710	708	PROKKA_01422	PROKKA_00536___536
araC		Arabinose operon regulatory protein	2	2	1	1	2661	151	2552		833	839	836	PROKKA_01429	PROKKA_01674___1674
adhR		MerR family regulatory protein	2	2	1	1	2597	151	4018		434	440	437	PROKKA_01430	PROKKA_01660___1660
group_2362		hypothetical protein	2	2	1	1	2594	151	3571		566	581	573	PROKKA_01432	PROKKA_01662___1662
group_2363		Putative endoglucanase	2	2	1	1	3422	151	3673		1532	1538	1535	PROKKA_01450			PROKKA_01615___5815
group_2364		Major Facilitator Superfamily protein	2	2	1	1	3423	151	3672		1220	1223	1221	PROKKA_01451			PROKKA_01616___5816
ccpA_4		Catabolite control protein A	2	2	1	1	3426	151	3671		959	959	959	PROKKA_01452			PROKKA_01617___5817
axeA1_2		acetyl esterase	2	2	1	1	3432	151	3580		908	908	908	PROKKA_01457			PROKKA_01621___5821
bglF_4		PTS system beta-glucoside-specific EIIBCA component	2	2	1	1	3433	151	3581		2204	2204	2204	PROKKA_01458			PROKKA_01622___5822
licT_2		Transcription antiterminator LicT	2	2	1	1	3434	151	3582		854	854	854	PROKKA_01459			PROKKA_01623___5823
rbsD		D-ribose pyranase	2	2	1	1	3599	151	3607		395	395	395	PROKKA_01465				PROKKA_01043___7309
group_2370		hypothetical protein	2	2	1	1	3373	151	3609		1445	1454	1449	PROKKA_01467			PROKKA_01625___5825
purR_2		HTH-type transcriptional repressor PurR	2	2	1	1	3371	151	3611		1013	1016	1014	PROKKA_01469			PROKKA_01626___5826
qacA		Antiseptic resistance protein	2	2	1	1	1301	151	2375		1064	1409	1236	PROKKA_01474	PROKKA_01690___1690
group_2373		flavodoxin	2	2	1	1	6183	151	953		653	674	663	PROKKA_01541					PROKKA_01967___10138
group_2374		hypothetical protein	2	2	1	1	5235	151	1845		257	260	258	PROKKA_01585	PROKKA_01830___1830
group_2375		hypothetical protein	2	2	1	1	4219	151	1439		290	290	290	PROKKA_01636	PROKKA_01878___1878
arlS_2		Signal transduction histidine-protein kinase ArlS	2	2	1	1	4201	151	1669		1325	1337	1331	PROKKA_01641	PROKKA_01883___1883
yjcF		putative N-acetyltransferase YjcF	2	2	1	1	3182	151	1213		452	452	452	PROKKA_01652	PROKKA_01894___1894
yxdM		ABC transporter permease protein YxdM	2	2	1	1	5751	151	1237		1802	1802	1802	PROKKA_01660	PROKKA_01901___1901
group_2379		type I restriction enzyme EcoKI subunit R	2	2	1	1	5760	151	1182		671	686	678	PROKKA_01663					PROKKA_00566___8737
group_2382		PTS system EIIBC component	2	2	1	1	2478	151	1455		1991	2024	2007	PROKKA_01686			PROKKA_01679___5879
group_2383		Putative NrdI-like protein	2	2	1	1	1812	151	3187		446	446	446	PROKKA_01731			PROKKA_01816___6016
nrdF		Ribonucleoside-diphosphate reductase subunit beta nrdF1	2	2	1	1	1813	151	3188		935	935	935	PROKKA_01732			PROKKA_01817___6017
group_2385		Pyridoxamine 5'-phosphate oxidase	2	2	1	1	3581	151	1395		365	365	365	PROKKA_01747	PROKKA_01994___1994
group_2386		hypothetical protein	2	2	1	1	3554	151	24		356	413	384	PROKKA_01753	PROKKA_02002___2002
group_2387		ABC-2 family transporter protein	2	2	1	1	3520	151	1053		1211	1214	1212	PROKKA_01758			PROKKA_01846___6046
group_2388		hypothetical protein	2	2	1	1	3522	151	1056		422	422	422	PROKKA_01761			PROKKA_01850___6050
agrA_2		Accessory gene regulator protein A	2	2	1	1	3496	151	1065		803	809	806	PROKKA_01775			PROKKA_01861___6061
group_2391		CAAX amino terminal protease self- immunity	2	2	1	1	3509	151	1023		1196	1199	1197	PROKKA_01784			PROKKA_01866___6066
group_2392		hypothetical protein	2	2	1	1	3472	151	1088		224	227	225	PROKKA_01788	PROKKA_02017___2017
group_2393		hypothetical protein	2	2	1	1	3489	151	1037		290	293	291	PROKKA_01790	PROKKA_02021___2021
group_2394		hypothetical protein	2	2	1	1	3905	151	1114		197	197	197	PROKKA_01821	PROKKA_02052___2052
yicL_3		putative inner membrane transporter YicL	2	2	1	1	5664	151	3716		665	902	783	PROKKA_01859			PROKKA_01963___6163
trxB_2		Thioredoxin reductase	2	2	1	1	2638	151	3785		923	932	927	PROKKA_01870					PROKKA_02062___10233
group_2397		hypothetical protein	2	2	1	1	5888	151	1529		200	647	423	PROKKA_01903	PROKKA_02127___2127
lagD_2		Lipid A export ATP-binding/permease protein MsbA	2	2	1	1	2004	151	1530		1562	1574	1568	PROKKA_01904	PROKKA_02129___2129
group_2399		Helix-turn-helix domain protein	2	2	1	1	2005	151	1531		848	848	848	PROKKA_01905	PROKKA_02130___2130
group_2400		CHAP domain protein	2	2	1	1	2006	151	1532		506	512	509	PROKKA_01906	PROKKA_02131___2131
tmpC		Membrane lipoprotein TmpC precursor	2	2	1	1	2157	151	1517		1001	1040	1020	PROKKA_01912	PROKKA_02136___2136
oppA_2		Oligopeptide-binding protein OppA precursor	2	2	1	1	6120	151	3009		1628	1628	1628	PROKKA_01932	PROKKA_02155___2155
fnr_2		Anaerobic regulatory protein	2	2	1	1	6135	151	2658		653	653	653	PROKKA_01939	PROKKA_02163___2163
def_1		Peptide deformylase 2	2	2	1	1	1892	151	675		413	413	413		PROKKA_00062___62		PROKKA_00057___4254
group_2409		hypothetical protein	2	2	1	1	5065	151	628		149	149	149		PROKKA_00096___96				PROKKA_00123___8294
group_2410		hypothetical protein	2	2	1	1	5066	151	630		221	221	221		PROKKA_00098___98		PROKKA_00073___4270
group_2411		NmrA-like family protein	2	2	1	1	6412	162	9		638	638	638		PROKKA_00142___142				PROKKA_00177___8348
group_2412		hypothetical protein	2	2	1	1	5872	151	187		407	407	407		PROKKA_00188___188				PROKKA_00215___8386
group_2413		hypothetical protein	2	2	1	1	5871	151	245		185	215	200		PROKKA_00189___189		PROKKA_00170___4367
group_2414		hypothetical protein	2	2	1	1	5870	151	244		269	272	270		PROKKA_00190___190		PROKKA_00171___4368
group_2415		Acetyltransferase (GNAT) family protein	2	2	1	1	2759	151	3085		512	524	518		PROKKA_00274___274				PROKKA_01336___9507
group_2420		hypothetical protein	2	2	1	1	4244	151	1414		800	968	884		PROKKA_00449___449		PROKKA_00428___4625
mtlR		Transcriptional regulator MtlR	2	2	1	1	5297	151	131		2054	2072	2063		PROKKA_00521___521		PROKKA_00495___4692
mtlA		PTS system mannitol-specific EIICBA component	2	2	1	1	5296	151	132		1781	1781	1781		PROKKA_00522___522		PROKKA_00496___4693
mtlF		Mannitol-specific phosphotransferase enzyme IIA component	2	2	1	1	5295	151	133		446	452	449		PROKKA_00523___523		PROKKA_00497___4694
prtP_3		PII-type proteinase precursor	2	2	1	1	5178	151	3405		4976	4997	4986		PROKKA_00572___572				PROKKA_02174___10345
patA_1		Putative N-acetyl-LL-diaminopimelate aminotransferase	2	2	1	1	5180	151	3406		1172	1172	1172		PROKKA_00573___573		PROKKA_00537___4734
dfrA		Dihydrofolate reductase	2	2	1	1	1129	382	2		506	518	512		PROKKA_00978___978				PROKKA_01163___9334
endA_1		DNA-entry nuclease	2	2	1	1	1069	151	4180		932	941	936		PROKKA_00980___980		PROKKA_00995___5192
group_2428		Pyridoxamine 5'-phosphate oxidase	2	2	1	1	5217	151	3066		506	533	519		PROKKA_01069___1069		PROKKA_01111___5308
group_2429		hypothetical protein	2	2	1	1	1474	151	1736		350	353	351		PROKKA_01091___1091				PROKKA_01312___9483
group_2430		hypothetical protein	2	2	1	1	249	151	507		1013	1028	1020		PROKKA_01106___1106		PROKKA_01157___5354
group_2431		hypothetical protein	2	2	1	1	250	151	513		551	572	561		PROKKA_01107___1107		PROKKA_01158___5355
fpaP_2		Proline iminopeptidase	2	2	1	1	234	151	519		809	884	846		PROKKA_01110___1110			PROKKA_01856___8122
group_2433		hypothetical protein	2	2	1	1	2513	151	1858		1772	1778	1775		PROKKA_01126___1126				PROKKA_01387___9558
group_2435		hypothetical protein	2	2	1	1	2507	151	4234		545	1037	791		PROKKA_01128___1128		PROKKA_00082___4279
group_2436		hypothetical protein	2	2	1	1	1780	151	2539		884	1538	1211		PROKKA_01136___1136			PROKKA_00554___6820
group_2437		hypothetical protein	2	2	1	1	787	151	4438		1916	2189	2052		PROKKA_01205___1205				PROKKA_01551___9722
group_2438		hypothetical protein	2	2	1	1	782	151	4510		404	419	411		PROKKA_01213___1213				PROKKA_01546___9717
group_2439		hypothetical protein	2	2	1	1	781	151	4511		209	218	213		PROKKA_01214___1214				PROKKA_01545___9716
group_2440		hypothetical protein	2	2	1	1	780	151	4512		236	290	263		PROKKA_01215___1215				PROKKA_01544___9715
group_2441		Glycosyl hydrolases family 25	2	2	1	1	777	151	4514		1121	1121	1121		PROKKA_01217___1217				PROKKA_01542___9713
group_2442		Antibiotic biosynthesis monooxygenase	2	2	1	1	617	151	2168		332	332	332		PROKKA_01218___1218			PROKKA_00468___6734
ppk		Polyphosphate kinase	2	2	1	1	1232	151	2156		2165	2192	2178		PROKKA_01226___1226	PROKKA_00471___2644
aroD		3-dehydroquinate dehydratase	2	2	1	1	2753	151	962		731	758	744		PROKKA_01229___1229				PROKKA_01869___10040
emrB_1		Multidrug export protein EmrB	2	2	1	1	2981	151	4035		512	665	588		PROKKA_01257___1257	PROKKA_01376___3550
group_2446	rarA_3	Replication-associated recombination protein A	2	2	1	1	933	151	402		365	842	603		PROKKA_01349___1349				PROKKA_01518___9689
rarA_3		Replication-associated recombination protein A	2	2	1	1	932	151	401		269	269	269		PROKKA_01350___1350				PROKKA_01519___9690
group_2448		hypothetical protein	2	2	1	1	2784	151	2862		233	233	233		PROKKA_01628___1628				PROKKA_01785___9956
xerC_1		Tyrosine recombinase XerC	2	2	1	1	3259	151	2781		968	968	968		PROKKA_01639___1639			PROKKA_00904___7170
group_2450		Type I restriction modification DNA specificity domain protein	2	2	1	1	3261	151	2779		401	1091	746		PROKKA_01641___1641			PROKKA_00905___7171
group_2451		Pyridoxamine 5'-phosphate oxidase	2	2	1	1	3274	151	1585		365	401	383		PROKKA_01646___1646		PROKKA_01138___5335
lacR_2		HTH-type transcriptional regulator LacR	2	2	1	1	1298	151	2442		323	1031	677		PROKKA_01687___1687		PROKKA_01457___5657
group_2455		hypothetical protein	2	2	1	1	3008	151	903		281	467	374		PROKKA_01753___1753				PROKKA_01948___10119
group_2456		hypothetical protein	2	2	1	1	6108	151	925		122	158	140		PROKKA_01776___1776				PROKKA_01972___10143
group_2457		hypothetical protein	2	2	1	1	6219	151	537		236	251	243		PROKKA_01785___1785				PROKKA_00045___8216
fenF		Malonyl CoA-acyl carrier protein transacylase	2	2	1	1	3411	151	3871		482	908	695		PROKKA_01806___1806		PROKKA_01605___5805
cynR		hypothetical protein	2	2	1	1	3412	151	3872		410	887	648		PROKKA_01807___1807		PROKKA_01606___5806
glvR_2		HTH-type transcriptional regulator GlvR	2	2	1	1	3416	151	3679		767	767	767		PROKKA_01810___1810		PROKKA_01609___5809
group_2462		hypothetical protein	2	2	1	1	5481	151	3619		203	209	206		PROKKA_01817___1817			PROKKA_00509___6775
group_2463		bifunctional nicotinamide mononucleotide adenylyltransferase/ADP-ribose pyrophosphatase	2	2	1	1	6278	151	2580		704	704	704		PROKKA_01827___1827				PROKKA_01143___9314
pncB2_2		Nicotinate phosphoribosyltransferase pncB2	2	2	1	1	6279	151	1851		1433	1439	1436		PROKKA_01828___1828				PROKKA_01140___9311
group_2465		nicotinamidase/pyrazinamidase	2	2	1	1	5451	151	1847		545	545	545		PROKKA_01829___1829			PROKKA_01087___7353
ymdB		O-acetyl-ADP-ribose deacetylase	2	2	1	1	3925	151	4002		503	530	516		PROKKA_02062___2062		PROKKA_01925___6125
ydiM		Urocanate reductase precursor	2	2	1	1	4488	151	842		836	1769	1302			PROKKA_00108___2281	PROKKA_00652___4849
group_2470		hypothetical protein	2	2	1	1	2573	151	3479		1247	1274	1260			PROKKA_00234___2407			PROKKA_01400___9571
group_2471		ABC transporter substrate binding protein	2	2	1	1	4333	151	4329		407	1028	717			PROKKA_00574___2747		PROKKA_00257___6523
ygbT		CRISPR-associated endonuclease Cas1	2	2	1	1	865	151	4561		947	950	948			PROKKA_00813___2986	PROKKA_01246___5444
group_2473		hypothetical protein	2	2	1	1	451	151	2056		602	635	618			PROKKA_00906___3080			PROKKA_00318___8489
group_2474		hypothetical protein	2	2	1	1	206	151	1716		1343	1343	1343			PROKKA_00953___3127			PROKKA_00778___8949
copB		Copper-exporting P-type ATPase B	2	2	1	1	920	151	2045		2267	2288	2277			PROKKA_01120___3294			PROKKA_00329___8500
group_2478		DegV domain-containing protein	2	2	1	1	501	151	2929		830	845	837			PROKKA_01154___3328			PROKKA_01268___9439
cysE		Serine acetyltransferase	2	2	1	1	5573	151	3989		332	557	444			PROKKA_01199___3373			PROKKA_00399___8570
rpmG2		50S ribosomal protein L33 2	2	2	1	1	1757	151	3561		149	149	149			PROKKA_01516___3690		PROKKA_00351___6617
ycaM_5		Inner membrane transporter YcaM	2	2	1	1	2789	151	2851		1244	1451	1347			PROKKA_01616___3790			PROKKA_00552___8723
dkgB		2,5-diketo-D-gluconic acid reductase B	2	2	1	1	4210	151	1444		461	830	645			PROKKA_01735___3909		PROKKA_01651___7917
artJ		ABC transporter arginine-binding protein 1 precursor	2	2	1	1	3162	151	1206		245	791	518			PROKKA_01751___3925		PROKKA_00358___6624
group_2486	appA_1	Oligopeptide-binding protein AppA precursor	2	2	1	1	2171	151	3280		1754	1760	1757				PROKKA_00030___4227	PROKKA_01672___7938
group_2487		hypothetical protein	2	2	1	1	1662	153	26		404	404	404				PROKKA_00090___4287		PROKKA_00148___8319
group_2488		cytoplasmic glycerophosphodiester phosphodiesterase	2	2	1	1	1661	153	27		269	1778	1023				PROKKA_00091___4288		PROKKA_00149___8320
group_2489		multidrug resistance protein MdtH	2	2	1	1	5353	151	208		1217	1217	1217				PROKKA_00160___4357	PROKKA_00146___6412
group_2490		toxin MazF	2	2	1	1	3400	151	236		314	374	344				PROKKA_00167___4364		PROKKA_02026___10197
group_2491	pcp	Pyrrolidone-carboxylate peptidase	2	2	1	1	6044	151	287		647	647	647				PROKKA_00186___4383	PROKKA_01839___8105
ogt		Methylated-DNA--protein-cysteine methyltransferase	2	2	1	1	4391	151	4307		509	518	513				PROKKA_00256___4453	PROKKA_00243___6509
group_2495	xylB	Xylulose kinase	2	2	1	1	3740	151	3551		1508	1508	1508				PROKKA_00361___4558	PROKKA_00346___6612
group_2496		hypothetical protein	2	2	1	1	4281	151	3390		515	530	522				PROKKA_00406___4603		PROKKA_02177___10348
group_2497		hypothetical protein	2	2	1	1	3483	151	1086		608	623	615				PROKKA_00582___4779		PROKKA_00451___8622
ybbL		putative ABC transporter ATP-binding protein YbbL	2	2	1	1	2818	151	531		638	638	638				PROKKA_00731___4928		PROKKA_00049___8220
hmrR		HTH-type transcriptional regulator HmrR	2	2	1	1	2589	151	4020		437	437	437				PROKKA_00735___4932	PROKKA_00730___6996
group_2506		FMN-binding domain protein	2	2	1	1	4706	151	2697		161	266	213				PROKKA_00921___5118		PROKKA_01127___9298
yihX		Alpha-D-glucose-1-phosphate phosphatase YihX	2	2	1	1	3332	151	2085		596	599	597				PROKKA_00951___5148	PROKKA_00948___7214
ltrA		Group II intron-encoded protein LtrA	2	2	1	1	5029	151	2742		797	845	821				PROKKA_00964___5161		PROKKA_01288___9459
fabG_2		3-oxoacyl-[acyl-carrier-protein] reductase FabG	2	2	1	1	1214	151	3334		479	794	636				PROKKA_00969___5166	PROKKA_00958___7224
cmpR_1		hypothetical protein	2	2	1	1	480	151	1606		398	863	630				PROKKA_00972___5169	PROKKA_00931___7197
group_2511		hypothetical protein	2	2	1	1	477	151	1612		683	683	683				PROKKA_00975___5172	PROKKA_00941___7207
ytmI		putative acetyltransferase	2	2	1	1	1248	151	3372		491	491	491				PROKKA_00985___5182	PROKKA_00990___7256
group_2513		Glucose-6-phosphate 1-dehydrogenase	2	2	1	1	1237	151	3373		656	656	656				PROKKA_00986___5183	PROKKA_00991___7257
group_2514	yheI_3	putative ABC transporter ATP-binding protein	2	2	1	1	1219	151	3329		1583	1583	1583				PROKKA_00990___5187	PROKKA_00960___7226
group_2515	ndvA	Beta-(1-->2)glucan export ATP-binding/permease protein NdvA	2	2	1	1	524	151	2933		1577	1580	1578				PROKKA_01062___5259	PROKKA_01060___7326
group_2516		hypothetical protein	2	2	1	1	523	151	2755		335	335	335				PROKKA_01063___5260	PROKKA_01059___7325
group_2517		hypothetical protein	2	2	1	1	520	151	2758		809	809	809				PROKKA_01066___5263	PROKKA_01056___7322
group_2518		hypothetical protein	2	2	1	1	3356	151	2759		302	302	302				PROKKA_01067___5264	PROKKA_01055___7321
ydaF_2		Putative ribosomal N-acetyltransferase YdaF	2	2	1	1	3611	151	3596		521	533	527				PROKKA_01071___5268	PROKKA_01047___7313
mmuM_1		homocysteine methyltransferase	2	2	1	1	2580	151	1562		230	299	264				PROKKA_01108___5305		PROKKA_01394___9565
rdgB		dITP/XTP pyrophosphatase	2	2	1	1	2095	151	3104		587	623	605				PROKKA_01197___5394		PROKKA_01340___9511
group_2524		hypothetical protein	2	2	1	1	4716	151	3523		224	260	242				PROKKA_01396___5596		PROKKA_01747___9918
group_2525		Fic/DOC family protein	2	2	1	1	6300	151	1795		578	722	650				PROKKA_01428___5628		PROKKA_01315___9486
group_2526		PglZ domain protein	2	2	1	1	1297	151	2441		2387	2486	2436				PROKKA_01458___5658		PROKKA_01373___9544
proX		Prolyl-tRNA editing protein ProX	2	2	1	1	2904	151	3345		488	488	488				PROKKA_01531___5731		PROKKA_01916___10087
citG		2-(5''-triphosphoribosyl)-3'-dephosphocoenzyme-A synthase	2	2	1	1	3409	151	3684		818	818	818				PROKKA_01599___5799		PROKKA_02017___10188
group_2531		Fatty acid-binding protein	2	2	1	1	3406	151	3614		839	839	839				PROKKA_01629___5829		PROKKA_02021___10192
group_2532		hypothetical protein	2	2	1	1	6230	151	3649		641	644	642				PROKKA_01645___5845		PROKKA_01984___10155
group_2535		hypothetical protein	2	2	1	1	6232	151	3638		188	623	405				PROKKA_01647___5847		PROKKA_01982___10153
group_2536		WbqC-like protein family protein	2	2	1	1	6249	151	3636		611	1337	974				PROKKA_01649___5849		PROKKA_02042___10213
group_2537		hypothetical protein	2	2	1	1	6254	151	3633		518	536	527				PROKKA_01654___5854		PROKKA_02045___10216
catM_1		HTH-type transcriptional regulator BenM	2	2	1	1	1866	151	967		923	926	924				PROKKA_01665___5865	PROKKA_00047___6313
hepT		All-trans-nonaprenyl-diphosphate synthase (geranyl-diphosphate specific)	2	2	1	1	2397	151	972		308	989	648				PROKKA_01669___5869		PROKKA_02077___10248
group_2540		MucBP domain protein	2	2	1	1	4941	151	204		6653	10658	8655				PROKKA_01690___5890	PROKKA_00144___6410
group_2541		hypothetical protein	2	2	1	1	3586	151	572		179	413	296				PROKKA_01829___6029		PROKKA_00472___8643
group_2542		hypothetical protein	2	2	1	1	3894	151	1000		278	281	279				PROKKA_01919___6119	PROKKA_00842___7108
group_2543		hypothetical protein	2	2	1	1	5422	151	3789		545	1076	810				PROKKA_01977___6177		PROKKA_00267___8438
group_2544		hypothetical protein	2	2	1	1	5417	151	3771		272	275	273				PROKKA_01984___6184		PROKKA_00262___8433
ndvA		Beta-(1-->2)glucan export ATP-binding/permease protein NdvA	2	2	1	1	5885	151	1523		1559	1568	1563				PROKKA_02014___6214		PROKKA_02439___10610
group_2546		Helix-turn-helix domain protein	2	2	1	1	2163	151	1525		857	860	858				PROKKA_02016___6216		PROKKA_02441___10612
group_2547		hypothetical protein	2	2	1	1	5978	151	535		149	200	174					PROKKA_00020___6286	PROKKA_00047___8218
group_2550		hypothetical protein	2	2	1	1	4386	151	4306		506	512	509					PROKKA_00244___6510	PROKKA_01809___9980
mgtB_2		Magnesium-transporting ATPase, P-type 1	2	2	1	1	3791	151	3293		2678	2678	2678					PROKKA_00965___7231	PROKKA_02255___10426
group_2554		Acetyltransferase (GNAT) family protein	2	2	1	1	1243	151	4550		518	518	518					PROKKA_00985___7251	PROKKA_01452___9623
group_2555		hypothetical protein	2	2	1	1	3307	151	4543		227	1031	629					PROKKA_01512___7778	PROKKA_01445___9616
tcyP		L-cystine uptake protein TcyP	2	2	1	1	3577	151	1399		1382	1388	1385					PROKKA_01666___7932	PROKKA_00467___8638
group_264		hypothetical protein	2	2	1	1	671	151	2730		488	857	672				PROKKA_00955___5152		PROKKA_01223___9394
araP		L-arabinose transport system permease protein AraP	2	2	1	1	5165	151	3430		884	884	884	PROKKA_00529			PROKKA_00531___4728
group_266		Transposase DDE domain protein	2	2	1	1	6386	153	30		857	857	857		PROKKA_00120___120				PROKKA_00158___8329
group_292		Integrase core domain protein	2	2	1	1	2703	151	2875		1025	1049	1037			PROKKA_01621___3795			PROKKA_01794___9965
group_302		Integrase core domain protein	2	2	1	1	3012	151	905		1049	1049	1049		PROKKA_01758___1758				PROKKA_01947___10118
group_315	slpA_4	S-layer protein precursor	2	2	1	1	284	155	34		311	1157	734				PROKKA_01176___5373		PROKKA_01476___9647
group_324		Transglycosylase associated protein	2	2	1	1	6328	151	2609		260	260	260	PROKKA_00892	PROKKA_00951___951
glnH_4		ABC transporter glutamine-binding protein GlnH precursor	2	2	1	1	2779	151	2857		860	860	860		PROKKA_01624___1624				PROKKA_01781___9952
bglA_3		6-phospho-beta-glucosidase BglA	2	2	1	1	3385	151	3865		1427	1427	1427		PROKKA_01804___1804		PROKKA_01597___5797
bglA_1		Aryl-phospho-beta-D-glucosidase BglA	2	2	1	1	5625	188	5		284	1427	855	PROKKA_00219	PROKKA_00253___253
group_3308	licC_4	Lichenan permease IIC component	2	2	1	1	3415	151	3680		1304	1304	1304		PROKKA_01809___1809		PROKKA_01608___5808
group_333	bglB_1	6-phospho-beta-glucosidase BglA	2	2	1	1	5449	151	2183		197	1448	822				PROKKA_00926___5123		PROKKA_01132___9303
bglH_5		6-phospho-beta-glucosidase BglA	2	2	1	1	921	151	1994		245	1439	842			PROKKA_01121___3295	PROKKA_01883___6083
sugC_1		Trehalose import ATP-binding protein SugC	2	2	1	1	5168	151	3433		1106	1106	1106	PROKKA_00532			PROKKA_00534___4731
folB		Dihydroneopterin aldolase	2	2	1	1	176	151	2110		350	350	350			PROKKA_00216___2389			PROKKA_01427___9598
folE		GTP cyclohydrolase 1	2	2	1	1	175	151	2109		1073	1073	1073			PROKKA_00217___2390			PROKKA_01428___9599
fgs_2		Folylpolyglutamate synthase	2	2	1	1	174	151	2108		1337	1337	1337			PROKKA_00218___2391			PROKKA_01429___9600
folP		Dihydropteroate synthase	2	2	1	1	173	151	2107		1091	1091	1091			PROKKA_00219___2392			PROKKA_01430___9601
folQ		putative DHNTP pyrophosphohydrolase	2	2	1	1	172	151	2106		536	536	536			PROKKA_00220___2393			PROKKA_01431___9602
group_355		Transposase IS66 family protein	2	2	1	1	5203	151	3072		1328	1373	1350		PROKKA_01077___1077				PROKKA_00520___8691
group_372		putative transposase	2	2	1	1	3902	151	1113		1301	1331	1316		PROKKA_02053___2053		PROKKA_01916___6116
group_390		putative transposase	2	2	1	1	2052	151	1035		1283	1298	1290			PROKKA_01851___4025	PROKKA_01421___5621
group_404	pbpX_5	Putative penicillin-binding protein PbpX	2	2	1	1	5188	151	1898		1094	1199	1146	PROKKA_01019			PROKKA_01122___5319
dxs		1-deoxy-D-xylulose-5-phosphate synthase	2	2	1	1	3730	151	3550		533	1745	1139				PROKKA_00362___4559		PROKKA_02238___10409
dxs_2		1-deoxy-D-xylulose-5-phosphate synthase	2	2	1	1	3726	151	3549		491	1742	1116		PROKKA_00367___367				PROKKA_02237___10408
cysM		Cysteine synthase	2	2	1	1	5543	151	3987		911	911	911			PROKKA_01197___3371			PROKKA_00397___8568
metB		Cystathionine gamma-synthase	2	2	1	1	5544	151	3988		1184	1184	1184			PROKKA_01198___3372			PROKKA_00398___8569
group_417		putative transposase	2	2	1	1	1811	151	2529		704	1151	927		PROKKA_00372___372		PROKKA_01815___6015
gtaB_2		UTP--glucose-1-phosphate uridylyltransferase	2	2	1	1	2497	151	1360		875	884	879	PROKKA_01702	PROKKA_01913___1913
odcI_1		Ornithine decarboxylase, inducible	2	2	1	1	2792	151	2850		2105	2105	2105			PROKKA_01615___3789			PROKKA_00553___8724
yheI_5		putative multidrug resistance ABC transporter ATP-binding/permease protein YheI	2	2	1	1	5814	168	10		788	1760	1274			PROKKA_01223___3397			PROKKA_01672___9843
group_445		IS66 Orf2 like protein	2	2	1	1	5198	151	3074		194	347	270		PROKKA_01079___1079				PROKKA_00523___8694
urdA_1		Urocanate reductase precursor	2	2	1	1	1871	151	672		1190	1859	1524	PROKKA_00068	PROKKA_00069___69
group_471	pepDA_3	Dipeptidase A	2	2	1	1	5764	151	1241		473	1421	947			PROKKA_01245___3419	PROKKA_01342___5542
group_478		Aluminium resistance protein	2	2	1	1	2876	199	4		437	974	705			PROKKA_01336___3510			PROKKA_01893___10064
group_484	msmE_1	Multiple sugar-binding protein precursor	2	2	1	1	3276	151	1707		1145	1277	1211				PROKKA_01137___5334		PROKKA_00578___8749
group_495		CsbD-like protein	2	2	1	1	6327	151	2608		173	176	174	PROKKA_00893	PROKKA_00952___952
group_497	gspA_1	hypothetical protein	2	2	1	1	5078	151	433		125	947	536		PROKKA_00072___72				PROKKA_00111___8282
group_500	cobB	NAD-dependent deacetylase	2	2	1	1	6400	156	10		182	713	447					PROKKA_00092___6358	PROKKA_00167___8338
malK		Maltose/maltodextrin import ATP-binding protein MalK	2	2	1	1	5415	151	3769		716	716	716				PROKKA_01982___6182		PROKKA_00264___8435
group_5025		hypothetical protein	2	2	1	1	5416	151	3770		731	731	731				PROKKA_01983___6183		PROKKA_00263___8434
group_505	guaB	Inosine-5'-monophosphate dehydrogenase	2	2	1	1	1855	25	3		1154	1157	1155			PROKKA_00258___2431		PROKKA_00040___6306
group_511	pepDA_1	Dipeptidase A	2	2	1	1	4309	151	4352		1415	1421	1418			PROKKA_00459___2632		PROKKA_00254___6520
dexB		Glucan 1,6-alpha-glucosidase	2	2	1	1	5631	151	2315		257	1616	936			PROKKA_00170___2343		PROKKA_00222___6488
group_516	dexB	Glucan 1,6-alpha-glucosidase	2	2	1	1	4347	151	4335		1619	1619	1619	PROKKA_00257			PROKKA_00269___4466
group_523	pepQ_2	Xaa-Pro dipeptidase	2	2	1	1	4233	151	1423		200	1106	653	PROKKA_00426		PROKKA_01450___3624
group_531	licT_1	Transcription antiterminator LicT	2	2	1	1	3296	151	4533		365	383	374		PROKKA_00780___780				PROKKA_00940___9111
group_533	ycaM_5	Inner membrane transporter YcaM	2	2	1	1	6646	151	3129		530	1625	1077	PROKKA_00749					PROKKA_00949___9120
ycaM_2		Inner membrane transporter YcaM	2	2	1	1	6654	151	3131		155	1625	890		PROKKA_00790___790				PROKKA_00947___9118
group_535		hypothetical protein	2	2	1	1	6687	152	27		356	737	546		PROKKA_00805___805				PROKKA_00962___9133
group_546	ppc	Phosphoenolpyruvate carboxylase	2	2	1	1	5041	151	4241		887	2738	1812		PROKKA_01262___1262				PROKKA_01417___9588
group_55		Putative transposase DNA-binding domain protein	2	2	1	1	4874	151	2329		1160	1190	1175		PROKKA_00584___584				PROKKA_00677___8848
copA_3		Copper-exporting P-type ATPase A	2	2	1	1	3887	151	1473		2258	2273	2265			PROKKA_01175___3349	PROKKA_01288___5488
group_556	cls_2	Cardiolipin synthase	2	2	1	1	1199	151	3144		239	1487	863					PROKKA_00832___7098	PROKKA_01630___9801
cls_2		Cardiolipin synthase	2	2	1	1	3882	151	3175		347	1490	918	PROKKA_01228					PROKKA_01629___9800
cls		Cardiolipin synthase	2	2	1	1	3881	151	3177		365	1490	927		PROKKA_01414___1414				PROKKA_01627___9798
group_561	frr	Ribosome-recycling factor	2	2	1	1	5789	202	4		494	557	525	PROKKA_01258		PROKKA_01212___3386
group_564	pepX	Xaa-Pro dipeptidyl-peptidase	2	2	1	1	2606	151	854		2378	2384	2381			PROKKA_01320___3494		PROKKA_00716___6982
group_569		putative transposase	2	2	1	1	3482	151	1085		1325	1328	1326				PROKKA_00583___4780		PROKKA_00452___8623
group_594		Integrase core domain protein	2	2	1	1	2499	151	4218		380	1409	894	PROKKA_01704	PROKKA_00113___113
glpK		Glycerol kinase	2	2	1	1	5686	151	3705		530	1502	1016				PROKKA_01946___6146		PROKKA_00289___8460
glpK_2		Glycerol kinase	2	2	1	1	5687	151	3704		506	1502	1004	PROKKA_01851					PROKKA_00288___8459
glpK_3		Glycerol kinase	2	2	1	1	5689	151	3804		350	1502	926		PROKKA_02075___2075				PROKKA_00290___8461
group_649		Beta-monoglucosyldiacylglycerol synthase	2	2	1	1	6381	153	14		470	1307	888	PROKKA_00106	PROKKA_00122___122
group_709	frc_3	Formyl-coenzyme A transferase	2	2	1	1	4367	151	4304		461	1358	909					PROKKA_00245___6511	PROKKA_02192___10363
gtfA_1		Sucrose phosphorylase	2	2	1	1	5173	151	3434		1442	1442	1442	PROKKA_00533			PROKKA_00535___4732
group_753		hypothetical protein	2	2	1	1	4426	151	4516		188	557	372	PROKKA_00566			PROKKA_01260___5458
group_755		hypothetical protein	2	2	1	1	6109	151	2650		554	557	555				PROKKA_02054___6254	PROKKA_01895___8161
group_78		Transposase, Mutator family	2	2	1	1	53	151	2238		497	1223	860		PROKKA_00865___865				PROKKA_01039___9210
group_851		DegV domain-containing protein	2	2	1	1	1143	151	1915		209	833	521		PROKKA_00972___972				PROKKA_01157___9328
glnQ_5		Glutamine transport ATP-binding protein GlnQ	2	2	1	1	2780	151	2858		740	740	740		PROKKA_01625___1625				PROKKA_01782___9953
group_896	endA_2	DNA-entry nuclease	2	2	1	1	72	151	4197		689	722	705			PROKKA_01786___3960		PROKKA_00846___7112
group_91		Transposase, Mutator family	2	2	1	1	5583	151	4000		308	449	378				PROKKA_01927___6127		PROKKA_00407___8578
cysK_1		Cysteine synthase	2	2	1	1	1196	151	3173		260	500	380		PROKKA_01417___1417				PROKKA_01632___9803
cysK		Cysteine synthase	2	2	1	1	1197	151	3171		341	929	635	PROKKA_01230	PROKKA_01416___1416
recN_1		DNA repair protein RecN	2	2	1	1	1531	197	2		716	1679	1197		PROKKA_01510___1510			PROKKA_00759___7025
group_1		Transposase	1	1	1	1	2245	151	4124		971	971	971					PROKKA_01141___7407
group_10		Transposase	1	1	1	1	4478	151	3897		389	389	389						PROKKA_00733___8904
group_100		Transposase, Mutator family	1	1	1	1	3010	151	883		371	371	371		PROKKA_01756___1756
group_1008		hypothetical protein	1	1	1	1	3134	151	984		146	146	146						PROKKA_00587___8758
helD_2		Helicase IV	1	1	1	1	3177	151	1234		2063	2063	2063	PROKKA_01657
group_1012	helD	Helicase IV	1	1	1	1	5754	151	1251		2294	2294	2294					PROKKA_01686___7952
group_1015		Calcium-transporting ATPase 1	1	1	1	1	1079	151	1256		209	209	209						PROKKA_00564___8735
group_102		Transposase, Mutator family	1	1	1	1	5452	151	1849		314	314	314						PROKKA_01142___9313
group_103		Transposase, Mutator family	1	1	1	1	6426	162	19		1178	1178	1178				PROKKA_00120___4317
group_1033		drug efflux system protein MdtG	1	1	1	1	3927	151	4004		674	674	674	PROKKA_01827
group_1034		drug efflux system protein MdtG	1	1	1	1	2420	151	1141		1214	1214	1214					PROKKA_01779___8045
group_104		Transposase, Mutator family	1	1	1	1	6450	151	2308		1178	1178	1178				PROKKA_00137___4334
ytrE_2		ABC transporter ATP-binding protein YtrE	1	1	1	1	2159	151	1519		179	179	179						PROKKA_02446___10617
group_1045	macB	Macrolide export ATP-binding/permease protein MacB	1	1	1	1	6033	151	464		2339	2339	2339					PROKKA_01847___8113
lsrC_2		Autoinducer 2 import system permease protein LsrC	1	1	1	1	4774	151	2922		650	650	650						PROKKA_01766___9937
group_1048		hypothetical protein	1	1	1	1	4775	151	2921		311	311	311						PROKKA_01765___9936
group_105		Transposase, Mutator family	1	1	1	1	181	151	2069		1178	1178	1178				PROKKA_01188___5385
group_1054		hypothetical protein	1	1	1	1	6111	151	2656		257	257	257		PROKKA_02162___2162
group_1059		Transposase	1	1	1	1	1891	151	674		1280	1280	1280		PROKKA_00067___67
group_106		Transposase, Mutator family	1	1	1	1	2238	151	4044		1178	1178	1178				PROKKA_01779___5979
group_1060		Transposase	1	1	1	1	5145	151	3412		1280	1280	1280		PROKKA_00552___552
group_1061		Transposase	1	1	1	1	3057	180	11		1280	1280	1280		PROKKA_01727___1727
group_1062		Transposase	1	1	1	1	1186	151	3161		1214	1214	1214		PROKKA_01424___1424
group_1063		Transposase	1	1	1	1	1332	151	89		1280	1280	1280				PROKKA_01483___5683
group_1064		Transposase	1	1	1	1	6551	151	2247		989	989	989				PROKKA_00834___5031
group_1065		Transposase	1	1	1	1	1501	191	5		635	635	635				PROKKA_01358___5558
group_1066		hypothetical protein	1	1	1	1	1502	191	4		614	614	614				PROKKA_01357___5557
group_1067		hypothetical protein	1	1	1	1	6552	151	2248		230	230	230				PROKKA_00833___5030
group_107		Transposase, Mutator family	1	1	1	1	5684	151	3702		1178	1178	1178				PROKKA_01944___6144
group_1070	arcB_2	Ornithine carbamoyltransferase, catabolic	1	1	1	1	698	151	3466		179	179	179				PROKKA_01283___5483
group_1073		hypothetical protein	1	1	1	1	6548	151	2244		311	311	311						PROKKA_01023___9194
group_1074		hypothetical protein	1	1	1	1	6540	151	2259		395	395	395				PROKKA_00838___5035
group_108		Transposase, Mutator family	1	1	1	1	619	151	1316		1199	1199	1199						PROKKA_01192___9363
group_1086	ybjI_2	Flavin mononucleotide phosphatase YbjI	1	1	1	1	1997	151	3246		305	305	305						PROKKA_00079___8250
group_109		Transposase, Mutator family	1	1	1	1	5997	409	1		1223	1223	1223						PROKKA_00010___8181
group_1090		hypothetical protein	1	1	1	1	5093	151	441		653	653	653		PROKKA_00082___82
group_1091	slpA_1	S-layer protein precursor	1	1	1	1	6006	395	3		1106	1106	1106				PROKKA_00012___4209
group_11		Transposase	1	1	1	1	2772	151	2907		884	884	884						PROKKA_01773___9944
group_110		Transposase, Mutator family	1	1	1	1	1730	151	3218		1223	1223	1223						PROKKA_00704___8875
group_111		Transposase, Mutator family	1	1	1	1	1897	178	6		1223	1223	1223						PROKKA_00861___9032
group_112		Transposase, Mutator family	1	1	1	1	6521	170	3		1223	1223	1223						PROKKA_01059___9230
group_1122	bglK_2	Beta-glucoside kinase	1	1	1	1	5622	188	2		413	413	413						PROKKA_02388___10559
group_113		Transposase, Mutator family	1	1	1	1	6241	151	225		1214	1214	1214						PROKKA_02035___10206
group_114		Transposase, Mutator family	1	1	1	1	1347	151	3489		1043	1043	1043						PROKKA_00913___9084
yjjG		Pyrimidine 5'-nucleotidase YjjG	1	1	1	1	2869	151	594		410	410	410						PROKKA_02264___10435
group_115		Transposase, Mutator family	1	1	1	1	5498	151	3627		1178	1178	1178						PROKKA_01981___10152
group_1152		putative transporter YfdV	1	1	1	1	1803	151	1202		938	938	938						PROKKA_02222___10393
group_1154		putative transporter YfdV	1	1	1	1	4302	151	4345		1181	1181	1181					PROKKA_00247___6513
group_117		hypothetical protein	1	1	1	1	1775	151	2522		1031	1031	1031						PROKKA_01841___10012
group_1177		hypothetical protein	1	1	1	1	5137	151	3427		212	212	212	PROKKA_00526
group_118		hypothetical protein	1	1	1	1	3803	151	1719		1163	1163	1163						PROKKA_00775___8946
group_1183		putative oxidoreductase/MSMEI_2347	1	1	1	1	3940	151	3927		401	401	401						PROKKA_00802___8973
group_119		hypothetical protein	1	1	1	1	2445	154	22		1406	1406	1406						PROKKA_00428___8599
group_1190		hypothetical protein	1	1	1	1	4682	151	2793		215	215	215						PROKKA_00715___8886
malP_3		PTS system maltose-specific EIICB component	1	1	1	1	3842	151	3893		530	530	530						PROKKA_00728___8899
group_1194	malP_1	PTS system maltose-specific EIICB component	1	1	1	1	3840	151	3889		1880	1880	1880		PROKKA_00662___662
group_12		Transposase	1	1	1	1	2938	151	2017		416	416	416						PROKKA_00357___8528
group_120		hypothetical protein	1	1	1	1	3623	151	2671		584	584	584						PROKKA_01114___9285
group_1202		hypothetical protein	1	1	1	1	1916	151	662		161	161	161						PROKKA_00872___9043
group_121		hypothetical protein	1	1	1	1	1578	232	1		785	785	785						PROKKA_00899___9070
pbpB_1		Penicillin-binding protein 2B	1	1	1	1	6487	206	3		1817	1817	1817						PROKKA_01064___9235
group_1219	ytlR	Putative lipid kinase YtlR	1	1	1	1	3661	173	4		605	605	605						PROKKA_01087___9258
group_122		hypothetical protein	1	1	1	1	666	151	2723		785	785	785						PROKKA_01226___9397
group_1229	gmuC_2	Oligo-beta-mannoside permease IIC component	1	1	1	1	5461	151	2582		428	428	428						PROKKA_01147___9318
group_123		hypothetical protein	1	1	1	1	2269	151	2840		803	803	803						PROKKA_00544___8715
group_1232		hypothetical protein	1	1	1	1	5465	151	2584		131	131	131						PROKKA_01152___9323
yflS_2		Putative malate transporter YflS	1	1	1	1	625	151	1276		194	194	194		PROKKA_00990___990
group_124		hypothetical protein	1	1	1	1	2270	151	2839		302	302	302						PROKKA_00543___8714
group_1246	dkgA_1	2,5-diketo-D-gluconic acid reductase A	1	1	1	1	551	151	2710		200	200	200		PROKKA_01016___1016
group_1247		Putative phosphatase	1	1	1	1	552	151	2718		518	518	518						PROKKA_01230___9401
group_125		hypothetical protein	1	1	1	1	5541	151	3986		188	188	188						PROKKA_00396___8567
group_1255		hypothetical protein	1	1	1	1	3777	151	3288		248	248	248				PROKKA_00349___4546
group_126		hypothetical protein	1	1	1	1	3624	151	2672		140	140	140						PROKKA_01113___9284
group_1262		hypothetical protein	1	1	1	1	164	151	2951		182	182	182		PROKKA_01246___1246
group_127		hypothetical protein	1	1	1	1	2808	232	3		575	575	575						PROKKA_00900___9071
addB_2		ATP-dependent helicase/deoxyribonuclease subunit B	1	1	1	1	2122	161	13		1121	1121	1121		PROKKA_01337___1337
group_1272		hypothetical protein	1	1	1	1	937	151	415		326	326	326	PROKKA_01173
group_128		hypothetical protein	1	1	1	1	3702	151	2685		575	575	575						PROKKA_01115___9286
group_1281	yclM_2	Aspartokinase 3	1	1	1	1	726	151	4387		233	233	233		PROKKA_01388___1388
yclM		Aspartokinase 3	1	1	1	1	3619	151	2670		1355	1355	1355					PROKKA_01081___7347
group_1286		hypothetical protein	1	1	1	1	1191	151	3166		530	530	530		PROKKA_01419___1419
group_129		hypothetical protein	1	1	1	1	667	151	2724		575	575	575						PROKKA_01225___9396
group_1295		tRNA pseudouridine synthase B	1	1	1	1	5568	165	1		209	209	209		PROKKA_01439___1439
group_13		Transposase	1	1	1	1	917	151	2042		779	779	779						PROKKA_00332___8503
group_130		hypothetical protein	1	1	1	1	1776	151	2523		356	356	356						PROKKA_01840___10011
group_131		hypothetical protein	1	1	1	1	2268	151	2841		317	317	317						PROKKA_00545___8716
group_1319		hypothetical protein	1	1	1	1	4377	151	2884		155	155	155						PROKKA_01803___9974
group_132		hypothetical protein	1	1	1	1	1565	151	3491		392	392	392						PROKKA_00915___9086
yjeM_2		Inner membrane transporter YjeM	1	1	1	1	3227	151	1586		677	677	677		PROKKA_01647___1647
group_1324	yjeM	Inner membrane transporter YjeM	1	1	1	1	1169	151	3143		1508	1508	1508					PROKKA_00831___7097
group_1327		hypothetical protein	1	1	1	1	2608	151	1589		275	275	275						PROKKA_01818___9989
group_133		hypothetical protein	1	1	1	1	2039	151	3020		368	368	368						PROKKA_02465___10636
group_134		hypothetical protein	1	1	1	1	6223	151	3642		302	302	302						PROKKA_01991___10162
purD_2		Phosphoribosylamine--glycine ligase	1	1	1	1	6179	151	888		371	371	371						PROKKA_01963___10134
purD_3		Phosphoribosylamine--glycine ligase	1	1	1	1	6180	151	887		329	329	329						PROKKA_01964___10135
group_135		hypothetical protein	1	1	1	1	3802	151	1718		236	236	236						PROKKA_00776___8947
group_136		hypothetical protein	1	1	1	1	2446	154	10		224	224	224						PROKKA_00430___8601
yxdL_2		ABC transporter ATP-binding protein YxdL	1	1	1	1	325	1	10		752	752	752			PROKKA_01004___3178
yxdL_3		ABC transporter ATP-binding protein YxdL	1	1	1	1	394	151	310		752	752	752			PROKKA_01023___3197
group_137		hypothetical protein	1	1	1	1	2266	151	2843		224	224	224						PROKKA_00547___8718
group_1371		Transposase	1	1	1	1	4295	396	3		1226	1226	1226				PROKKA_00397___4594
group_1372		Transposase IS116/IS110/IS902 family protein	1	1	1	1	1287	151	2415		1226	1226	1226				PROKKA_01459___5659
group_1373		Transposase	1	1	1	1	2277	151	4112		1226	1226	1226				PROKKA_01767___5967
group_1375		Transposase IS116/IS110/IS902 family protein	1	1	1	1	4251	151	1402		1226	1226	1226		PROKKA_00435___435
group_1376		Transposase IS116/IS110/IS902 family protein	1	1	1	1	4195	151	1407		686	686	686		PROKKA_00440___440
group_1377		Transposase	1	1	1	1	4196	151	1408		512	512	512		PROKKA_00441___441
group_1379	glf_2	UDP-galactopyranose mutase	1	1	1	1	1673	151	4178		401	401	401	PROKKA_01709
group_138		hypothetical protein	1	1	1	1	1564	151	3490		194	194	194						PROKKA_00914___9085
glf_2		UDP-galactopyranose mutase	1	1	1	1	2302	151	4103		1115	1115	1115			PROKKA_01822___3996
group_139		hypothetical protein	1	1	1	1	6222	151	3641		341	341	341						PROKKA_01992___10163
group_14		hypothetical protein	1	1	1	1	4766	151	2991		584	584	584						PROKKA_01292___9463
group_140		hypothetical protein	1	1	1	1	2038	151	3021		284	284	284						PROKKA_02466___10637
group_1405		FtsX-like permease family protein	1	1	1	1	5918	151	2612		1520	1520	1520						PROKKA_00248___8419
group_141		hypothetical protein	1	1	1	1	5542	151	3948		173	173	173			PROKKA_01196___3370
group_1411	tmpC_2	Membrane lipoprotein TmpC precursor	1	1	1	1	2139	151	1505		1097	1097	1097			PROKKA_01977___4151
group_1413		hypothetical protein	1	1	1	1	4776	151	2920		383	383	383						PROKKA_01764___9935
group_142		hypothetical protein	1	1	1	1	6428	162	17		1406	1406	1406				PROKKA_00123___4320
group_1420		Putative transposase DNA-binding domain protein	1	1	1	1	1717	151	3229		1241	1241	1241						PROKKA_00485___8656
group_1421		Putative transposase DNA-binding domain protein	1	1	1	1	6454	151	2322		1241	1241	1241						PROKKA_00652___8823
group_1422		Putative transposase DNA-binding domain protein	1	1	1	1	5462	151	2583		1241	1241	1241						PROKKA_01148___9319
group_1423		Putative transposase DNA-binding domain protein	1	1	1	1	2372	151	973		1241	1241	1241						PROKKA_02078___10249
group_1424		Putative transposase DNA-binding domain protein	1	1	1	1	4848	413	1		1241	1241	1241						PROKKA_00682___8853
group_1425		Putative transposase DNA-binding domain protein	1	1	1	1	3135	151	985		1157	1157	1157						PROKKA_00589___8760
group_1426		Putative transposase DNA-binding domain protein	1	1	1	1	5696	151	3807		422	422	422						PROKKA_00294___8465
group_1427		Putative transposase DNA-binding domain protein	1	1	1	1	5094	151	442		1241	1241	1241		PROKKA_00081___81
group_143		hypothetical protein	1	1	1	1	2535	406	1		1406	1406	1406				PROKKA_00222___4419
arcA_1		Arginine deiminase	1	1	1	1	699	151	3179		215	215	215						PROKKA_01621___9792
arcA_3		Arginine deiminase	1	1	1	1	701	151	3181		185	185	185						PROKKA_01623___9794
group_1435		hypothetical protein	1	1	1	1	2707	151	2877		176	176	176						PROKKA_01792___9963
group_1436		hypothetical protein	1	1	1	1	2019	151	3030		176	176	176		PROKKA_02146___2146
group_1437		hypothetical protein	1	1	1	1	2496	151	1359		173	173	173		PROKKA_01914___1914
group_1438		hypothetical protein	1	1	1	1	2965	151	3966		176	176	176						PROKKA_00376___8547
group_1439		hypothetical protein	1	1	1	1	4667	151	37		176	176	176						PROKKA_00841___9012
group_144		hypothetical protein	1	1	1	1	4076	194	1		1406	1406	1406				PROKKA_00280___4477
group_1440		hypothetical protein	1	1	1	1	3310	151	4526		176	176	176						PROKKA_01442___9613
yhjX		putative MFS-type transporter YhjX	1	1	1	1	6470	151	2910		1232	1232	1232						PROKKA_01770___9941
yhjX_1		putative MFS-type transporter YhjX	1	1	1	1	2787	151	2853		1214	1214	1214			PROKKA_01618___3792
group_1447		Transposase	1	1	1	1	6060	151	2101		848	848	848			PROKKA_00213___2386
ruvA_1		Holliday junction ATP-dependent DNA helicase RuvA	1	1	1	1	1060	11	4		1223	1223	1223			PROKKA_00749___2922
ruvA_4		Holliday junction ATP-dependent DNA helicase RuvA	1	1	1	1	640	151	1942		1223	1223	1223			PROKKA_00853___3027
group_145		hypothetical protein	1	1	1	1	668	151	2733		1406	1406	1406				PROKKA_00958___5155
ruvA_9		Holliday junction ATP-dependent DNA helicase RuvA	1	1	1	1	5246	8	6		1223	1223	1223			PROKKA_01594___3768
ruvA_11		Holliday junction ATP-dependent DNA helicase RuvA	1	1	1	1	4954	20	8		1223	1223	1223			PROKKA_01708___3882
ruvA_14		Holliday junction ATP-dependent DNA helicase RuvA	1	1	1	1	5912	26	5		1223	1223	1223			PROKKA_01962___4136
ruvA_3		Holliday junction ATP-dependent DNA helicase RuvA	1	1	1	1	661	151	1921		836	836	836			PROKKA_00831___3005
group_1454		hypothetical protein	1	1	1	1	662	151	1920		302	302	302			PROKKA_00830___3004
group_1455		hypothetical protein	1	1	1	1	979	151	2000		539	539	539			PROKKA_01110___3284
group_1456		hypothetical protein	1	1	1	1	2142	151	1508		755	755	755			PROKKA_01980___4154
group_1457		Transposase DDE domain protein	1	1	1	1	2229	151	4092		1751	1751	1751			PROKKA_01811___3985
group_1458		Transposase DDE domain protein	1	1	1	1	2143	151	1509		674	674	674			PROKKA_01981___4155
group_1459		hypothetical protein	1	1	1	1	2144	151	1510		332	332	332			PROKKA_01982___4156
group_146		hypothetical protein	1	1	1	1	151	151	2968		1406	1406	1406				PROKKA_01508___5708
group_1460		hypothetical protein	1	1	1	1	3439	151	552		809	809	809						PROKKA_00051___8222
group_1461	cobB_2	NAD-dependent protein deacetylase	1	1	1	1	414	151	2080		860	860	860						PROKKA_01461___9632
group_1462		hypothetical protein	1	1	1	1	411	151	2077		590	590	590						PROKKA_01458___9629
group_1463		hypothetical protein	1	1	1	1	412	151	2078		413	413	413						PROKKA_01459___9630
group_1464		hypothetical protein	1	1	1	1	3440	151	553		224	224	224						PROKKA_00052___8223
pepD_1		Dipeptidase	1	1	1	1	3443	151	556		230	230	230						PROKKA_00055___8226
group_147		hypothetical protein	1	1	1	1	2200	158	1		491	491	491						PROKKA_00502___8673
group_1479		LysR substrate binding domain protein	1	1	1	1	1885	151	653		386	386	386						PROKKA_00097___8268
group_148		hypothetical protein	1	1	1	1	2618	151	1798		1394	1394	1394						PROKKA_01813___9984
group_1480		hypothetical protein	1	1	1	1	1884	151	652		125	125	125						PROKKA_00098___8269
group_149		hypothetical protein	1	1	1	1	3954	151	3924		1406	1406	1406						PROKKA_00813___8984
group_15		hypothetical protein	1	1	1	1	4479	151	3898		512	512	512						PROKKA_00734___8905
group_150		hypothetical protein	1	1	1	1	5551	204	1		1406	1406	1406						PROKKA_01652___9823
group_151		hypothetical protein	1	1	1	1	4475	151	3894		1298	1298	1298						PROKKA_00730___8901
group_152		hypothetical protein	1	1	1	1	2975	151	3956		1406	1406	1406						PROKKA_00366___8537
group_153		hypothetical protein	1	1	1	1	4001	151	4332		1406	1406	1406						PROKKA_02349___10520
group_154		hypothetical protein	1	1	1	1	2509	151	2430		401	401	401						PROKKA_01384___9555
group_156		Transposase DDE domain protein	1	1	1	1	5404	151	3746		1508	1508	1508	PROKKA_01879
group_1564	deoC2	Deoxyribose-phosphate aldolase 2	1	1	1	1	4167	151	4284		188	188	188						PROKKA_02199___10370
group_1566	deoC2	Deoxyribose-phosphate aldolase 2	1	1	1	1	3002	151	878		719	719	719		PROKKA_01748___1748
group_157		Transposase DDE domain protein	1	1	1	1	5334	383	2		1862	1862	1862		PROKKA_00172___172
group_158		Transposase DDE domain protein	1	1	1	1	6653	151	3132		1763	1763	1763		PROKKA_00789___789
group_1589		hypothetical protein	1	1	1	1	5142	151	3409		446	446	446		PROKKA_00556___556
group_159		Transposase DDE domain protein	1	1	1	1	4112	151	4302		1763	1763	1763		PROKKA_00405___405
group_1591		hypothetical protein	1	1	1	1	2427	151	1148		899	899	899					PROKKA_01772___8038
group_1595		hypothetical protein	1	1	1	1	5170	151	3436		212	212	212						PROKKA_00668___8839
group_1596		hypothetical protein	1	1	1	1	1304	151	96		1040	1040	1040		PROKKA_00577___577
group_16		hypothetical protein	1	1	1	1	5952	151	471		488	488	488						PROKKA_00024___8195
group_1606		Inhibitor of apoptosis-promoting Bax1	1	1	1	1	3975	151	3214		470	470	470	PROKKA_00562
group_161		hypothetical protein	1	1	1	1	4651	184	5		197	197	197				PROKKA_00681___4878
group_1612		hypothetical protein	1	1	1	1	3944	151	3926		194	194	194		PROKKA_00620___620
group_162		Transposase DDE domain protein	1	1	1	1	4130	183	1		1700	1700	1700		PROKKA_00386___386
group_163		Transposase DDE domain protein	1	1	1	1	4935	151	3192		1742	1742	1742		PROKKA_00505___505
group_164		Transposase DDE domain protein	1	1	1	1	4387	151	4273		1769	1769	1769				PROKKA_00252___4449
group_165		Transposase DDE domain protein	1	1	1	1	6290	151	1855		1733	1733	1733				PROKKA_01425___5625
group_166		Transposase DDE domain protein	1	1	1	1	4866	151	3385		1715	1715	1715				PROKKA_00547___4744
group_168		hypothetical protein	1	1	1	1	2967	151	3964		854	854	854						PROKKA_00374___8545
group_169		Transposase DDE domain protein	1	1	1	1	2966	151	3965		635	635	635						PROKKA_00375___8546
group_17		hypothetical protein	1	1	1	1	420	151	2049		359	359	359						PROKKA_00325___8496
group_170		hypothetical protein	1	1	1	1	4315	151	4318		692	692	692						PROKKA_02356___10527
group_171		Transposase DDE domain protein	1	1	1	1	1349	151	3487		560	560	560						PROKKA_00910___9081
group_172		hypothetical protein	1	1	1	1	1348	151	3488		335	335	335						PROKKA_00911___9082
group_173		hypothetical protein	1	1	1	1	4314	151	4317		227	227	227						PROKKA_02355___10526
group_174		hypothetical protein	1	1	1	1	4316	151	4319		233	233	233						PROKKA_02357___10528
group_175		Transposase DDE domain protein	1	1	1	1	3405	151	3613		1031	1031	1031				PROKKA_01628___5828
group_176		hypothetical protein	1	1	1	1	3367	151	3612		623	623	623				PROKKA_01627___5827
group_1764		hypothetical protein	1	1	1	1	287	155	27		848	848	848		PROKKA_01309___1309
group_1765		hypothetical protein	1	1	1	1	4717	151	3519		266	266	266				PROKKA_01397___5597
group_177		Transposase DDE domain protein	1	1	1	1	3720	412	3		1757	1757	1757						PROKKA_02250___10421
group_178		Transposase DDE domain protein	1	1	1	1	1132	151	1914		1727	1727	1727						PROKKA_01158___9329
group_179		Transposase DDE domain protein	1	1	1	1	1602	151	964		1835	1835	1835						PROKKA_01873___10044
group_1795		hypothetical protein	1	1	1	1	717	151	4395		386	386	386						PROKKA_01607___9778
group_18		hypothetical protein	1	1	1	1	716	151	4394	Hypothetical protein with no hits to refseq/uniprot/clusters/cdd/tigrfams/pfam overlapping another protein with hits	530	530	530						PROKKA_01608___9779
group_180		Transposase DDE domain protein	1	1	1	1	3838	209	2		1721	1721	1721						PROKKA_00750___8921
group_181		Integrase core domain protein	1	1	1	1	3351	151	2763		965	965	965						PROKKA_01329___9500
folD_2		Bifunctional protein FolD protein	1	1	1	1	1489	160	8		848	848	848						PROKKA_01728___9899
group_182		Integrase core domain protein	1	1	1	1	6227	151	3646		503	503	503						PROKKA_01987___10158
group_1827		hypothetical protein	1	1	1	1	2775	151	2904		131	131	131						PROKKA_01776___9947
group_183		hypothetical protein	1	1	1	1	5240	151	2952		209	209	209						PROKKA_01414___9585
group_184		hypothetical protein	1	1	1	1	3352	151	2762		458	458	458						PROKKA_01328___9499
group_185		hypothetical protein	1	1	1	1	6229	151	3648		491	491	491						PROKKA_01985___10156
group_186		hypothetical protein	1	1	1	1	6228	151	3647		188	188	188						PROKKA_01986___10157
group_187		Integrase core domain protein	1	1	1	1	5239	151	2953		1040	1040	1040						PROKKA_01413___9584
group_1870		phosphatidylserine decarboxylase	1	1	1	1	253	151	510		680	680	680				PROKKA_01161___5358
group_1871		Phophatidylserine decarboxylase	1	1	1	1	252	151	511		914	914	914				PROKKA_01160___5357
group_188		Transposase	1	1	1	1	2033	151	3037		1025	1025	1025	PROKKA_01923
group_1885		hypothetical protein	1	1	1	1	4217	151	1437		140	140	140		PROKKA_01876___1876
group_1886		hypothetical protein	1	1	1	1	2284	151	4109		137	137	137		PROKKA_01934___1934
group_189		Integrase core domain protein	1	1	1	1	2032	151	3038		353	353	353	PROKKA_01924
group_1896		hypothetical protein	1	1	1	1	1085	151	1260		269	269	269						PROKKA_00559___8730
group_1897		Transposase IS116/IS110/IS902 family protein	1	1	1	1	4197	151	1409		536	536	536		PROKKA_00442___442
group_1898		Transposase	1	1	1	1	1190	151	3165		929	929	929		PROKKA_01420___1420
group_1899		Transposase	1	1	1	1	4198	151	1410		752	752	752		PROKKA_00443___443
group_19		hypothetical protein	1	1	1	1	4317	151	4320	Hypothetical protein with no hits to refseq/uniprot/clusters/cdd/tigrfams/pfam overlapping another protein with hits	479	479	479						PROKKA_02358___10529
group_190		Integrase core domain protein	1	1	1	1	4883	151	2206		1118	1118	1118		PROKKA_00542___542
group_1900		Transposase IS116/IS110/IS902 family protein	1	1	1	1	2338	151	4207		1232	1232	1232				PROKKA_01782___5982
group_191		hypothetical protein	1	1	1	1	4882	151	2271		170	170	170		PROKKA_00543___543
group_1918		hypothetical protein	1	1	1	1	3530	151	1061		161	161	161		PROKKA_02013___2013
group_192		Integrase core domain protein	1	1	1	1	4293	396	1		617	617	617				PROKKA_00399___4596
group_193		hypothetical protein	1	1	1	1	4294	396	2		290	290	290				PROKKA_00398___4595
group_194		Integrase core domain protein	1	1	1	1	5141	151	3419		1382	1382	1382						PROKKA_00659___8830
group_195		Integrase core domain protein	1	1	1	1	6520	170	2		1388	1388	1388						PROKKA_01060___9231
group_1959		hypothetical protein	1	1	1	1	5097	151	438		680	680	680						PROKKA_00115___8286
group_196		Integrase core domain protein	1	1	1	1	1603	151	2372		1235	1235	1235						PROKKA_01874___10045
group_1961		Helix-turn-helix domain protein	1	1	1	1	1832	151	3244		818	818	818				PROKKA_00045___4242
group_1965		mannitol-1-phosphate 5-dehydrogenase	1	1	1	1	5292	151	1538		239	239	239			PROKKA_00448___2621
group_197		hypothetical protein	1	1	1	1	5478	151	2581		467	467	467						PROKKA_01144___9315
group_1970		hypothetical protein	1	1	1	1	2989	151	907		335	335	335		PROKKA_01761___1761
group_1971		hypothetical protein	1	1	1	1	2096	151	3093		437	437	437				PROKKA_01198___5395
naiP_1		Putative niacin/nicotinamide transporter NaiP	1	1	1	1	3909	151	1004		686	686	686					PROKKA_00522___6788
naiP_2		Putative niacin/nicotinamide transporter NaiP	1	1	1	1	3908	151	1003		545	545	545					PROKKA_00523___6789
mco_2		Multicopper oxidase mco	1	1	1	1	4642	184	8		518	518	518			PROKKA_00519___2692
mco_1		Multicopper oxidase mco	1	1	1	1	4644	184	10		332	332	332			PROKKA_00517___2690
group_1979	rarA_2	Replication-associated recombination protein A	1	1	1	1	2894	151	1770		953	953	953				PROKKA_01132___5329
group_198		hypothetical protein	1	1	1	1	1774	151	2521		155	155	155						PROKKA_01842___10013
group_1980	rarA_3	Replication-associated recombination protein A	1	1	1	1	91	151	1769		296	296	296				PROKKA_01133___5330
group_1982	ybjI_4	Flavin mononucleotide phosphatase YbjI	1	1	1	1	935	151	411		422	422	422				PROKKA_01217___5414
ybiV_3		Sugar phosphatase YbiV	1	1	1	1	3470	151	27		785	785	785					PROKKA_01729___7995
group_1985	bmr3_3	Multidrug resistance protein 3	1	1	1	1	5507	151	3652		824	824	824				PROKKA_01642___5842
group_1986		hypothetical protein	1	1	1	1	5509	151	3650		203	203	203				PROKKA_01644___5844
group_1987	bmr3_4	Multidrug resistance protein 3	1	1	1	1	5508	151	3651		191	191	191				PROKKA_01643___5843
group_1988	bmr3_3	Multidrug resistance protein 3	1	1	1	1	3396	151	3622		1376	1376	1376		PROKKA_01814___1814
group_199		Integrase core domain protein	1	1	1	1	6360	162	6		1241	1241	1241	PROKKA_00127
ppsA_1		Phosphoenolpyruvate synthase	1	1	1	1	2376	3	15		380	380	380			PROKKA_01418___3592
ppsA_2		Phosphoenolpyruvate synthase	1	1	1	1	2377	3	14		404	404	404			PROKKA_01419___3593
ppsA_5		Phosphoenolpyruvate synthase	1	1	1	1	2380	3	11		521	521	521			PROKKA_01422___3596
ppsA		Phosphoenolpyruvate synthase	1	1	1	1	3378	151	3855		2372	2372	2372				PROKKA_01593___5793
group_1997		putative FAD-linked oxidoreductase	1	1	1	1	6319	151	2185		620	620	620						PROKKA_01137___9308
group_1998		putative FAD-linked oxidoreductase	1	1	1	1	6318	151	2184		779	779	779						PROKKA_01138___9309
group_2		hypothetical protein	1	1	1	1	1208	151	3340		149	149	149					PROKKA_00952___7218
[truncated: 4,696 more rows]
